# Supplementary material for: Malat1 regulates myogenic differentiation and muscle regeneration through modulating MyoD transcriptional activity
Source: Cell Discov. 2017 Mar 14;3:17002–. doi: 10.1038/celldisc.2017.2 (PMC5348715; doi:10.1038/celldisc.2017.2)
Supplement: Supplementary Table S1 [file celldisc20172-s2.xls]

## Sheet: basic statistics
Table S1. Transcriptome analysis in siMalat1 vs siNC transfected C2C12 cells/basic statistics
	siNC	siMalat1
Raw fragments	112738492	108101101
preprocessed fragments	64114864	49091215
All reads	121876724	92629216
Skiped	0	0
Uniq fragments	62266041	47277110
Exonic	58054150	44074166
Intronic	1796315	1318460
Intergenic	2415576	1884484

## Sheet: up-regulated genes
Table S1. Transcriptome analysis in siMalat1 vs siNC transfected C2C12 cells/ Significantly up-regulated genes
ID	locus	siNC	siMalat1	Fold change	Significance
1110059M19Rik	chrX:42444080-42445967	0.14469	0.715904	1.59895	yes
1600029D21Rik	chr9:50302629-50313744	2.52901	5.62118	0.798715	yes
1700008I05Rik	chrX:132189236-132228329	2.46772	4.72135	0.6488	yes
1700019L03Rik	chr2:32631340-32639925	1.26889	2.62333	0.726302	yes
1700019N19Rik	chr19:58860292-58868904	0	0.159207	1.79769e+308	yes
1700029I15Rik	chr2:92223074-92223760	0	1.01486	1.79769e+308	yes
1700030F18Rik	chr15:99748778-99764144	0.0886663	0.545459	1.81675	yes
1700040I03Rik	chr6:85396778-85418471	5.70038	13.9799	0.89709	yes
1700086L19Rik	chr12:75385262-75396937	0.17194	0.746229	1.46789	yes
1810020D17Rik	chr7:104698840-104728007	51.7209	70.4418	0.308925	yes
2200002D01Rik	chr7:30023341-30033486	29.9447	51.133	0.535078	yes
2310050B05Rik	chr10:80657435-80693524	1.21618	3.39566	1.02678	yes
2410076I21Rik	chr9:58430046-58589366	1.79327	3.47018	0.660168	yes
2410137F16Rik	chr5:116888730-117041826	0.0253779	0.265098	2.34622	yes
2810432L12Rik	chr4:49597377-49610742	0.957713	1.90344	0.686871	yes
3425401B19Rik	chr14:33472304-33498458	0.0826179	0.34775	1.43726	yes
4631416L12Rik	chr3:62142698-62266143	1.2675	2.29863	0.595268	yes
4732416N19Rik	chr6:147995937-148392874	0	0.450261	1.79769e+308	yes
4930505A04Rik	chr11:30326005-30371829	0	0.222356	1.79769e+308	yes
4930511M06Rik	chr18:57693479-57890719	0.0322001	0.19588	1.80553	yes
4932425I24Rik	chr16:38297839-38341946	0.118668	0.451388	1.336	yes
6330403A02Rik	chr1:182364365-182413635	0.0105879	0.072042	1.91754	yes
9330020H09Rik	chr15:98373641-98401295	0.329931	0.649499	0.677316	yes
A930005I04Rik	chr5:35258563-35266488	0	0.0539983	1.79769e+308	yes
AB124611	chr9:21330720-21349237	0	0.460804	1.79769e+308	yes
AI661453	chr17:47549682-47607587	0.0416436	0.161112	1.35295	yes
Abca1	chr4:53043660-53172767	1.45805	2.27449	0.444659	yes
Abcc8	chr7:53359892-53435403	0	0.0300231	1.79769e+308	yes
Ablim2	chr5:36100528-36227628	0.415093	0.774099	0.623197	yes
Ablim3	chr18:61959046-62071506	10.4872	19.267	0.608236	yes
Abra	chr15:41696838-41701266	3.29362	8.2125	0.913671	yes
Acan	chr7:86198368-86259985	0	0.0146134	1.79769e+308	yes
Acsl6	chr11:54117325-54175041	7.43384	11.4565	0.432512	yes
Acta1	chr8:126415666-126418636	3326.17	5199.33	0.446708	yes
Acta2	chr19:34315580-34329826	2168.65	2470.98	0.130508	yes
Actn2	chr13:12361693-12432999	11.2418	27.689	0.901391	yes
Add3	chr19:53214934-53321889	10.2135	13.0465	0.244807	yes
Adm2	chr15:89153402-89155161	0.656594	1.98601	1.10682	yes
Adprhl1	chr8:13235661-13254162	1.606	3.90159	0.887637	yes
Adssl1	chr12:113858257-113879566	44.8593	62.5485	0.332411	yes
Aig1	chr10:13372514-13588636	7.9068	13.4697	0.532717	yes
Aim1l	chr4:133624366-133648419	0.694124	1.32389	0.645679	yes
Akr1c14	chr13:4058836-4089668	6.00404	9.37239	0.445335	yes
Aldh18a1	chr19:40624746-40662953	31.4819	43.142	0.315085	yes
Aldh1l2	chr10:82950191-82996885	5.22809	9.43236	0.5901	yes
Alpi	chr1:88994578-88998181	0	0.047281	1.79769e+308	yes
Als2cl	chr9:110782677-110803034	1.2491	2.10213	0.520525	yes
Ank2	chr3:126624524-126701370	1.26989	2.13309	0.518637	yes
Ankrd2	chr19:42110527-42119600	59.6076	114.921	0.656463	yes
Ankrd23	chr1:36587378-36592574	7.83388	14.8191	0.637461	yes
Anxa8	chr14:34899175-34913754	48.1204	90.9456	0.636554	yes
Apeg3	chr7:6658670-6683130	0	0.258759	1.79769e+308	yes
Apobec2	chr17:48558555-48572053	34.3206	52.5643	0.426292	yes
Apoe	chr7:20281592-20284515	27.0791	43.0962	0.464671	yes
Arhgef6	chrX:54484661-54591906	0.909017	1.70357	0.628118	yes
Arl4a	chr12:40759877-40764574	2.38302	4.07853	0.537368	yes
Arpp21	chr9:111967594-112251429	5.90113	7.58056	0.250443	yes
Art1	chr7:109250256-109259662	5.75462	13.0457	0.818457	yes
Art3	chr5:92760866-92843653	0.503836	1.08682	0.768764	yes
Art5	chr7:109245392-109248743	0.700928	1.38877	0.683765	yes
Asns	chr6:7625170-7643182	47.6248	107.085	0.810272	yes
Atf3	chr1:192994175-193007212	4.52589	9.36324	0.726977	yes
Atf5	chr7:52067625-52104449	111.414	177.325	0.464729	yes
Atp1a2	chr1:174201839-174228195	10.2917	19.8129	0.654998	yes
Atp2a1	chr7:133572280-133606587	120.268	185.571	0.433708	yes
Atp6v0e2	chr6:48487567-48491799	0.996156	2.26698	0.8223	yes
Atp6v1c2	chr12:17273400-17331536	2.05234	5.18769	0.927307	yes
Avpr2	chrX:71137440-71156637	0	0.0075273	1.79769e+308	yes
B4galnt3	chr6:120153827-120244577	0.106286	0.337388	1.1551	yes
BC051019	chr7:116847250-116867285	7.60661	12.6428	0.508069	yes
Bcam	chr7:20341486-20355881	26.2467	37.8065	0.364941	yes
Bgn	chrX:70728973-70741275	1305.53	1387.06	0.0605733	yes
Bod1	chr11:31565149-31571862	44.6942	62.6981	0.338488	yes
Bri3	chr5:145005305-145118981	51.2089	66.1663	0.256258	yes
C1qtnf3	chr15:10882110-10909905	160.514	287.223	0.581878	yes
Cabc1	chr1:181891219-182126151	4.77982	8.05657	0.522086	yes
Cacna1s	chr1:137949477-138016399	21.33	38.0196	0.577987	yes
Cacnb1	chr11:97864214-97883941	50.3188	68.8276	0.313225	yes
Camk2a	chr18:61085285-61147806	5.80949	11.4213	0.675987	yes
Camta1	chr4:150433631-151235877	0.556717	1.14223	0.718677	yes
Cap2	chr13:46597271-46745650	9.32915	13.4556	0.366248	yes
Car5a	chr8:124431732-124468812	0	0.108225	1.79769e+308	yes
Car8	chr4:8068639-8166188	0.601427	1.04854	0.555845	yes
Casq1	chr1:174140024-174150026	3.23649	14.3456	1.48895	yes
Casq2	chr3:101890432-101950435	248.394	476.977	0.652452	yes
Cav3	chr6:112409498-112422866	8.44626	24.9619	1.08363	yes
Cblc	chr7:20365066-20382158	0	0.10321	1.79769e+308	yes
Cbln1	chr8:89992751-89996491	0.168715	0.419619	0.911137	yes
Ccl25	chr8:4325209-4360020	2.1704	3.79237	0.558081	yes
Ccl27a	chr4:41707315-41721049	0.0328284	0.330639	2.30973	yes
Ccnb1ip1	chr14:51408923-51415403	0	0.0935547	1.79769e+308	yes
Cd36	chr5:17287507-17394777	0.719825	2.10731	1.07416	yes
Cdh1	chr8:109127267-109194146	0.366607	0.856427	0.848478	yes
Cdh29	chr9:107877897-107897338	0	0.0972241	1.79769e+308	yes
Cgref1	chr5:31235515-31247853	8.70885	12.9554	0.397169	yes
Chac1	chr2:119176977-119180062	17.713	40.8932	0.836665	yes
Chi3l1	chr1:136078980-136086608	3.2153	6.86153	0.75801	yes
Chrnd	chr1:89087226-89096645	101.327	140.726	0.328453	yes
Chrne	chr11:70428384-70432696	0	0.0795453	1.79769e+308	yes
Ckm	chr7:19996442-20006932	111.817	156.985	0.339288	yes
Clic3	chr2:25312362-25314292	8.77338	15.1304	0.544986	yes
Clic5	chr17:44325520-44417117	1.38068	3.54492	0.942938	yes
Cnih3	chr1:183282758-183390772	0.00973853	0.103679	2.36521	yes
Col10a1	chr10:34023417-34138334	0.0363464	0.162078	1.49498	yes
Coro6	chr11:77277414-77283003	36.5694	49.3413	0.299548	yes
Cox8b	chr7:148084840-148086345	24.6331	42.0524	0.534827	yes
Cpne2	chr8:97056927-97094429	18.417	25.7626	0.33565	yes
Crabp2	chr3:87752614-87757294	46.6304	66.2427	0.351073	yes
Crym	chr7:127329897-127345502	0.968189	2.62793	0.998524	yes
Csf2rb	chr15:78156419-78181431	0.452358	0.855346	0.637031	yes
Csnka2ip	chr16:64477636-64478960	0	0.107497	1.79769e+308	yes
Csrp3	chr7:56085767-56099021	26.6184	68.5375	0.945779	yes
Cth	chr3:157557211-157588027	1.17997	3.22566	1.00565	yes
Cthrc1	chr15:38908477-38918665	0.148643	0.46931	1.14972	yes
Ctla2a	chr13:61035515-61037986	20.4375	29.1708	0.355799	yes
Ctxn3	chr18:57628139-57637788	3.6353	7.88083	0.773742	yes
Cux2	chr5:122310224-122497834	0.0121312	0.108318	2.18929	yes
Cxcl11	chr5:92760866-92843653	0	0.00491484	1.79769e+308	yes
Cyb5r1	chr1:136302566-136308315	59.8601	103.356	0.54617	yes
Cyp2f2	chr7:27904973-27918679	0.884036	2.08593	0.858471	yes
Cyp2t4	chr7:27938732-27943583	0	0.139937	1.79769e+308	yes
Cyp3a41b	chr5:146319532-146345599	0.0340643	0.225161	1.88857	yes
D0H4S114	chr18:33596672-33623683	13.4152	25.9039	0.658004	yes
Dclk1	chr3:55046447-55342990	71.5142	111.758	0.446444	yes
Des	chr1:75356918-75364290	1651.98	1805.23	0.0887092	yes
Dhrs7c	chr11:67611772-67629504	7.50868	16.9326	0.813181	yes
Dmd	chrX:80194208-82450389	0.0017688	0.0482173	3.30542	yes
Dnase1l3	chr14:8797703-8826696	0.655638	1.54794	0.859072	yes
Dpep1	chr8:125710134-125725713	2.63815	5.72239	0.774308	yes
Dpp6	chr5:27143896-28054040	0.0214211	0.304904	2.65562	yes
Dusp13	chr14:22552617-22567844	10.7396	16.299	0.417164	yes
Dusp18	chr11:3795242-3801299	19.3911	28.3317	0.379163	yes
Ect2l	chr10:17848827-17930696	0	0.0519426	1.79769e+308	yes
Eda2r	chrX:94529179-94572548	16.7457	24.0187	0.360693	yes
Eef1a1	chr9:78326260-78329531	4907.74	5291.4	0.0752712	yes
Eef1e1	chr13:38737559-38750897	29.2044	40.7747	0.333744	yes
Egln3	chr12:55279967-55304861	35.0835	53.5982	0.423784	yes
Eif2s2	chr2:154697145-154718642	75.6385	108.196	0.35798	yes
Eif4ebp1	chr8:28370798-28386128	178.522	246.161	0.321275	yes
Enpp2	chr15:54670452-54751701	1.31783	2.21339	0.518537	yes
Eps8l1	chr7:4416343-4430844	0.0150664	0.125483	2.1197	yes
Evi2b	chr11:79153393-79395111	0.434194	1.54523	1.26943	yes
Extl1	chr4:133912287-133928462	1.4878	3.54171	0.867313	yes
F13a1	chr13:36959046-37142113	0.132435	0.284691	0.765309	yes
F2	chr2:91465476-91476571	1.29502	2.94291	0.820875	yes
Fabp3	chr4:129986021-129992707	3.18888	8.38792	0.967123	yes
Fam101a	chr5:125483844-125492917	0.188355	0.484741	0.945285	yes
Fam101b	chr11:75832696-75841284	25.6671	34.704	0.301645	yes
Fam167a	chr14:64055230-64084339	6.61535	9.45382	0.357027	yes
Fam171a2	chr11:102298295-102308977	31.4429	45.6547	0.372934	yes
Fam180a	chr6:35262745-35276141	0.485571	1.0517	0.772834	yes
Fam189a2	chr19:24047239-24105509	1.03351	1.91093	0.614628	yes
Fap	chr2:62339001-62412078	0.855432	1.51279	0.570104	yes
Fbln5	chr12:102984774-103057265	5.72573	8.15676	0.353877	yes
Fbxo40	chr16:36966158-36979222	0.201218	0.91262	1.51193	yes
Fgf21	chr7:52869259-52870860	21.9778	55.6332	0.928745	yes
Fgfbp1	chr5:44370098-44373001	0.792675	3.64795	1.52651	yes
Fgfr3	chr5:34064372-34079713	0.936035	1.48503	0.461537	yes
Filip1	chr9:79663368-79825689	4.70585	6.73971	0.359211	yes
Fn3k	chr11:121296266-121311804	7.40451	13.1453	0.573978	yes
Fst	chr13:115242469-115248938	11.4623	19.2617	0.51905	yes
Fut1	chr7:52872975-52876427	0.157076	0.447975	1.048	yes
Fxyd6	chr9:45178267-45204242	0.337899	1.58238	1.54394	yes
Fyn	chr10:39089604-39285180	85.014	114.064	0.293945	yes
G630090E17Rik	chr10:39666719-39706452	0.053368	0.218811	1.411	yes
Gadd45a	chr6:66985089-66987401	142.545	227.089	0.46568	yes
Galnt6	chr15:100520345-100559807	7.20205	10.908	0.415131	yes
Gapdhs	chr7:31514905-31524375	0	0.0972993	1.79769e+308	yes
Gbp10	chr5:105644717-105668552	3.19277	5.05648	0.459782	yes
Gbp4	chr5:105544785-105568571	1.69706	3.32094	0.671351	yes
Gbp8	chr5:105443171-105482580	2.1378	5.14886	0.878999	yes
Gbp9	chr5:105507412-105539311	1.91449	3.41652	0.57917	yes
Gdf5	chr2:155766760-155771100	0.521698	1.66374	1.15974	yes
Ggt5	chr10:75052125-75079713	0.114489	0.265594	0.84149	yes
Gipc3	chr10:80800506-80806011	0.289676	0.766812	0.973477	yes
Gja3	chr14:57654496-57676782	0.0649547	0.261095	1.39119	yes
Gja5	chr3:96836338-96857557	1.07525	1.88995	0.563991	yes
Glrp1	chr1:90396445-90406641	0.407765	1.41771	1.24611	yes
Gm1045	chr5:92416498-92424343	0.129252	0.634235	1.59065	yes
Gm1060	chr5:30607913-30668993	0	0.044302	1.79769e+308	yes
Gm129	chr3:95682427-95686151	1.15545	2.92757	0.929681	yes
Gm364	chrX:54662330-54741944	0	0.0642202	1.79769e+308	yes
Gm4371	chr15:96013230-96033901	0.201402	0.706962	1.25567	yes
Gm4976	chr8:95544113-95572091	2.90886	4.60746	0.459915	yes
Gm6793	chr2:75497315-75507464	1.43284	10.8206	2.02179	yes
Gm7325	chr17:45737915-45739051	123.804	159.241	0.251716	yes
Gpr141	chr13:19841550-19916126	0.116778	0.440595	1.32785	yes
Gprc5c	chr11:114712845-114733931	52.4451	65.6222	0.224147	yes
Gpt2	chr8:88016515-88051457	25.2482	34.3775	0.308646	yes
H19	chr7:149761436-149764051	3790.97	5017.62	0.280335	yes
Hax1	chr3:89799378-89802608	53.2457	75.4501	0.348554	yes
Hecw2	chr1:53863717-54251878	2.08597	3.18874	0.424391	yes
Hephl1	chr9:14856284-14916552	0.768273	1.75406	0.825547	yes
Herpud1	chr8:96910399-96919258	57.1879	82.4082	0.365343	yes
Hfe2	chr3:96329107-96333139	37.4991	55.2485	0.387525	yes
Hk2	chr6:82675020-82724448	13.0787	19.8652	0.417987	yes
Hrc	chr7:52590638-52594342	71.4631	100.522	0.341196	yes
Hsd11b1	chr1:195047834-195090239	37.8664	52.8851	0.334056	yes
Hsd11b2	chr8:108042645-108047888	0.15301	0.467633	1.11718	yes
Hspb2	chr9:50559176-50560459	81.09	132.664	0.492259	yes
Hspb3	chr13:114453103-114453884	1.62597	3.81869	0.8538	yes
Hspb7	chr4:140976693-140981225	4.04386	9.07463	0.808283	yes
Igf2	chr7:149836672-149856261	53.1548	77.3976	0.375747	yes
Il13ra2	chrX:143818020-143838375	0.313439	1.04588	1.20501	yes
Il1b	chr2:129190315-129201469	0.376758	1.19033	1.15038	yes
Il1rn	chr2:24192379-24207011	2.903	5.62611	0.661675	yes
Inadl	chr4:98062516-98386294	17.2026	24.7225	0.362656	yes
Iqcj	chr3:67696141-68430404	0	0.00353581	1.79769e+308	yes
Isx	chr8:77397072-77417405	0.704556	1.94095	1.01336	yes
Itgb1bp1	chr12:21117616-21292098	9.97648	14.2504	0.356551	yes
Itgb1bp2	chrX:98644447-98648880	36.7613	80.395	0.782505	yes
Itgb4	chr11:115836038-115874033	0.884862	1.76428	0.690064	yes
Itih4	chr14:31699677-31715169	0.0599473	0.165132	1.01328	yes
Kank1	chr19:25311691-25508986	1.21627	1.9706	0.482548	yes
Kbtbd10	chr2:69508176-69522296	39.5593	63.2478	0.46926	yes
Kbtbd5	chr9:121686724-121692937	16.4662	23.0865	0.337938	yes
Kcna7	chr7:52661329-52666752	0.00716745	0.116946	2.79216	yes
Kcnb1	chr2:166928882-167014299	0.910551	1.53533	0.522451	yes
L1td1	chr4:98393444-98405177	0	0.0372202	1.79769e+308	yes
LOC100303644	chr2:113880131-113887238	1.68386	3.92322	0.845822	yes
LOC106740	chr17:15080188-15098237	9.104	18.4379	0.705693	yes
Lama1	chr17:68046604-68171985	0.0025828	0.0281524	2.38876	yes
Lars2	chr9:123276057-123371782	97.8908	201.528	0.722078	yes
Lbp	chr2:158132228-158158588	2.28727	4.06547	0.575172	yes
Ldb3	chr14:35339884-35401867	27.883	49.7242	0.578476	yes
Lgals1	chr15:78757154-78760895	4012.38	4237.82	0.0546627	yes
Limch1	chr5:67137078-67448398	0.328121	0.767465	0.84971	yes
Lman1l	chr9:57454839-57468581	1.96177	3.35901	0.537798	yes
Lmod2	chr6:24547770-24555414	24.628	40.9052	0.507372	yes
Lmod3	chr6:97188521-97202774	50.0808	73.8129	0.387894	yes
Lpar1	chr4:58448123-58566363	33.7847	42.0475	0.218791	yes
Lrrc39	chr3:116265890-116333902	2.73973	4.04139	0.388728	yes
Lrrc57	chr2:120429973-120446554	9.16267	13.6702	0.400084	yes
Lrtm2	chr6:119186543-119302425	0.00648549	0.0662994	2.32461	yes
Macrod2	chr2:140221165-142215786	0.00143787	0.0912563	4.15051	yes
Mal	chr2:127458961-127482431	0.737774	1.8156	0.900535	yes
41709	chr15:26238826-26339328	15.2501	30.8756	0.705378	yes
41702	chr1:72473685-72583138	0.0297601	0.103646	1.24781	yes
Mb	chr15:76845916-76887538	61.5942	135.058	0.785136	yes
Mboat2	chr12:25516463-25645164	2.57532	3.89923	0.414805	yes
Mef2c	chr13:83643032-83806684	5.80948	11.1498	0.651931	yes
Mfsd7a	chr5:108870072-108877910	7.11736	10.7772	0.414898	yes
Mid1ip1	chrX:10294490-10296828	57.5692	75.9392	0.276945	yes
Mir1938	chr12:40929715-40949776	0	6.66613	1.79769e+308	yes
Mllt11	chr3:95022465-95032599	12.7582	18.3975	0.366036	yes
Moap1	chr12:103978039-103996020	0.154675	0.551737	1.27174	yes
Mpa2l	chr5:105699720-105722718	4.41209	6.77671	0.429143	yes
Mrgpra4	chr7:55236163-55237666	0	0.0938856	1.79769e+308	yes
Mrpl48	chr7:107697630-107789782	11.0851	21.1505	0.646061	yes
Mrvi1	chr7:118011780-118125609	0.138486	0.283399	0.716084	yes
Mthfd2	chr6:83255697-83267598	60.0792	111.268	0.616277	yes
Mttp	chr3:137752818-137806352	3.34347	5.31165	0.462895	yes
Murc	chr4:48676385-48686364	84.7292	140.954	0.508971	yes
Mustn1	chr14:31692442-31694796	108.274	190.974	0.56747	yes
Mybpc1	chr10:87981027-88067897	0.898369	2.54788	1.04244	yes
Mybpc2	chr7:51757068-51780039	0.752429	2.02761	0.991307	yes
Myh1	chr11:67013615-67038077	9.26332	24.2398	0.961933	yes
Myh13	chr11:67140604-67185004	12.4805	19.8173	0.462391	yes
Myh2	chr11:66984528-67011019	3.96578	7.36029	0.618396	yes
Myh4	chr11:67051530-67073948	1.71372	4.07667	0.866613	yes
Myh6	chr14:55560757-55585444	2.55361	5.86952	0.832266	yes
Myh7	chr14:55587623-55613386	11.1005	22.6813	0.714554	yes
Myh8	chr11:67090625-67122135	11.2261	21.4763	0.648707	yes
Myl1	chr1:66970869-66991630	329.775	678.84	0.721976	yes
Myl2	chr5:122550988-122556863	0.936129	5.46864	1.76503	yes
Myl4	chr11:104411976-104448533	527.541	1134.08	0.765348	yes
Myl6b	chr10:127931212-127935741	156.14	273.923	0.562096	yes
Mylk4	chr13:32792695-32873648	2.89745	4.40834	0.419668	yes
Myog	chr1:136186580-136189125	524.714	856.531	0.490037	yes
Myom1	chr17:71368896-71476196	14.216	24.2865	0.535553	yes
Myom2	chr8:15057652-15133419	97.8638	143.13	0.38018	yes
Myom3	chr4:135315629-135371479	11.4007	19.8657	0.555318	yes
Myoz2	chr3:122709123-122737905	26.9659	68.554	0.933048	yes
NM_001166627_dup3	chr17:6853656-6860656	0.900509	2.0112	0.803527	yes
NM_017396_dup1	chr5:146505623-146531712	0.0217215	0.279497	2.55469	yes
Nars	chr18:64659300-64676211	109.022	153.541	0.342416	yes
Nars2	chr7:104100036-104213267	2.88852	4.3484	0.409062	yes
Ncf1	chr5:134696129-134705495	0.436235	1.96686	1.50602	yes
Ndufs5	chr4:123389952-123395429	4.98795	16.9077	1.22074	yes
Neb	chr2:51992166-52194318	5.9559	9.61289	0.478723	yes
Nes	chr3:87775014-87784373	460.426	496.369	0.0751668	yes
Nfil3	chr13:53062577-53076408	10.1903	16.567	0.485972	yes
Nos1	chr5:118317127-118403820	0.0425673	0.17298	1.40209	yes
Npnt	chr3:132545658-132613255	127.454	172.83	0.304554	yes
Nrap	chr19:56362427-56464525	13.7986	23.9384	0.550914	yes
Ntn3	chr17:24312375-24346332	0.000478908	0.00660596	2.62422	yes
Ntn5	chr7:52939783-52949924	0.354874	0.965473	1.00086	yes
Nupr1	chr7:133766759-133768984	122.346	193.009	0.455886	yes
Oas1c	chr5:121250207-121262523	0	0.0725035	1.79769e+308	yes
Obscn	chr11:58807758-58949877	2.06425	3.11203	0.410508	yes
Odc1	chr12:17551678-17558308	27.9576	43.0116	0.43078	yes
Ogdhl	chr14:33135204-33161006	0.377716	0.711075	0.632636	yes
Otog	chr7:53496356-53566804	3.61825	5.39951	0.400318	yes
P2ry14	chr3:58810899-59148178	0.173012	1.05013	1.80331	yes
Pacsin3	chr2:91096969-91104836	87.819	123.435	0.340438	yes
Padi2	chr4:140462274-140508501	1.66593	2.85985	0.540387	yes
Pak6	chr2:118489312-118523756	0	0.034834	1.79769e+308	yes
Park2	chr17:11033249-12256226	0.0470685	0.238855	1.62425	yes
Pck2	chr14:56159102-56168854	14.3378	23.2957	0.485366	yes
Pde4dip	chr3:97493751-97692630	21.4524	26.8008	0.222593	yes
Pex13	chr11:23546478-23632876	5.02744	7.4417	0.392188	yes
Pfkm	chr15:97871659-97962878	82.1736	113.698	0.324711	yes
Pgam2	chr11:5701639-5703799	18.1298	32.0329	0.569205	yes
Pgm5	chr19:24748497-24936332	6.56625	11.9172	0.59604	yes
Phf10	chr17:15080188-15098237	67.7354	92.8095	0.314941	yes
Phgdh	chr3:98117093-98143892	34.3017	53.4123	0.442845	yes
Phkg1	chr5:130322865-130354954	0.103325	0.349241	1.21788	yes
Pkhd1	chr1:20047859-20608138	0.325199	0.646094	0.686507	yes
Pla2g16	chr19:7631948-7663035	16.7186	26.2762	0.452144	yes
Plac8	chr5:100982751-101001224	3.04222	5.68833	0.62583	yes
Porcn	chrX:7770975-7783651	29.9741	44.0354	0.384662	yes
Ppfibp2	chr7:114738564-114901510	0.11493	0.422953	1.30293	yes
Ppp1r3a	chr6:14663821-14705274	0	0.0169896	1.79769e+308	yes
Prepl	chr17:85427686-85489614	14.4158	17.9935	0.221685	yes
Prkag3	chr1:74785495-74795529	10.9836	15.6691	0.355286	yes
Prkg1	chr19:30642040-31839523	1.02263	1.69153	0.503257	yes
Proca1	chr11:78006893-78019265	0	0.121194	1.79769e+308	yes
Prune	chr3:95057595-95085998	26.9713	37.1842	0.321111	yes
Psat1	chr19:15979621-15999515	128.81	191.391	0.395984	yes
Psph	chr5:130271433-130293129	15.5679	27.825	0.580725	yes
Pstpip1	chr9:55937782-55976697	5.20335	13.6514	0.964542	yes
Ptx3	chr3:65858747-66100741	0.0792589	0.78938	2.29853	yes
Pvalb	chr15:78021547-78034586	0	0.363783	1.79769e+308	yes
Pygm	chr19:6384428-6398459	31.2996	53.1455	0.529428	yes
R3hdml	chr2:163318053-163367457	4.49191	9.61745	0.761302	yes
Rab40b	chr11:121217434-121249565	5.45153	8.83486	0.48281	yes
Rab42-ps	chr4:131858108-131859271	0.0766516	0.555028	1.97975	yes
Rangrf	chr11:68781632-68787322	2.29717	6.5244	1.04387	yes
Rap1gap2	chr11:74196984-74403660	14.2058	20.5737	0.370364	yes
Rdh1	chr10:127196818-127205355	0.00641849	0.0733328	2.43583	yes
Reep1	chr6:71657853-71760696	2.71137	4.46959	0.499844	yes
Rfx4	chr10:84218792-84369283	0.209632	0.487102	0.843122	yes
Rhbdl2	chr4:123465117-123507147	1.30764	2.77767	0.753386	yes
Rhoh	chr5:66254807-66287939	0.0800842	0.242515	1.10799	yes
Rhox10	chrX:35419651-35424865	0.534663	1.64259	1.1224	yes
Rnf128	chrX:136145158-136207684	3.19464	4.98328	0.444615	yes
Rpgr	chrX:9735341-9793921	1.86373	2.92719	0.451462	yes
Rplp2	chr7:148633548-148637241	118.218	167.854	0.350568	yes
Ryr1	chr7:29788358-29910170	11.1015	16.4517	0.393342	yes
Sap25	chr5:138070350-138084130	1.26404	2.49443	0.679743	yes
Scel	chr14:103912557-104012563	0.0659036	0.201522	1.11771	yes
Scn3a	chr2:65295174-65405549	0.00578549	0.0308303	1.67315	yes
Scn3b	chr9:40076800-40099203	0.038603	0.132142	1.23055	yes
Scn4a	chr11:106179906-106210704	3.99898	6.99626	0.559337	yes
Sctr	chr1:121903556-121960109	0.480693	1.07906	0.808618	yes
Sema4d	chr13:51796616-51889013	1.34511	2.34013	0.553725	yes
Serpinb9c	chr13:33241143-33251623	0.0946371	0.417927	1.48526	yes
Serpinb9d	chr13:33284827-33295849	0.147921	0.461833	1.13852	yes
Serpinb9g	chr13:33576658-33587869	0.429273	1.11828	0.957457	yes
Sesn2	chr4:132048721-132066371	8.32168	12.41	0.399636	yes
Sgcd	chr11:46792284-47192804	4.59821	7.22563	0.451968	yes
Sgcg	chr14:61757293-61877327	17.6497	27.5168	0.444079	yes
Shisa4	chr1:137268032-137271640	48.1495	67.5035	0.337869	yes
Shroom3	chr5:93112460-93394785	2.45028	4.05116	0.502803	yes
Slc37a1	chr17:31432427-31487643	0.0558545	0.196163	1.25619	yes
Slc3a2	chr19:8781371-8797859	95.7139	141.444	0.390538	yes
Slc6a19	chr13:73818604-73838143	0.421231	1.11841	0.976479	yes
Slc7a1	chr5:149138985-149211480	17.3906	24.4175	0.339369	yes
Slc7a5	chr8:124405045-124431586	129.814	202.824	0.446237	yes
Smagp	chr15:100451770-100467296	0.0903294	0.52133	1.75292	yes
Smpx	chrX:154137049-154190521	8.12086	15.597	0.652645	yes
Smyd1	chr6:71163933-71212275	25.8395	40.0516	0.438266	yes
Snora23	chr7:117161938-117198628	0	1.27152	1.79769e+308	yes
Snora28	chr12:112776311-112784964	0	6.50744	1.79769e+308	yes
Snord33	chr7:52381145-52384105	0	21.9751	1.79769e+308	yes
Sohlh2	chr3:54985965-55013879	0.654723	1.88035	1.055	yes
Sort1	chr3:108087049-108164429	2.16386	4.01804	0.618902	yes
Sox11	chr12:28019132-28027583	12.2891	19.0438	0.438023	yes
Spns3	chr11:72311657-72363748	0	0.0613863	1.79769e+308	yes
Spp1	chr5:104864136-104870069	2375.65	2517.4	0.0579557	yes
Srl	chr16:4480227-4523053	64.1227	95.9079	0.40259	yes
St6galnac5	chr3:152483673-152645171	0	0.0695001	1.79769e+308	yes
Stc2	chr11:31259440-31270061	4.8715	9.37963	0.655139	yes
Suox	chr10:128106942-128110974	41.0724	58.3826	0.351683	yes
Syngr1	chr15:79921763-79949931	3.23526	5.55283	0.540198	yes
Synpo2	chr3:122779436-122939067	10.3475	15.254	0.388096	yes
Synpo2l	chr14:21478639-21487528	62.9569	90.4598	0.362456	yes
Sypl2	chr3:108015183-108029517	0.0618405	0.205954	1.20309	yes
Syt8	chr7:149620881-149626303	1.26411	2.32507	0.609385	yes
Tac4	chr11:95122842-95130575	0.434862	2.02926	1.5404	yes
Tas1r1	chr4:151402022-151412599	3.36138	6.02637	0.583794	yes
Tbx4	chr11:85703564-85729599	0.05479	0.252002	1.52593	yes
Tcap	chr11:98245124-98246267	1.47781	5.02357	1.22358	yes
Tceal7	chrX:132758579-132760639	4.51187	9.60438	0.755508	yes
Tead4	chr6:128177160-128250831	25.1367	33.3865	0.283822	yes
Tekt5	chr16:10361346-10395541	2.73903	5.65463	0.724869	yes
Tmem130	chr5:145496783-145522447	0.0692683	0.260959	1.32638	yes
Tmem141	chr2:25475585-25477525	8.04629	11.5356	0.360223	yes
Tmem158	chr9:123168174-123169907	8.87939	16.3353	0.609594	yes
Tmem182	chr1:40862445-40912112	22.5488	33.7129	0.402198	yes
Tmem38a	chr8:75096001-75111183	86.5284	130.786	0.413091	yes
Tmem38b	chr4:53838916-53874890	18.5337	25.5658	0.321664	yes
Tmie	chr9:110768549-110782587	0.130121	0.344854	0.974656	yes
Tmsb15b1	chrX:133489528-133511413	0.0133061	0.169929	2.54716	yes
Tnnc2	chr2:164602661-164605234	649.896	1038.8	0.469005	yes
Tnni1	chr1:137695997-137707566	721.366	1128.59	0.447577	yes
Tnni2	chr7:149628372-149630310	764.901	1370.18	0.582955	yes
Tnnt1	chr7:4456264-4467577	193.029	332.29	0.543167	yes
Tnnt2	chr1:137732962-137748838	881.992	1346.46	0.423048	yes
Tnnt3	chr7:149646774-149701914	649.488	1068.77	0.498081	yes
Tox	chr4:6614532-6917870	0	0.048041	1.79769e+308	yes
Trdn	chr10:32803288-33196515	2.06113	3.32501	0.478219	yes
Trib3	chr2:152163160-152169796	5.53025	15.859	1.0535	yes
Trim54	chr5:31418984-31439999	45.1891	65.6316	0.373201	yes
Trim63	chr4:133871034-133885544	9.18108	19.2878	0.742328	yes
Trim72	chr7:135147891-135154907	36.2039	73.734	0.711297	yes
Tspan13	chr12:36741141-36769065	0.500447	1.69371	1.21917	yes
Tspan32	chr7:150190950-150205390	14.6963	22.615	0.431014	yes
Ttn	chr2:76542040-76820604	2.8438	4.72799	0.508361	yes
Txlnb	chr10:17516024-17565469	3.64207	6.88875	0.637336	yes
Ube2e1	chr14:19103655-19164358	22.3939	31.6032	0.344468	yes
Unc13d	chr11:115923409-115939275	11.817	16.6069	0.340278	yes
Unc45b	chr11:82724754-82756908	15.9509	22.3248	0.336182	yes
Upk1b	chr16:38773296-38800316	0.225942	0.82968	1.30076	yes
Uqcc	chr2:155672621-155756046	16.0956	22.065	0.315445	yes
Vamp5	chr6:72318042-72330462	40.5898	57.4182	0.346846	yes
Vmn2r26	chr6:123974775-124012053	0	0.0428364	1.79769e+308	yes
Vwce	chr19:10708722-10739700	0	0.0500011	1.79769e+308	yes
Wdr16	chr11:67738307-67779144	0.509483	1.54615	1.11013	yes
Wfdc1	chr8:122190264-122211920	0.466602	1.52434	1.18384	yes
Xirp1	chr9:119922872-119932716	12.258	17.744	0.369866	yes
Xirp2	chr2:67284058-67364663	0.733104	1.08209	0.389366	yes
Yipf7	chr5:69907916-69933871	0.455104	1.19931	0.968978	yes
Zbp1	chr2:173032113-173044423	1.27837	2.56477	0.696283	yes
Zdhhc16	chr19:42007961-42055626	40.9925	61.4762	0.40526	yes
Zfp575	chr7:25368856-25393944	0.0372497	0.141052	1.33148	yes
Zp3r	chr1:132473282-132526183	0	0.0818991	1.79769e+308	yes

## Sheet: down-regulated genes
Table S1. Transcriptome analysis in siMalat1 vs siNC transfected C2C12 cells/Significantly down-regulated genes
ID	locus	siNC	siMalat1	fold change	Significance
1600029O15Rik	chr9:58044103-58056615	0.0108566	0.000377849	-3.35803	yes
1700003F12Rik	chr2:154370140-154384589	14.7862	8.3698	-0.569067	yes
1700025G04Rik	chr1:153731653-153937450	1.31211	0.854161	-0.429272	yes
1700028K03Rik	chr5:107963729-108090857	0.0344286	0.00433014	-2.07329	yes
1700108F19Rik	chr14:77077374-77086915	0.174271	0	-1.79769e+308	yes
2210010C17Rik	chr7:20522653-20536092	0.0813208	0	-1.79769e+308	yes
2310042D19Rik	chr4:155590035-155595416	0.364046	0.159152	-0.827423	yes
2700094K13Rik	chr2:84509377-84510865	31.2162	21.5099	-0.372426	yes
2810008D09Rik	chr11:116938096-116940269	4.67335	2.36521	-0.681009	yes
3110049J23Rik	chr10:62487259-62521560	0.181508	0.0437888	-1.42192	yes
4632434I11Rik	chr7:100006036-100022742	1.01693	0.517505	-0.675522	yes
4930590J08Rik	chr6:91854226-91900719	0.0295313	0	-1.79769e+308	yes
5430419D17Rik	chr7:138317915-138394459	0.0473117	0	-1.79769e+308	yes
6530418L21Rik	chr3:105507516-105523760	8.96027	6.37324	-0.340693	yes
6720401G13Rik	chrX:47908920-47988435	4.56078	3.26487	-0.334274	yes
9830001H06Rik	chr2:156836177-156905001	13.861	9.64397	-0.362744	yes
A330050B17Rik	chr3:35858230-35952469	0.0267087	0	-1.79769e+308	yes
A730008H23Rik	chr1:90123594-90174154	12.1028	8.43656	-0.360865	yes
AU023871	chr17:35199637-35203129	0.0995451	0	-1.79769e+308	yes
Actb	chr5:143664794-143668403	2817.97	2446.68	-0.141284	yes
Actg1	chr11:120207003-120209798	1994.37	1709.45	-0.154158	yes
Adam11	chr11:102622752-102641576	0.325287	0.0872383	-1.31607	yes
Adamts9	chr6:92722692-92851435	0.0942523	0.0133911	-1.95139	yes
Add2	chr6:86028077-86069549	7.69927	4.95459	-0.440811	yes
Afap1l2	chr19:56986843-57083065	18.9018	14.0755	-0.294819	yes
Agap1	chr1:91351385-91791857	28.4592	21.066	-0.300813	yes
Agbl4	chr4:110070395-111330115	0.0788818	0	-1.79769e+308	yes
Aifm3	chr16:17489783-17507575	0.0618405	0	-1.79769e+308	yes
Aim1	chr10:43670112-43724652	9.08198	5.82024	-0.444951	yes
Akap12	chr10:5987069-6080212	4.35496	2.95285	-0.388543	yes
Akr1b3	chr6:34253929-34267489	11.0453	7.08259	-0.444367	yes
Aldh1a1	chr19:20676471-20717952	0.0818494	0	-1.79769e+308	yes
Aloxe3	chr11:68939878-68962617	0.0399135	0	-1.79769e+308	yes
Anapc11	chr11:120459734-120469512	18.5826	14.0851	-0.277105	yes
Angptl4	chr17:33911844-33918520	25.2393	17.5703	-0.362193	yes
Ank3	chr10:68996455-69490184	7.1956	5.41169	-0.284908	yes
Anln	chr9:22135657-22193650	14.1376	9.16306	-0.433661	yes
Apc2	chr10:79764564-79783293	1.03296	0.549882	-0.630484	yes
Apln	chrX:45378322-45388029	1.08943	0.538058	-0.705442	yes
Aqp1	chr6:55286292-55298549	70.5163	46.9478	-0.406808	yes
Arhgap11a	chr2:113671649-113688818	12.5265	8.88185	-0.343835	yes
Arhgef19	chr4:140798798-140813477	25.8316	19.0515	-0.304453	yes
Arl4c	chr1:90594800-90598766	18.0243	13.1979	-0.311663	yes
Arrb1	chr7:106683995-106755281	2.85033	1.98324	-0.362703	yes
Asf1b	chr8:86479592-86494094	11.2801	7.0508	-0.469902	yes
Aspm	chr1:141351349-141390665	2.03495	1.26249	-0.477384	yes
Atad2	chr15:57925601-57966637	6.19354	3.86748	-0.470902	yes
Aurkb	chr11:68859144-68865164	12.1773	6.8718	-0.572145	yes
B3gnt8	chr7:26412642-26414509	2.90692	1.7202	-0.524654	yes
BB014433	chr8:15041446-15046069	0.0663515	0	-1.79769e+308	yes
BC017612	chr9:15309938-15349703	10.8134	6.82498	-0.460192	yes
BC030867	chr11:102110195-102126497	1.40407	0.78973	-0.57544	yes
Bahcc1	chr11:120094260-120153611	4.73412	2.71861	-0.554675	yes
Bat2l	chr2:32006667-32090057	58.6298	46.9597	-0.221952	yes
Birc5	chr11:117710550-117717057	36.5119	24.5348	-0.397547	yes
Bmyc	chr2:25562398-25563239	0.492612	0.0529727	-2.22994	yes
Brca1	chr11:101350077-101413269	1.35408	0.785151	-0.545002	yes
Bub1	chr2:127625935-127657595	3.65007	2.43118	-0.406372	yes
Bub1b	chr2:118423946-118467328	12.9129	8.4534	-0.423655	yes
C230035I16Rik	chr13:23519844-23522886	1.0122	0.301847	-1.20996	yes
C3ar1	chr6:122797157-122806175	0.338905	0.119805	-1.03986	yes
C530008M17Rik	chr5:77269623-77302579	1.33815	0.774206	-0.547206	yes
C79407	chr12:66233720-66273567	2.28231	1.24014	-0.609965	yes
Cabp2	chr19:4082487-4087339	0.360938	0.0482559	-2.01219	yes
Cav1	chr6:17256369-17291324	77.2982	56.8988	-0.306395	yes
Cbx6	chr15:79616780-79664763	34.2853	24.5354	-0.3346	yes
Ccdc151	chr9:21794314-21807078	0.185535	0.0503409	-1.30442	yes
Ccdc74a	chr16:17646562-17650831	2.65409	1.44038	-0.611194	yes
Ccdc8	chr7:17579936-17581994	58.7204	38.9806	-0.409723	yes
Ccdc99	chr11:34622686-34647143	4.49702	2.91139	-0.434783	yes
Ccl6	chr11:83395562-83437195	0.00100375	0	-1.79769e+308	yes
Ccna2	chr3:36451527-36470918	21.2639	13.6679	-0.441961	yes
Ccnb2	chr9:70255495-70269361	21.5607	14.8753	-0.371167	yes
Ccnd1	chr7:152115835-152125830	41.2577	25.655	-0.475099	yes
Ccnf	chr17:24360176-24388354	8.87813	6.21786	-0.356166	yes
Cd200r2	chr16:44867209-44915953	2.20803	1.23079	-0.584448	yes
Cd200r3	chr16:44943790-44981493	1.00906	0.555779	-0.596399	yes
Cd248	chr19:5068077-5070639	21.5754	15.3029	-0.343512	yes
Cd34	chr1:196765014-196803153	27.7714	20.6255	-0.297478	yes
Cd97	chr8:86239097-86265210	249.276	195.058	-0.245265	yes
Cdc20	chr4:118100697-118109948	31.2967	21.19	-0.38998	yes
Cdc25b	chr2:131012686-131024233	38.1332	28.9915	-0.274084	yes
Cdc45	chr16:18780539-18812065	9.07722	6.2147	-0.378852	yes
Cdc6	chr11:98769202-98785256	1.29747	0.640514	-0.705899	yes
Cdca2	chr14:68294410-68333898	3.37134	1.90463	-0.571023	yes
Cdca8	chr4:124595708-124614161	17.1867	11.3577	-0.414241	yes
Cdh23	chr10:59766021-60159238	2.0411	1.36258	-0.404108	yes
Cdhr1	chr14:37891034-37911497	1.19778	0.6424	-0.623011	yes
Cdk6	chr5:3344311-3522225	8.87384	5.9039	-0.407496	yes
Cdo1	chr18:46872858-46887996	0.212672	0.0368504	-1.75288	yes
Cenpe	chr3:134875526-134936504	5.69569	3.26488	-0.556488	yes
Cenpf	chr1:191464492-191511965	3.51155	2.00842	-0.558709	yes
Cenpm	chr15:82064205-82075177	5.63857	3.06689	-0.608966	yes
Cep110	chr2:34965011-35034342	2.86091	1.94422	-0.386275	yes
Cep164	chr9:45575028-45636721	6.36466	4.38331	-0.372955	yes
Cep250	chr2:155782293-155824636	10.1577	7.22543	-0.340626	yes
Cep55	chr19:38129514-38148915	4.80631	3.16649	-0.417306	yes
Ch25h	chr19:34548273-34549625	2.40973	1.2929	-0.622629	yes
Chaf1a	chr17:56179838-56207449	13.7822	9.66543	-0.354823	yes
Chaf1b	chr16:93884145-93906351	6.11901	3.72622	-0.496007	yes
Chst12	chr5:140981562-141001192	26.9334	18.9618	-0.350938	yes
Chtf18	chr17:25854116-25864360	3.33195	2.07658	-0.472835	yes
Cic	chr7:26067197-26079167	20.3355	15.7046	-0.258413	yes
Ckap2	chr8:23278623-23296291	8.77617	5.07547	-0.547621	yes
Ckap2l	chr2:129093945-129122948	8.99532	5.73968	-0.4493	yes
Clca4	chr3:144485586-144512266	1.99938	0.936611	-0.758326	yes
Clec3b	chr9:123060063-123066550	3.39627	1.29392	-0.965001	yes
Clip2	chr5:134965255-135028304	15.1576	11.009	-0.319791	yes
Cntfr	chr4:41604528-41644123	0.920113	0.335092	-1.01009	yes
Col16a1	chr4:129725083-129776521	11.4922	7.4665	-0.431243	yes
Col18a1	chr10:76514923-76629275	50.7303	33.8147	-0.405626	yes
Col27a1	chr4:62876445-62996024	0.258296	0.0967519	-0.981955	yes
Col3a1	chr1:45368382-45406551	1421.9	1319.25	-0.0749299	yes
Col4a1	chr8:11198422-11312826	75.1914	46.4494	-0.481675	yes
Col4a2	chr8:11312828-11449287	53.5714	35.8879	-0.400616	yes
Colec10	chr15:54242328-54297913	4.36421	1.76757	-0.903829	yes
Coro2a	chr4:46549808-46614801	0.246449	0.11586	-0.75477	yes
Crmp1	chr5:37633318-37683372	0.34404	0.10562	-1.18091	yes
Crocc	chr4:140572551-140616460	2.40566	1.62243	-0.393899	yes
Csf1	chr3:107543965-107563387	98.6778	72.8352	-0.303661	yes
D130043K22Rik	chr13:24936999-24993139	0.0199513	0	-1.79769e+308	yes
D4Wsu53e	chr4:134479539-134483285	39.8163	28.4335	-0.336709	yes
D6Ertd527e	chr6:87054739-87062997	0.148794	0.00621308	-3.1759	yes
D830031N03Rik	chr4:123026958-123361603	12.9901	9.3331	-0.330618	yes
Dclk2	chr3:86590071-86724806	2.20391	1.47851	-0.399198	yes
Ddx17	chr15:79346837-79377171	86.7428	71.7135	-0.190268	yes
Depdc1b	chr13:109106530-109179751	1.58177	0.815688	-0.662271	yes
Diap3	chr14:87056129-87540921	8.7663	5.74392	-0.422772	yes
Dlg5	chr14:24953174-25065142	17.6303	12.6447	-0.332383	yes
Dlgap5	chr14:48007453-48038082	6.93316	4.35209	-0.465661	yes
Dll1	chr17:15504317-15512787	9.98858	7.01635	-0.353199	yes
Dlx3	chr11:94981430-94986605	10.0505	6.90348	-0.375597	yes
Dna2	chr10:62409776-62436936	0.686473	0.315949	-0.775985	yes
Dos	chr10:79579280-79602112	12.6788	9.34071	-0.305552	yes
Dpysl3	chr18:43483880-43552985	112.375	89.2444	-0.230463	yes
Dync1i1	chr6:5675638-5978039	38.7708	28.291	-0.315122	yes
E2f7	chr10:110182520-110224440	2.24883	1.39948	-0.474314	yes
Eaf2	chr16:36792969-36874912	0.862048	0.452786	-0.643892	yes
Ebf3	chr7:144385353-144506128	8.08583	5.89057	-0.316761	yes
Ect2	chr3:26996143-27052800	4.80794	3.09719	-0.439773	yes
Eef2	chr10:80639375-80645254	2029.11	1849.82	-0.0925104	yes
Efr3b	chr12:3962553-4038915	0.0622561	0.0102762	-1.80143	yes
Efs	chr14:55535379-55545625	0.126152	0.0266839	-1.55342	yes
Egfr	chr11:16652205-16813910	8.75366	6.51589	-0.295229	yes
Ephx1	chr1:182919686-182947626	101.701	71.9473	-0.346098	yes
Epor	chr9:21763342-21768020	2.46241	1.35036	-0.600768	yes
Ercc6l	chrX:99338158-99352430	1.74223	1.03045	-0.525166	yes
Esco2	chr14:66437863-66452806	1.90773	1.06284	-0.58497	yes
Espl1	chr15:102126723-102154787	2.50329	1.56448	-0.470055	yes
F630043A04Rik	chr14:58425397-58445000	2.69745	1.54081	-0.559997	yes
Fabp5	chr3:10012605-10016610	11.0872	6.96703	-0.464601	yes
Fam113b	chr15:97074504-97216122	1.70037	0.497834	-1.22833	yes
Fam193b	chr13:55640676-55672481	9.56735	6.29317	-0.41889	yes
Fam43a	chr16:30599808-30602883	1.03848	0.560105	-0.617392	yes
Fam64a	chr11:71856003-71860872	26.1645	16.6161	-0.454031	yes
Fam83d	chr2:158593834-158612373	5.26537	3.33842	-0.455653	yes
Fam83e	chr7:52976589-52984862	0.0477849	0	-1.79769e+308	yes
Fam89a	chr8:127264156-127275709	0.240303	0.0216574	-2.40656	yes
Fanca	chr8:125778094-125842476	1.23321	0.641698	-0.653255	yes
Fanci	chr7:86537223-86611159	1.05026	0.617694	-0.530802	yes
Fat2	chr11:55064111-55125759	0.0152845	0	-1.79769e+308	yes
Fgfr4	chr13:55254178-55270120	3.60586	2.29259	-0.452881	yes
Fignl1	chr11:11700290-11708965	3.9431	2.7252	-0.369428	yes
Fn1	chr1:71632096-71699745	687.397	657.148	-0.0450023	yes
Fosl1	chr19:5447697-5457549	12.668	7.77141	-0.488628	yes
Foxm1	chr6:128313011-128335162	10.8569	7.40297	-0.382921	yes
G6b	chr17:35199637-35203129	0.00986024	0	-1.79769e+308	yes
Gadd45g	chr13:51942043-51943843	100.135	70.9129	-0.345066	yes
Gap43	chr16:42248673-42340764	45.5518	26.9025	-0.52663	yes
Garnl3	chr2:32841885-32942724	5.37297	2.74484	-0.671659	yes
Gas2l3	chr10:88871567-88906712	2.0857	1.32556	-0.453266	yes
Gfod2	chr8:108240012-108282507	6.2454	4.09075	-0.423117	yes
Gins2	chr8:123012765-123112975	14.4435	3.33661	-1.46529	yes
Gipr	chr7:19742473-19751476	0.44574	0.0857447	-1.64836	yes
Gli3	chr13:15555555-15821858	6.57642	4.72029	-0.331621	yes
Glis3	chr19:28336937-28754567	1.59646	0.967406	-0.500923	yes
Glp2r	chr11:67519931-67584655	0.0254825	0	-1.79769e+308	yes
Gm13272	chr4:88425753-88426564	0.334915	0.0417647	-2.08183	yes
Gpr162	chr6:124808462-124813935	0.387344	0.133457	-1.06553	yes
Gprin1	chr13:54838033-54851030	0.851799	0.452047	-0.633563	yes
Gtf2ird1	chr5:134833530-134932581	28.4082	22.9294	-0.214256	yes
Gtse1	chr15:85690136-85707003	7.79242	4.16877	-0.62553	yes
H1fx	chr6:87930414-87931476	23.6242	16.1835	-0.378282	yes
Hdc	chr2:126419403-126444401	5.83625	2.63278	-0.796048	yes
Hey1	chr3:8663358-8667038	9.06081	5.70869	-0.461969	yes
Hgd	chr16:37580238-37632112	0.0700239	0	-1.79769e+308	yes
Hipk4	chr7:28308279-28316193	0.657072	0.194115	-1.21934	yes
Hivep3	chr4:119487282-119808016	0.434907	0.23478	-0.616484	yes
Hlx	chr1:186551023-186556372	10.512	7.00482	-0.405917	yes
Hmmr	chr11:40514889-40546939	7.05209	4.83263	-0.377933	yes
Hrct1	chr4:43740069-43740982	3.75636	1.77254	-0.751038	yes
Hsd17b2	chr8:120225845-120282929	0.0824775	0	-1.79769e+308	yes
Hspa1a	chr17:35106303-35109101	14.8827	8.65808	-0.54171	yes
Hspa1b	chr17:35093373-35096183	22.8757	13.8445	-0.502186	yes
Ier5l	chr2:30328160-30329719	18.6765	12.4354	-0.406719	yes
Il4i1	chr7:52067625-52104449	0.0577047	0	-1.79769e+308	yes
Ina	chr19:46961320-47098836	0.0528114	0	-1.79769e+308	yes
Incenp	chr19:9946786-9974023	15.1524	9.55625	-0.460962	yes
Iqgap3	chr3:87885972-87924970	7.04109	4.78458	-0.386365	yes
Itga3	chr11:94905795-94938028	44.5159	31.586	-0.343133	yes
Kcna4	chr2:107130745-107138661	0.0871703	0.0195396	-1.49542	yes
Kif11	chr19:37450892-37496349	6.02857	3.69006	-0.490868	yes
Kif14	chr1:138364534-138428088	1.07035	0.582517	-0.608382	yes
Kif18b	chr11:102766832-102786438	6.91229	4.17376	-0.504483	yes
Kif20a	chr18:34758268-34811390	20.8508	14.7466	-0.346385	yes
Kif20b	chr19:34996847-35050221	3.35292	2.22588	-0.40968	yes
Kif23	chr9:61765084-61794606	8.966	5.34756	-0.516799	yes
Kif2c	chr4:116832240-116855229	8.64363	5.85962	-0.388737	yes
Kif4	chrX:97821403-97922610	4.84193	3.0577	-0.45965	yes
Kifc1	chr17:34012610-34027578	9.28343	5.46303	-0.530228	yes
Kifc5b	chr17:27054035-27069524	5.52503	3.40477	-0.484113	yes
Kirrel3	chr9:34296315-34843892	9.8167	7.60438	-0.255361	yes
Klb	chr5:65739649-65775242	0.0291421	0	-1.79769e+308	yes
Kntc1	chr5:124199734-124271602	1.93757	1.00433	-0.65711	yes
Krt13	chr11:99978909-99982809	1.54321	0.303451	-1.6264	yes
Krt75	chr15:101346118-101524736	0.00258017	0	-1.79769e+308	yes
L1cam	chrX:71099118-71126173	9.32836	6.02205	-0.437632	yes
LOC547349	chr17:35400038-35462354	8.1766	2.68916	-1.11205	yes
Leprel1	chr16:25960408-26105870	1.85742	0.651722	-1.04733	yes
Lfng	chr5:141083294-141091499	11.8185	8.23665	-0.361075	yes
Lhx9	chr1:140721762-140744156	0.884182	0.48321	-0.604211	yes
Lig1	chr7:13864174-13896776	12.2448	7.2366	-0.525952	yes
Lims2	chr18:32091160-32118273	10.3756	6.94662	-0.401202	yes
Llgl1	chr11:60513191-60540723	34.2852	27.6214	-0.216123	yes
Lmnb1	chr18:56867466-56913079	20.169	14.5529	-0.326354	yes
Lmnb2	chr10:80364107-80380990	45.0056	32.9005	-0.313299	yes
Loxl2	chr14:70009282-70095641	25.0551	18.1862	-0.320414	yes
Lrch4-sap25	chr5:138070350-138084130	4.68827	2.12061	-0.793362	yes
Lrdd	chr7:148624413-148629254	0.794966	0.34471	-0.835596	yes
Lrrc17	chr5:20989664-21151423	115.72	84.5689	-0.313604	yes
Lrrc55	chr2:85028227-85036856	0.0347526	0	-1.79769e+308	yes
Ltbp4	chr7:28090159-28122631	32.6843	22.2068	-0.386495	yes
Ly6c1	chr15:74875444-74879260	391.773	250.296	-0.448041	yes
Ly6i	chr15:74810241-74813860	5.7797	3.40089	-0.530316	yes
Madd	chr2:90977516-91024025	5.79115	4.6486	-0.219764	yes
Mcm10	chr2:4911769-4933837	1.55892	0.916078	-0.531647	yes
Mcm2	chr6:88833467-88848774	28.1174	18.256	-0.431893	yes
Mcm3	chr1:20793094-20810294	18.1796	12.2297	-0.396439	yes
Mcm5	chr8:77633426-77652338	14.4516	8.79518	-0.496598	yes
Mcpt1	chr14:56636800-56639228	0.891502	0.353493	-0.925045	yes
Mctp1	chr13:76522408-77171071	1.33853	0.799547	-0.515283	yes
Mdc1	chr17:35978442-35996615	4.90224	3.49587	-0.338109	yes
Meis2	chr2:115686999-115890794	19.0345	15.714	-0.191701	yes
Mertk	chr2:128524732-128627924	5.94251	3.87555	-0.427445	yes
Mesdc1	chr7:91029004-91032851	22.5992	16.3991	-0.320689	yes
Mex3b	chr7:90015842-90020086	13.1205	9.39552	-0.333946	yes
Mir675	chr7:149761436-149764051	320.662	0	-1.79769e+308	yes
Mki67	chr7:142881470-142908062	9.66526	5.66664	-0.533943	yes
Mll1	chr9:44611437-44689357	3.1978	2.27698	-0.339611	yes
Mll2	chr15:98662099-98701614	5.45181	3.96759	-0.317789	yes
Mmp9	chr2:164773750-164781346	0.21613	0.0783357	-1.01487	yes
Mns1	chr9:72286335-72306383	3.35642	1.87764	-0.580862	yes
Mrgprf	chr7:152486813-152495462	10.5048	7.17391	-0.38138	yes
Mst1	chr9:107982766-107987358	0.172497	0.0483357	-1.27221	yes
Mxd3	chr13:55423415-55431091	13.8113	7.33774	-0.632458	yes
Mycl1	chr4:122673341-122679723	25.562	17.3836	-0.38558	yes
Myo7a	chr7:105199569-105268003	0.0603017	0.00365034	-2.80454	yes
Myo9b	chr8:73796612-73884611	27.7908	22.0787	-0.230092	yes
NM_001166641_dup3	chr10:99808603-99824881	0.027245	8.07e-05	-5.82215	yes
Ncapd2	chr6:125118024-125141604	14.4665	9.40062	-0.431059	yes
Ncapg	chr5:46061163-46248779	4.20476	2.65084	-0.46134	yes
Ncapg2	chr12:117643874-117702004	2.78445	1.89668	-0.383945	yes
Ncaph	chr2:126929545-126959690	10.3066	6.03819	-0.534684	yes
Nckap5l	chr15:99252464-99288179	35.2885	25.0209	-0.343847	yes
Ncor2	chr5:125497524-125659584	53.4201	37.1892	-0.36217	yes
Ndc80	chr17:71845439-71876197	5.2251	3.31228	-0.455835	yes
Nefl	chr14:68701940-68705794	7.76174	4.38781	-0.570376	yes
Nefm	chr14:68737601-68743061	2.08291	1.14099	-0.60187	yes
Neil3	chr8:54672220-54724419	1.63277	0.877178	-0.621324	yes
Nek2	chr1:193645351-193656928	8.64036	5.6972	-0.416471	yes
Neurl1B	chr17:26551909-26583287	0.50944	0.221974	-0.83075	yes
Nfic	chr10:80858935-80889918	102.17	74.2036	-0.31983	yes
Nfix	chr8:87231497-87324239	99.925	74.9962	-0.286982	yes
Nfkbil2	chr15:76456666-76470359	3.25175	2.08541	-0.444226	yes
Nhlrc4	chr17:26079177-26081876	1.44823	0.783208	-0.614701	yes
Nhsl1	chr10:18127480-18253697	13.0078	9.92464	-0.270528	yes
Nlgn3	chrX:98494519-98516689	0.0386026	0	-1.79769e+308	yes
Nlrp3	chr11:59356187-59380458	0.0310201	0	-1.79769e+308	yes
Notch3	chr17:32257837-32303797	52.9284	35.2854	-0.405471	yes
Nov	chr15:54577482-54585316	55.4861	29.8376	-0.620364	yes
Nptxr	chr15:79616780-79664763	0.999694	0.512175	-0.668783	yes
Nr2f2	chr7:77496835-77511632	9.38583	6.75076	-0.329546	yes
Nr5a1	chr2:38548179-38570062	0.0341788	0	-1.79769e+308	yes
Nrarp	chr2:25036277-25038852	0.35385	0.133487	-0.974872	yes
Nuf2	chr1:171428064-171461595	8.5067	5.52513	-0.431547	yes
Nusap1	chr2:119435267-119475896	7.82962	5.45799	-0.360832	yes
Nxph3	chr11:95371159-95375879	1.16574	0.437181	-0.980767	yes
Osbp2	chr11:3603733-3763906	6.93506	3.96076	-0.560154	yes
Pask	chr1:95206013-95239365	1.33405	0.759961	-0.562709	yes
Pax7	chr4:139293995-139388883	2.9832	1.54103	-0.660547	yes
Pbk	chr14:66424747-66436659	6.12952	3.87937	-0.457444	yes
Pcdh19	chrX:130117399-130223532	12.4972	9.42641	-0.281992	yes
Pcsk6	chr7:73007021-73195272	1.50081	0.797837	-0.631855	yes
Pcsk9	chr4:106114938-106136930	2.77699	1.75272	-0.460198	yes
Pde10a	chr17:8994609-9179513	6.34391	4.51352	-0.340419	yes
Pde1b	chr15:103333728-103360483	0.852375	0.370643	-0.832786	yes
Pde4a	chr9:20970157-21017692	2.33666	1.52013	-0.429929	yes
Pear1	chr3:87553018-87572875	0.68819	0.387385	-0.574645	yes
Pfas	chr11:68799202-68821962	4.50496	3.14488	-0.359404	yes
Pitpnm2	chr5:124568698-124666427	9.35511	6.3183	-0.392473	yes
Plec	chr15:76001403-76061808	83.8735	65.7917	-0.242815	yes
Plekha6	chr1:135142673-135200012	1.31035	0.766205	-0.536596	yes
Plekhg1	chr10:6379238-6606164	0.163695	0.0791765	-0.726323	yes
Plekhg3	chr12:77634546-77680026	10.4267	6.95016	-0.405603	yes
Plk1	chr7:129302950-129313389	12.3721	7.736	-0.469562	yes
Pml	chr9:58064986-58097593	25.1178	18.0452	-0.330698	yes
Pola1	chrX:90550104-90877494	3.74826	2.52937	-0.393322	yes
Pole	chr5:110715337-110766472	1.97431	1.28202	-0.431786	yes
Ppl	chr16:5086383-5132574	0.951035	0.358201	-0.976457	yes
Prc1	chr7:87439350-87461145	24.2348	16.935	-0.358407	yes
Prelp	chr1:135806881-135817978	10.5928	7.34343	-0.366368	yes
Prr11	chr11:86902657-86922216	4.08263	2.59926	-0.451516	yes
Prrt2	chr7:134161055-134164725	0.290096	0.0718708	-1.39534	yes
Psrc1	chr3:108186721-108191149	3.6649	1.76965	-0.728017	yes
Ptk2b	chr14:66772093-66899889	18.0571	13.0778	-0.322626	yes
Ptn	chr6:36665662-36761361	26.5128	17.4932	-0.415815	yes
Qrich2	chr11:116302638-116315661	0.0471928	0	-1.79769e+308	yes
Racgap1	chr15:99450926-99482052	36.7308	25.5859	-0.361575	yes
Rad51ap1	chr6:126873436-126889573	3.0218	1.5358	-0.676803	yes
Rara	chr11:98799009-98836256	28.536	21.5931	-0.278789	yes
Rbl1	chr2:156971629-157030270	3.93387	2.70877	-0.37313	yes
Rcsd1	chr1:167579075-167638225	0.0481726	0	-1.79769e+308	yes
Rdh16	chr10:127238208-127252895	0.0391354	0	-1.79769e+308	yes
Rem1	chr2:152452743-152460927	40.6865	27.0239	-0.409177	yes
Rmi1	chr13:58493311-58512510	13.797	7.3899	-0.624338	yes
Ror1	chr4:99768395-100115150	0.618405	0.276769	-0.803961	yes
Rtkn	chr6:83085801-83102573	35.6785	26.7812	-0.286848	yes
Samd12	chr15:53293355-53733991	0.948259	0.251413	-1.32753	yes
Sash1	chr10:8442016-8605868	3.74681	2.5838	-0.371641	yes
Scarf2	chr16:17797374-17808380	23.0653	16.8098	-0.31637	yes
Scube3	chr17:28279470-28308290	0.0337637	0	-1.79769e+308	yes
Sdc3	chr4:130348451-130382233	11.2915	7.51038	-0.407767	yes
Sectm1a	chr11:120928716-120942453	1.13216	0.565456	-0.694247	yes
Sema6b	chr17:56262507-56279766	0.492838	0.179248	-1.01141	yes
2014-09-03	chr15:82105364-82124872	0.0210112	0	-1.79769e+308	yes
Serpinb2	chr1:109407999-109422177	0.161628	0.0140286	-2.4442	yes
Serpinf2	chr11:75245237-75253003	0.0581449	0	-1.79769e+308	yes
Sfn	chr4:133156470-133158083	0.430145	0.148083	-1.06635	yes
Sfpi1	chr2:90936953-90955913	0.108531	0	-1.79769e+308	yes
Sfrp2	chr3:83570242-83578236	2.1436	0.881728	-0.888357	yes
Sgol2	chr1:58042183-58083121	2.70327	1.6689	-0.482297	yes
Sh2d3c	chr2:32576591-32610514	0.408851	0.146694	-1.025	yes
Shank2	chr7:151361424-151608580	0.0808331	0.0131692	-1.81451	yes
Sipa1l3	chr7:30105396-30290479	7.97839	5.74147	-0.32902	yes
Ska1	chr18:74354952-74367472	1.4571	0.840947	-0.549675	yes
Sla2	chr2:156688857-156712814	0.128217	0.0110972	-2.44703	yes
Slc12a5	chr2:164793487-164825231	0.0800849	0.0178939	-1.49863	yes
Slc5a2	chr7:135409210-135441645	0.08032	0	-1.79769e+308	yes
Slc7a4	chr16:17572110-17576764	0.7148	0.308392	-0.840633	yes
Slfn9	chr11:82793804-82805332	0.562384	0.291868	-0.655883	yes
Smad9	chr3:54559503-54605179	0.332466	0.165942	-0.694898	yes
Smc2	chr4:52452120-52501131	6.72783	4.61456	-0.377036	yes
Snora78	chr17:24856475-24856910	2.01903	0	-1.79769e+308	yes
Sox4	chr13:29042598-29045551	56.042	41.1975	-0.307724	yes
Sox8	chr17:25702837-25707631	10.6487	6.01191	-0.571697	yes
Sox9	chr11:112643523-112649071	18.6052	13.6003	-0.313347	yes
Spag5	chr11:78115092-78135956	7.44423	4.86769	-0.42482	yes
Spen	chr4:141000587-141094512	10.3409	7.60027	-0.307922	yes
Stil	chr4:114672722-114715803	1.54942	0.906985	-0.535512	yes
Stra6	chr9:57976894-58001804	0.733732	0.41324	-0.574115	yes
Stx1b	chr7:134950357-134968045	0.247586	0.0446978	-1.71183	yes
Sulf2	chr2:165818136-165981156	21.297	15.2286	-0.335389	yes
Syce2	chr8:87396009-87417820	0.540864	0.139261	-1.35682	yes
Sykb	chr13:52692250-52744161	3.27712	1.78684	-0.606514	yes
Syne2	chr12:76919304-77211915	0.621103	0.406836	-0.423087	yes
Tacc3	chr5:34000795-34014846	14.7697	10.0758	-0.382442	yes
Tanc2	chr11:105451299-105790617	18.3477	12.4142	-0.390663	yes
Tcf19	chr17:35649679-35653769	7.17479	3.56408	-0.699668	yes
Tcf3	chr10:79871909-79896398	47.8302	40.4558	-0.167447	yes
Tcf7l1	chr6:72576373-72738950	34.226	25.9413	-0.277148	yes
Tcf7l2	chr19:55816299-56008145	3.67638	2.56034	-0.361789	yes
Tcfap2a	chr13:40811043-40829192	0.338779	0.115663	-1.07467	yes
Tcirg1	chr19:3896049-3907133	43.3272	33.1956	-0.266363	yes
Tgm5	chr2:120871846-120911495	1.44603	0.755561	-0.649115	yes
Thbs3	chr3:89019108-89030759	5.38925	3.59938	-0.403643	yes
Timeless	chr10:127669118-127689997	4.09427	2.66639	-0.428861	yes
Tk1	chr11:117676832-117701222	13.9331	9.24813	-0.409844	yes
Tle2	chr10:81038276-81053590	9.91814	6.20774	-0.468568	yes
Tln2	chr9:67064891-67407510	10.9835	7.62219	-0.365332	yes
Tlx2	chr6:83018318-83020219	0.246219	0.00987034	-3.21669	yes
Tmem54	chr4:128782859-128798984	0.00268861	0	-1.79769e+308	yes
Tnc	chr4:63620818-63681760	32.1123	22.291	-0.365056	yes
Tnik	chr3:28162135-28569507	1.99092	1.43115	-0.330116	yes
Tnrc18	chr5:143200557-143579066	20.8062	15.1263	-0.318821	yes
Top2a	chr11:98854260-98885503	22.6949	13.9743	-0.484919	yes
Tppp3	chr8:107991391-107995322	206.816	139.404	-0.394455	yes
Tpx2	chr2:152673699-152721057	12.2753	7.80176	-0.453237	yes
Trerf1	chr17:47277890-47496407	3.24397	2.26981	-0.357103	yes
Trim11	chr11:58791617-58804960	12.4747	8.71447	-0.358721	yes
Troap	chr15:98905403-98913840	4.84018	2.98708	-0.482657	yes
Trp53inp1	chr4:11083587-11101524	4.70926	3.22874	-0.37744	yes
Tshz3	chr7:37483136-37558476	21.0417	13.7944	-0.422248	yes
Ube2c	chr2:164595428-164598402	29.3411	19.9403	-0.386246	yes
Uhrf1	chr17:56442759-56462909	12.7126	7.85581	-0.481341	yes
Veph1	chr3:65858747-66100741	0.373337	0	-1.79769e+308	yes
Wdr90	chr17:25975782-25998460	2.27169	1.41251	-0.475157	yes
Zfhx3	chr8:111238543-111485536	3.2674	2.07729	-0.452929	yes
Zfp366	chr13:99954777-100016987	0.151014	0.0248666	-1.80385	yes
Zfp36l2	chr17:84583268-84587287	41.4635	29.9554	-0.325105	yes
Zfp423	chr8:90185708-90483494	0.0910882	0.0247938	-1.30123	yes
Zfp493	chr13:67880629-67890017	0.201315	0.0601192	-1.20854	yes
Zfp704	chr3:9427009-9610085	5.83866	4.01836	-0.373628	yes
Zfp91-Cntf	chr19:12838017-12870613	0.549288	0.0740038	-2.00451	yes

## Sheet: GO up-regulated genes
Table S1. Transcriptome analysis in siMalat1 vs siNC transfected C2C12 cells/ Gene Ontology analysis of up-regulated genes
Annotation Cluster 1	Enrichment Score: 15.745800716470816
Category	Term	Count	%	PValue	Genes	List Total	Pop Hits	Pop Total	Fold Enrichment	Bonferroni	Benjamini	FDR
GOTERM_CC_FAT	GO:0043292~contractile fiber	35	8.37321	8.75991e-33	ABLIM2, MYL2, TCAP, ANKRD2, TTN, DES, ANK2, DMD, ABRA, MYOM1, OBSCN, ACTA1, MYH1, ACTA2, MYH2, LDB3, MYH4, ACTN2, MYH7, SYNPO2, MYOZ2, MYH6, TRIM63, MYH8, CSRP3, TNNT2, MURC, TRIM54, PGM5, ANKRD23, PYGM, NRAP, NEB, ITGB1BP2, ATP2A1, MYH13	274	95	12504	16.8129	2.28634e-30	2.28634e-30	1.1457e-29
GOTERM_CC_FAT	GO:0030016~myofibril	34	8.13397	4.61519e-32	ABLIM2, MYL2, TCAP, ANKRD2, TTN, DES, ANK2, DMD, ABRA, MYOM1, OBSCN, ACTA1, MYH1, MYH2, LDB3, MYH4, ACTN2, SYNPO2, MYH7, MYOZ2, MYH6, TRIM63, MYH8, CSRP3, TNNT2, MURC, TRIM54, PGM5, ANKRD23, PYGM, NRAP, NEB, ITGB1BP2, ATP2A1, MYH13	274	91	12504	17.0505	1.20456e-29	6.02282e-30	6.03618e-29
GOTERM_CC_FAT	GO:0044449~contractile fiber part	32	7.6555	4.5325e-30	TCAP, ANKRD2, TTN, DES, ANK2, DMD, ABRA, MYOM1, OBSCN, MYH1, ACTA1, ACTA2, MYH2, LDB3, MYH4, ACTN2, SYNPO2, MYH7, MYOZ2, MYH6, TRIM63, MYH8, CSRP3, TNNT2, MURC, TRIM54, PGM5, ANKRD23, PYGM, NEB, ITGB1BP2, ATP2A1, MYH13	274	86	12504	16.9805	1.18298e-27	3.94328e-28	5.92803e-27
GOTERM_CC_FAT	GO:0030017~sarcomere	31	7.41627	9.77488e-30	TCAP, ANKRD2, TTN, DES, ANK2, DMD, ABRA, MYOM1, OBSCN, MYH1, ACTA1, MYH2, LDB3, MYH4, ACTN2, SYNPO2, MYH7, MYOZ2, MYH6, TRIM63, MYH8, CSRP3, TNNT2, MURC, TRIM54, PGM5, ANKRD23, PYGM, NEB, ITGB1BP2, ATP2A1, MYH13	274	80	12504	17.6836	2.55124e-27	6.37811e-28	1.27845e-26
GOTERM_CC_FAT	GO:0031674~I band	19	4.54545	2.27438e-17	OBSCN, TCAP, LDB3, ANKRD2, ACTN2, SYNPO2, MYOZ2, TTN, TRIM63, CSRP3, MURC, PGM5, DES, TRIM54, ANKRD23, PYGM, DMD, ITGB1BP2, ATP2A1	274	53	12504	16.3597	5.93614e-15	1.18723e-15	2.97465e-14
GOTERM_CC_FAT	GO:0030018~Z disc	16	3.82775	2.32809e-14	OBSCN, TCAP, LDB3, ACTN2, SYNPO2, MYOZ2, TTN, TRIM63, CSRP3, MURC, PGM5, DES, TRIM54, PYGM, DMD, ITGB1BP2	274	46	12504	15.8731	6.08513e-12	1.01419e-12	3.04978e-11
GOTERM_CC_FAT	GO:0015629~actin cytoskeleton	25	5.98086	1.7779e-11	ABLIM2, MYL4, MYBPC2, MYL2, MYL1, TTN, MYL6B, TMSB15B1, PSTPIP1, ABRA, MYOM1, OBSCN, ACTA1, MYH1, ACTA2, MYH2, MYH4, ACTN2, MYH7, MYOZ2, MYH6, MYH8, TNNT2, NEB, CLIC5, MYH13	274	205	12504	5.56525	4.64032e-09	5.15591e-10	2.3253e-08
GOTERM_CC_FAT	GO:0005856~cytoskeleton	49	11.7225	4.19752e-06	MYBPC2, MYBPC1, TTN, SYNPO2L, DES, ANK2, TMSB15B1, ABRA, LMOD2, LMOD3, ACTA1, MYH1, ACTA2, MYH2, LDB3, MYH4, MYH7, ACTN2, MID1IP1, MYH6, MYH8, TNNT2, SGCG, CLIC5, HSPB7, SGCD, PDE4DIP, ADD3, ABLIM2, MYL4, SHROOM3, MYL2, PKHD1, MYL1, MYOM2, MYL6B, DMD, PSTPIP1, TEKT5, MYOM1, OBSCN, BOD1, NES, NOS1, MYOZ2, PARK2, CSRP3, TRIM54, NEB, MYH13	274	1122	12504	1.99297	0.00109496	6.44424e-05	0.00548977
GOTERM_CC_FAT	GO:0044430~cytoskeletal part	31	7.41627	0.00158413	MYL4, SHROOM3, MYL2, MYBPC2, PKHD1, MYL1, TTN, DES, MYL6B, TMSB15B1, PSTPIP1, TEKT5, MYOM1, BOD1, OBSCN, NES, ACTA1, MYH1, MYH2, MYH4, ACTN2, MYH7, PARK2, MID1IP1, MYH6, MYH8, TNNT2, TRIM54, NEB, CLIC5, PDE4DIP, MYH13	274	774	12504	1.82776	0.338858	0.0215428	2.05217
GOTERM_CC_FAT	GO:0043228~non-membrane-bounded organelle	52	12.4402	0.0746877	MYBPC2, MYBPC1, RPLP2, TTN, SYNPO2L, DES, ANK2, TMSB15B1, ABRA, LMOD2, LMOD3, ACTA1, MYH1, ACTA2, MYH2, LDB3, MYH4, MYH7, ACTN2, MID1IP1, MYH6, MYH8, TNNT2, SGCG, CLIC5, HSPB7, SGCD, PDE4DIP, MRPL48, ADD3, 2200002D01RIK, ABLIM2, MYL4, SHROOM3, MYL2, PKHD1, MYL1, MYOM2, MYL6B, DMD, PSTPIP1, TEKT5, MYOM1, BOD1, OBSCN, NES, NOS1, PARK2, MYOZ2, CSRP3, TRIM54, NEB, MYH13	274	1919	12504	1.23659	1	0.502727	63.7684
GOTERM_CC_FAT	GO:0043232~intracellular non-membrane-bounded organelle	52	12.4402	0.0746877	MYBPC2, MYBPC1, RPLP2, TTN, SYNPO2L, DES, ANK2, TMSB15B1, ABRA, LMOD2, LMOD3, ACTA1, MYH1, ACTA2, MYH2, LDB3, MYH4, MYH7, ACTN2, MID1IP1, MYH6, MYH8, TNNT2, SGCG, CLIC5, HSPB7, SGCD, PDE4DIP, MRPL48, ADD3, 2200002D01RIK, ABLIM2, MYL4, SHROOM3, MYL2, PKHD1, MYL1, MYOM2, MYL6B, DMD, PSTPIP1, TEKT5, MYOM1, BOD1, OBSCN, NES, NOS1, PARK2, MYOZ2, CSRP3, TRIM54, NEB, MYH13	274	1919	12504	1.23659	1	0.502727	63.7684
Annotation Cluster 2	Enrichment Score: 8.795670993508507
Category	Term	Count	%	PValue	Genes	List Total	Pop Hits	Pop Total	Fold Enrichment	Bonferroni	Benjamini	FDR
GOTERM_MF_FAT	GO:0003779~actin binding	27	6.45933	1.21237e-10	ABLIM2, SHROOM3, MYBPC2, ABLIM3, SYNPO2L, DMD, TMSB15B1, PSTPIP1, ABRA, LMOD2, CAP2, MYH1, MYH2, MYH4, ACTN2, SYNPO2, MYH7, MYH6, MYH8, TNNI1, TNNI2, NRAP, XIRP1, XIRP2, LIMCH1, MYH13, ADD3, EPS8L1	266	288	13288	4.68327	5.57691e-08	5.57691e-08	1.72539e-07
GOTERM_MF_FAT	GO:0008092~cytoskeletal protein binding	32	7.6555	2.12995e-10	ABLIM2, SHROOM3, MYBPC2, ABLIM3, SYNPO2L, PACSIN3, DMD, TMSB15B1, PSTPIP1, ABRA, LMOD2, LMOD3, OBSCN, CAP2, MYH1, MYH2, MYH4, ACTN2, MYH7, SYNPO2, MYH6, MYH8, TNNI1, TNNI2, TRIM54, NRAP, XIRP1, FYN, XIRP2, LIMCH1, MYH13, ADD3, EPS8L1	266	414	13288	3.86125	9.79775e-08	4.89888e-08	3.03124e-07
SP_PIR_KEYWORDS	actin-binding	20	4.78469	1.58848e-07	SHROOM3, MYH1, MYBPC2, MYH2, MYH4, ACTN2, MYH7, SYNPO2, MYH6, MYH8, SYNPO2L, TNNI1, TNNI2, XIRP1, NRAP, XIRP2, DMD, ABRA, MYH13, LMOD2, ADD3	359	226	17854	4.40111	5.33716e-05	1.06745e-05	0.000215934
Annotation Cluster 3	Enrichment Score: 8.215864420146856
Category	Term	Count	%	PValue	Genes	List Total	Pop Hits	Pop Total	Fold Enrichment	Bonferroni	Benjamini	FDR
GOTERM_CC_FAT	GO:0016529~sarcoplasmic reticulum	13	3.11005	3.29791e-12	MRVI1, SRL, CACNB1, TMEM38A, CACNA1S, ART1, TRDN, PYGM, ATP2A1, RYR1, CASQ1, CASQ2, HRC	274	34	12504	17.4487	8.60756e-10	1.22965e-10	4.31333e-09
GOTERM_CC_FAT	GO:0016528~sarcoplasm	13	3.11005	7.24051e-12	MRVI1, SRL, CACNB1, TMEM38A, CACNA1S, ART1, TRDN, PYGM, ATP2A1, RYR1, CASQ1, CASQ2, HRC	274	36	12504	16.4793	1.88978e-09	2.36223e-10	9.46986e-09
GOTERM_CC_FAT	GO:0005783~endoplasmic reticulum	30	7.17703	0.00942755	HAX1, CYP2F2, MRVI1, SRL, CACNB1, EXTL1, ART1, CYP3A41B, RNF128, HRC, ACSL6, HERPUD1, YIPF7, TMEM38A, PARK2, CACNA1S, PORCN, TMEM38B, MTTP, TRDN, ZDHHC16, PYGM, ATP2A1, RYR1, HSD11B1, HSD11B2, MBOAT2, SORT1, CASQ1, CASQ2	274	838	12504	1.63371	0.915606	0.101914	11.652
Annotation Cluster 4	Enrichment Score: 6.440442018295268
Category	Term	Count	%	PValue	Genes	List Total	Pop Hits	Pop Total	Fold Enrichment	Bonferroni	Benjamini	FDR
SP_PIR_KEYWORDS	muscle protein	28	6.69856	3.76774e-33	MYL4, MYL2, TNNC2, MYBPC2, MYL1, DES, PVALB, MYL6B, MYOM1, MB, OBSCN, ACTA1, MYH1, PHKG1, ACTA2, MYH2, MYH4, MYH7, MYH6, TRIM63, MYH8, TNNI1, TNNI2, TNNT2, TNNT3, TNNT1, MYH13, CASQ1, CASQ2	359	50	17854	27.8503	1.26596e-30	1.26596e-30	5.12178e-30
GOTERM_BP_FAT	GO:0003012~muscle system process	21	5.02392	2.41213e-18	NOS1, MYH1, MYBPC2, ACTA2, MYBPC1, MYH2, MYH4, ACTN2, MYH7, MYH6, TRIM72, TRIM63, TTN, CACNA1S, MYH8, TNNT2, ANK2, MYOM2, MYL6B, RYR1, MYH13, MYOM1	282	67	13588	15.1026	3.43005e-15	3.43005e-15	3.98196e-15
GOTERM_BP_FAT	GO:0006936~muscle contraction	20	4.78469	4.93863e-18	NOS1, MYH1, MYBPC2, ACTA2, MYBPC1, MYH2, MYH4, ACTN2, MYH7, MYH6, TRIM63, TTN, CACNA1S, MYH8, TNNT2, ANK2, MYOM2, MYL6B, RYR1, MYH13, MYOM1	282	60	13588	16.0615	7.02274e-15	3.51137e-15	8.15271e-15
GOTERM_CC_FAT	GO:0015629~actin cytoskeleton	25	5.98086	1.7779e-11	ABLIM2, MYL4, MYBPC2, MYL2, MYL1, TTN, MYL6B, TMSB15B1, PSTPIP1, ABRA, MYOM1, OBSCN, ACTA1, MYH1, ACTA2, MYH2, MYH4, ACTN2, MYH7, MYOZ2, MYH6, MYH8, TNNT2, NEB, CLIC5, MYH13	274	205	12504	5.56525	4.64032e-09	5.15591e-10	2.3253e-08
GOTERM_CC_FAT	GO:0005859~muscle myosin complex	8	1.91388	2.48624e-10	OBSCN, MYH1, MYH2, MYH4, MYH13, MYH7, MYH6, TTN, MYH8	274	10	12504	36.508	6.48907e-08	6.48908e-09	3.25173e-07
GOTERM_CC_FAT	GO:0032982~myosin filament	9	2.15311	2.62815e-10	OBSCN, MYBPC2, MYH1, MYH2, MYH4, MYH13, MYH7, MYH6, MYOM1, MYH8	274	15	12504	27.381	6.85947e-08	6.23588e-09	3.43734e-07
GOTERM_CC_FAT	GO:0016459~myosin complex	14	3.34928	4.96493e-10	OBSCN, MYL4, MYL2, MYH1, MYBPC2, MYH2, MYL1, MYH4, MYH7, MYH6, TTN, MYH8, MYL6B, MYH13, MYOM1	274	61	12504	10.4736	1.29585e-07	1.07987e-08	6.4936e-07
GOTERM_CC_FAT	GO:0016460~myosin II complex	8	1.91388	1.58041e-09	OBSCN, MYH1, MYH2, MYH4, MYH13, MYH7, MYH6, TTN, MYH8	274	12	12504	30.4234	4.12487e-07	3.17298e-08	2.06701e-06
SP_PIR_KEYWORDS	thick filament	8	1.91388	1.90206e-09	MYBPC2, MYH1, MYH2, MYH4, MYH13, MYH7, MYH6, MYOM1, MYH8	359	13	17854	30.6047	6.39091e-07	3.19545e-07	2.58561e-06
GOTERM_CC_FAT	GO:0005863~striated muscle thick filament	7	1.67464	2.76877e-09	OBSCN, MYH1, MYH2, MYH4, MYH13, MYH7, MYH6, MYH8	274	8	12504	39.9307	7.22649e-07	5.16178e-08	3.62126e-06
GOTERM_BP_FAT	GO:0006941~striated muscle contraction	9	2.15311	1.67134e-08	NOS1, ANK2, MYH1, MYH2, MYH4, MYH13, MYH7, MYH6, CACNA1S, MYH8	282	24	13588	18.0691	2.37662e-05	4.75329e-06	2.75906e-05
INTERPRO	IPR015650:Heavy chain of Myosin	6	1.43541	1.67579e-07	MYH1, MYH2, MYH4, MYH13, MYH7, MYH6, MYH8	357	8	17763	37.3172	0.00012199	0.00012199	0.000254046
SP_PIR_KEYWORDS	myosin	10	2.39234	3.29795e-07	MYL4, MYL2, MYH1, MYL6B, MYL1, MYH2, MYH4, MYH13, MYH7, MYH6, MYH8	359	47	17854	10.5814	0.000110805	1.84683e-05	0.000448314
INTERPRO	IPR004009:Myosin, N-terminal, SH3-like	6	1.43541	2.218e-06	MYH1, MYH2, MYH4, MYH13, MYH7, MYH6, MYH8	357	12	17763	24.8782	0.0016134	0.000807028	0.00336239
INTERPRO	IPR002928:Myosin tail	6	1.43541	5.42403e-06	MYH1, MYH2, MYH4, MYH13, MYH7, MYH6, MYH8	357	14	17763	21.3241	0.00394092	0.00098669	0.0082224
SMART	SM00015:IQ	10	2.39234	8.53257e-05	CAMTA1, OBSCN, SCN3A, MYH1, MYH2, MYH4, MYH13, MYH7, MYH6, MYH8, SCN4A	183	92	9131	5.4235	0.012128	0.012128	0.101003
INTERPRO	IPR000048:IQ calmodulin-binding region	10	2.39234	9.48483e-05	CAMTA1, OBSCN, SCN3A, MYH1, MYH2, MYH4, MYH13, MYH7, MYH6, MYH8, SCN4A	357	92	17763	5.40829	0.0667226	0.0114428	0.143691
UP_SEQ_FEATURE	domain:IQ	8	1.91388	0.000172835	OBSCN, MYH1, MYH2, MYH4, IQCJ, MYH7, MYH6, MYH8, SCN4A	361	53	16021	6.69879	0.234368	0.234368	0.287808
KEGG_PATHWAY	mmu05416:Viral myocarditis	10	2.39234	0.000196648	SGCG, MYH1, FYN, DMD, MYH2, MYH4, SGCD, MYH13, MYH7, MYH6, MYH8	127	94	5738	4.8065	0.0233238	0.00783583	0.225506
GOTERM_MF_FAT	GO:0051015~actin filament binding	7	1.67464	0.000404897	MYH1, MYH2, MYH4, ACTN2, MYH7, MYH6, MYH8, EPS8L1	266	49	13288	7.13641	0.169967	0.0455047	0.574689
SP_PIR_KEYWORDS	methylation	14	3.34928	0.000542168	EEF1A1, ARPP21, RPGR, MYL2, ACTA1, MYH1, ACTA2, MYH2, MYL1, MYH4, GM6793, MYH7, MYH6, MYH8, RHOH	359	221	17854	3.15048	0.16658	0.0200429	0.7345
SP_PIR_KEYWORDS	motor protein	10	2.39234	0.000839102	MYL4, MYL2, MYH1, MYL6B, MYL1, MYH2, MYH4, MYH13, MYH7, MYH6, MYH8	359	123	17854	4.0433	0.245769	0.0232306	1.13465
SMART	SM00242:MYSc	6	1.43541	0.000876573	MYH1, MYH2, MYH4, MYH13, MYH7, MYH6, MYH8	183	38	9131	7.87834	0.11786	0.04094	1.03319
INTERPRO	IPR001609:Myosin head, motor region	6	1.43541	0.000916237	MYH1, MYH2, MYH4, MYH13, MYH7, MYH6, MYH8	357	38	17763	7.85626	0.486921	0.0714651	1.38002
SP_PIR_KEYWORDS	calmodulin-binding	9	2.15311	0.00109871	NOS1, MYH1, PHKG1, MYH2, MYH4, MYH7, MYH6, TTN, CAMK2A, ADD3	359	103	17854	4.34557	0.30883	0.0280132	1.48327
GOTERM_MF_FAT	GO:0003774~motor activity	10	2.39234	0.00178242	MYL4, MYL2, MYH1, MYL6B, MYL1, MYH2, MYH4, MYH13, MYH7, MYH6, MYH8	266	138	13288	3.61992	0.559852	0.151367	2.50696
UP_SEQ_FEATURE	region of interest:Actin-binding	5	1.19617	0.00186623	MYH1, MYH2, MYH4, MYH7, MYH6, MYH8	361	24	16021	9.24573	0.944202	0.763784	3.06679
GOTERM_MF_FAT	GO:0005516~calmodulin binding	9	2.15311	0.00200539	NOS1, MYH1, PHKG1, MYH2, MYH4, MYH7, MYH6, TTN, CAMK2A, ADD3	266	114	13288	3.94381	0.602835	0.142643	2.81641
UP_SEQ_FEATURE	domain:Myosin head-like	5	1.19617	0.00381905	MYH1, MYH2, MYH4, MYH7, MYH6, MYH8	361	29	16021	7.65164	0.997292	0.860623	6.18108
KEGG_PATHWAY	mmu04530:Tight junction	9	2.15311	0.00934173	INADL, MYL2, MYH1, MYH2, MYH4, ACTN2, MYH13, MYH7, MYH6, MYH8	127	135	5738	3.01207	0.675762	0.171147	10.214
UP_SEQ_FEATURE	cross-link:Glycyl lysine isopeptide (Lys-Gly) (interchain with G-Cter in ubiquitin)	6	1.43541	0.326543	SLC3A2, MYH4, PGAM2, MYH7, MYH6, TTN	361	168	16021	1.58498	1	1	99.8629
SP_PIR_KEYWORDS	isopeptide bond	7	1.67464	0.482412	MEF2C, SLC3A2, MYH4, PGAM2, MYH7, MYH6, TTN	359	277	17854	1.25678	1	0.914452	99.9871
SP_PIR_KEYWORDS	ubl conjugation	10	2.39234	0.727611	MEF2C, RNF128, SLC3A2, MYH4, PGAM2, MYH7, MYH6, PARK2, TTN, ADD3	359	524	17854	0.949095	1	0.984419	100
Annotation Cluster 5	Enrichment Score: 4.773033796603381
Category	Term	Count	%	PValue	Genes	List Total	Pop Hits	Pop Total	Fold Enrichment	Bonferroni	Benjamini	FDR
GOTERM_BP_FAT	GO:0031032~actomyosin structure organization	10	2.39234	9.30819e-10	TNNT2, MURC, MYL2, XIRP1, TCAP, NEB, ACTA1, LIMCH1, MYH6, TTN	282	25	13588	19.2738	1.32362e-06	4.41208e-07	1.5366e-06
GOTERM_BP_FAT	GO:0030239~myofibril assembly	9	2.15311	1.87926e-09	TNNT2, MURC, MYL2, XIRP1, TCAP, NEB, ACTA1, MYH6, TTN	282	19	13588	22.8242	2.67231e-06	6.68077e-07	3.10229e-06
GOTERM_BP_FAT	GO:0042692~muscle cell differentiation	15	3.58852	1.29523e-07	MEF2C, MYL2, ACTA1, TCAP, LGALS1, MYH6, TTN, CACNA1S, NTN3, TNNT2, MURC, XIRP1, NEB, SORT1, MYOG	282	117	13588	6.17749	0.000184164	3.06964e-05	0.000213816
GOTERM_BP_FAT	GO:0055002~striated muscle cell development	11	2.63158	1.30725e-07	TNNT2, MURC, MYL2, XIRP1, TCAP, NEB, ACTA1, MYOG, MYH6, TTN, CACNA1S	282	54	13588	9.81534	0.000185874	2.65555e-05	0.000215801
GOTERM_BP_FAT	GO:0007517~muscle organ development	18	4.30622	1.41029e-07	MEF2C, MYL2, ACTA1, MYH6, TRIM72, TTN, CSRP3, CACNA1S, TNNI1, TNNT2, MURC, DES, XIRP1, MYL6B, DMD, VAMP5, MYOG, UNC45B	282	176	13588	4.92795	0.000200523	2.50675e-05	0.00023281
GOTERM_BP_FAT	GO:0051146~striated muscle cell differentiation	13	3.11005	2.7837e-07	ACTA1, TCAP, MYL2, MYH6, TTN, CACNA1S, NTN3, TNNT2, MURC, XIRP1, NEB, SORT1, MYOG	282	89	13588	7.03817	0.000395764	4.39816e-05	0.000459534
GOTERM_BP_FAT	GO:0014706~striated muscle tissue development	15	3.58852	3.62655e-07	MEF2C, ACTA1, MYL2, MYH6, TTN, CSRP3, CACNA1S, TNNI1, TNNT2, MURC, XIRP1, MYL6B, DMD, VAMP5, MYOG	282	127	13588	5.69107	0.000515562	5.15682e-05	0.00059867
GOTERM_BP_FAT	GO:0055001~muscle cell development	11	2.63158	4.33601e-07	TNNT2, MURC, MYL2, XIRP1, TCAP, NEB, ACTA1, MYOG, MYH6, TTN, CACNA1S	282	61	13588	8.68899	0.000616391	5.60512e-05	0.000715788
GOTERM_BP_FAT	GO:0010927~cellular component assembly involved in morphogenesis	9	2.15311	5.54306e-07	TNNT2, MURC, MYL2, XIRP1, TCAP, NEB, ACTA1, MYH6, TTN	282	36	13588	12.0461	0.000787913	6.56831e-05	0.000915046
GOTERM_BP_FAT	GO:0060537~muscle tissue development	15	3.58852	8.42786e-07	MEF2C, ACTA1, MYL2, MYH6, TTN, CSRP3, CACNA1S, TNNI1, TNNT2, MURC, XIRP1, MYL6B, DMD, VAMP5, MYOG	282	136	13588	5.31446	0.00119772	9.21836e-05	0.00139126
GOTERM_BP_FAT	GO:0045214~sarcomere organization	6	1.43541	1.52309e-06	TNNT2, XIRP1, TCAP, NEB, MYH6, TTN	282	11	13588	26.2824	0.00216349	0.00015469	0.00251429
GOTERM_BP_FAT	GO:0007010~cytoskeleton organization	21	5.02392	1.47689e-05	ABLIM2, SHROOM3, CAP2, MYL2, ACTA1, TCAP, ABLIM3, MYH6, TTN, TNNT2, MURC, NEB, XIRP1, SGCG, NRAP, XIRP2, LIMCH1, TMSB15B1, SGCD, TEKT5, GADD45A	282	326	13588	3.1039	0.0207826	0.00123463	0.0243778
GOTERM_BP_FAT	GO:0030029~actin filament-based process	15	3.58852	1.74989e-05	SHROOM3, MYL2, ACTA1, TCAP, MYH6, TTN, TNNT2, MURC, XIRP1, NRAP, NEB, XIRP2, MYL6B, LIMCH1, TMSB15B1	282	176	13588	4.10662	0.0245767	0.00138147	0.0288834
GOTERM_BP_FAT	GO:0030036~actin cytoskeleton organization	14	3.34928	3.86337e-05	SHROOM3, MYL2, ACTA1, TCAP, MYH6, TTN, TNNT2, MURC, XIRP1, NRAP, NEB, XIRP2, LIMCH1, TMSB15B1	282	165	13588	4.08837	0.0534564	0.00274314	0.0637576
GOTERM_BP_FAT	GO:0048738~cardiac muscle tissue development	8	1.91388	0.00016389	TNNT2, MURC, MYL2, XIRP1, MYH6, TTN, CSRP3, TNNI1	282	57	13588	6.76272	0.207902	0.0100823	0.270206
GOTERM_BP_FAT	GO:0007507~heart development	13	3.11005	0.00236606	MEF2C, TCAP, MYL2, SMYD1, MYH6, TTN, GJA5, CSRP3, TNNI1, TNNT2, MURC, XIRP1, MB	282	223	13588	2.80896	0.965559	0.109664	3.83505
GOTERM_BP_FAT	GO:0055013~cardiac muscle cell development	4	0.956938	0.00268955	MURC, MYL2, XIRP1, TTN	282	14	13588	13.767	0.978284	0.119844	4.34852
GOTERM_BP_FAT	GO:0055006~cardiac cell development	4	0.956938	0.00268955	MURC, MYL2, XIRP1, TTN	282	14	13588	13.767	0.978284	0.119844	4.34852
GOTERM_BP_FAT	GO:0055003~cardiac myofibril assembly	3	0.717703	0.00605048	MURC, MYL2, TTN	282	6	13588	24.0922	0.999821	0.213152	9.53299
GOTERM_BP_FAT	GO:0032989~cellular component morphogenesis	16	3.82775	0.00645638	SHROOM3, MYL2, ACTA1, TCAP, PKHD1, MYH6, TTN, NTN3, TNNT2, MURC, LAMA1, XIRP1, NEB, DMD, CLIC5, DCLK1	282	351	13588	2.19644	0.9999	0.215248	10.1409
GOTERM_BP_FAT	GO:0055007~cardiac muscle cell differentiation	4	0.956938	0.0195688	MURC, MYL2, XIRP1, TTN	282	28	13588	6.88349	1	0.411536	27.8372
GOTERM_BP_FAT	GO:0035051~cardiac cell differentiation	4	0.956938	0.0302309	MURC, MYL2, XIRP1, TTN	282	33	13588	5.84053	1	0.478745	39.7551
GOTERM_BP_FAT	GO:0003007~heart morphogenesis	4	0.956938	0.197197	TNNT2, XIRP1, TTN, TNNI1	282	74	13588	2.60456	1	0.907842	97.3376
Annotation Cluster 6	Enrichment Score: 4.439395522098953
Category	Term	Count	%	PValue	Genes	List Total	Pop Hits	Pop Total	Fold Enrichment	Bonferroni	Benjamini	FDR
KEGG_PATHWAY	mmu05410:Hypertrophic cardiomyopathy (HCM)	13	3.11005	2.19652e-07	PRKAG3, MYL2, CACNB1, ITGB4, MYH7, MYH6, TTN, CACNA1S, TNNT2, DES, SGCG, DMD, SGCD	127	84	5738	6.99231	2.63578e-05	2.63578e-05	0.000252145
KEGG_PATHWAY	mmu05414:Dilated cardiomyopathy	12	2.87081	4.397e-06	TNNT2, DES, MYL2, SGCG, DMD, CACNB1, ITGB4, SGCD, MYH7, MYH6, TTN, CACNA1S	127	92	5738	5.89319	0.000527501	0.000263786	0.00504734
KEGG_PATHWAY	mmu05412:Arrhythmogenic right ventricular cardiomyopathy (ARVC)	8	1.91388	0.00119801	DES, SGCG, DMD, CACNB1, ITGB4, SGCD, ACTN2, CACNA1S	127	75	5738	4.81932	0.13398	0.035323	1.36664
KEGG_PATHWAY	mmu04260:Cardiac muscle contraction	8	1.91388	0.00151031	TNNT2, MYL2, COX8B, CACNB1, MYH7, MYH6, ATP1A2, CACNA1S	127	78	5738	4.63396	0.165877	0.0356248	1.72008
Annotation Cluster 7	Enrichment Score: 3.8088586127714477
Category	Term	Count	%	PValue	Genes	List Total	Pop Hits	Pop Total	Fold Enrichment	Bonferroni	Benjamini	FDR
GOTERM_BP_FAT	GO:0003013~circulatory system process	11	2.63158	9.99355e-05	AVPR2, NOS1, ANK2, MYL2, APOE, ACTA2, HSD11B2, ADM2, MYH6, ATP1A2, TAC4	282	111	13588	4.77503	0.132479	0.00643897	0.164846
GOTERM_BP_FAT	GO:0008015~blood circulation	11	2.63158	9.99355e-05	AVPR2, NOS1, ANK2, MYL2, APOE, ACTA2, HSD11B2, ADM2, MYH6, ATP1A2, TAC4	282	111	13588	4.77503	0.132479	0.00643897	0.164846
GOTERM_BP_FAT	GO:0008217~regulation of blood pressure	8	1.91388	0.00037496	AVPR2, NOS1, ACTA2, HSD11B2, ADM2, MYH6, ATP1A2, TAC4	282	65	13588	5.93039	0.41333	0.0219755	0.617189
Annotation Cluster 8	Enrichment Score: 3.7690441227043183
Category	Term	Count	%	PValue	Genes	List Total	Pop Hits	Pop Total	Fold Enrichment	Bonferroni	Benjamini	FDR
GOTERM_BP_FAT	GO:0007517~muscle organ development	18	4.30622	1.41029e-07	MEF2C, MYL2, ACTA1, MYH6, TRIM72, TTN, CSRP3, CACNA1S, TNNI1, TNNT2, MURC, DES, XIRP1, MYL6B, DMD, VAMP5, MYOG, UNC45B	282	176	13588	4.92795	0.000200523	2.50675e-05	0.00023281
GOTERM_BP_FAT	GO:0014706~striated muscle tissue development	15	3.58852	3.62655e-07	MEF2C, ACTA1, MYL2, MYH6, TTN, CSRP3, CACNA1S, TNNI1, TNNT2, MURC, XIRP1, MYL6B, DMD, VAMP5, MYOG	282	127	13588	5.69107	0.000515562	5.15682e-05	0.00059867
GOTERM_BP_FAT	GO:0060537~muscle tissue development	15	3.58852	8.42786e-07	MEF2C, ACTA1, MYL2, MYH6, TTN, CSRP3, CACNA1S, TNNI1, TNNT2, MURC, XIRP1, MYL6B, DMD, VAMP5, MYOG	282	136	13588	5.31446	0.00119772	9.21836e-05	0.00139126
GOTERM_BP_FAT	GO:0007519~skeletal muscle tissue development	7	1.67464	0.00369746	MEF2C, ACTA1, MYL6B, DMD, VAMP5, MYOG, CACNA1S	282	72	13588	4.68459	0.994844	0.147534	5.93187
GOTERM_BP_FAT	GO:0060538~skeletal muscle organ development	7	1.67464	0.00423667	MEF2C, ACTA1, MYL6B, DMD, VAMP5, MYOG, CACNA1S	282	74	13588	4.55798	0.997612	0.158438	6.7688
GOTERM_BP_FAT	GO:0048747~muscle fiber development	4	0.956938	0.0433765	ACTA1, MYOG, MYH6, CACNA1S	282	38	13588	5.07204	1	0.563831	51.908
GOTERM_BP_FAT	GO:0048741~skeletal muscle fiber development	3	0.717703	0.141251	ACTA1, MYOG, CACNA1S	282	32	13588	4.51729	1	0.842883	91.9041
Annotation Cluster 9	Enrichment Score: 3.395053972505145
Category	Term	Count	%	PValue	Genes	List Total	Pop Hits	Pop Total	Fold Enrichment	Bonferroni	Benjamini	FDR
SP_PIR_KEYWORDS	sarcoplasmic reticulum	8	1.91388	5.03374e-08	HAX1, ATP2A1, SRL, MRVI1, TMEM38A, CASQ1, CASQ2, ART1	359	19	17854	20.94	1.69132e-05	5.63777e-06	6.84275e-05
GOTERM_CC_FAT	GO:0033018~sarcoplasmic reticulum lumen	3	0.717703	0.00276814	SRL, CASQ1, CASQ2	274	4	12504	34.2263	0.514941	0.033865	3.56051
GOTERM_CC_FAT	GO:0005788~endoplasmic reticulum lumen	3	0.717703	0.468554	SRL, CASQ1, CASQ2	274	72	12504	1.90146	1	0.914784	99.9743
Annotation Cluster 10	Enrichment Score: 2.300230803985931
Category	Term	Count	%	PValue	Genes	List Total	Pop Hits	Pop Total	Fold Enrichment	Bonferroni	Benjamini	FDR
SP_PIR_KEYWORDS	amino-acid biosynthesis	6	1.43541	4.92323e-05	CTH, ALDH18A1, PHGDH, ASNS, PSPH, PSAT1	359	21	17854	14.2093	0.0164064	0.00236042	0.0669045
GOTERM_BP_FAT	GO:0009070~serine family amino acid biosynthetic process	4	0.956938	0.000453698	CTH, PHGDH, PSPH, PSAT1	282	8	13588	24.0922	0.475497	0.0254819	0.746337
SP_PIR_KEYWORDS	Serine biosynthesis	3	0.717703	0.0011869	PHGDH, PSPH, PSAT1	359	3	17854	49.7326	0.329032	0.0281001	1.60144
GOTERM_BP_FAT	GO:0006564~L-serine biosynthetic process	3	0.717703	0.00126101	PHGDH, PSPH, PSAT1	282	3	13588	48.1844	0.833755	0.0666838	2.06145
GOTERM_BP_FAT	GO:0008652~cellular amino acid biosynthetic process	6	1.43541	0.00204937	CTH, ALDH18A1, PHGDH, ASNS, PSPH, PSAT1	282	44	13588	6.5706	0.945914	0.0989417	3.32987
GOTERM_BP_FAT	GO:0009309~amine biosynthetic process	7	1.67464	0.00396028	ODC1, CTH, ALDH18A1, PHGDH, ASNS, PSPH, PSAT1	282	73	13588	4.62042	0.996457	0.152921	6.34067
GOTERM_BP_FAT	GO:0006563~L-serine metabolic process	3	0.717703	0.00835549	PHGDH, PSPH, PSAT1	282	7	13588	20.6505	0.999993	0.252492	12.9347
GOTERM_BP_FAT	GO:0009069~serine family amino acid metabolic process	4	0.956938	0.0100729	CTH, PHGDH, PSPH, PSAT1	282	22	13588	8.7608	0.999999	0.290197	15.3907
GOTERM_BP_FAT	GO:0044271~nitrogen compound biosynthetic process	14	3.34928	0.0102458	ODC1, ADSSL1, NOS1, ALDH18A1, PADI2, ASNS, ATP1A2, PSPH, ATP6V1C2, CTH, ATP6V0E2, ATP2A1, PHGDH, PSAT1	282	302	13588	2.23371	1	0.288637	15.6344
GOTERM_BP_FAT	GO:0016053~organic acid biosynthetic process	8	1.91388	0.0272473	PRKAG3, GGT5, CTH, ALDH18A1, PHGDH, ASNS, PSPH, PSAT1	282	141	13588	2.73387	1	0.469323	36.6212
GOTERM_BP_FAT	GO:0046394~carboxylic acid biosynthetic process	8	1.91388	0.0272473	PRKAG3, GGT5, CTH, ALDH18A1, PHGDH, ASNS, PSPH, PSAT1	282	141	13588	2.73387	1	0.469323	36.6212
KEGG_PATHWAY	mmu00260:Glycine, serine and threonine metabolism	4	0.956938	0.0322668	CTH, PHGDH, PSPH, PSAT1	127	32	5738	5.64764	0.980471	0.354234	31.3747
GOTERM_BP_FAT	GO:0009064~glutamine family amino acid metabolic process	3	0.717703	0.223066	ALDH18A1, PHGDH, ASNS	282	43	13588	3.3617	1	0.928572	98.4495
Annotation Cluster 11	Enrichment Score: 2.242843874905922
Category	Term	Count	%	PValue	Genes	List Total	Pop Hits	Pop Total	Fold Enrichment	Bonferroni	Benjamini	FDR
GOTERM_BP_FAT	GO:0006006~glucose metabolic process	14	3.34928	6.60874e-06	PRKAG3, PHKG1, OGDHL, HK2, PGAM2, CAR5A, IGF2, PFKM, PPP1R3A, PCK2, GAPDHS, PGM5, ATF3, PYGM	282	140	13588	4.81844	0.00935365	0.000626315	0.0109092
GOTERM_BP_FAT	GO:0005996~monosaccharide metabolic process	16	3.82775	1.02241e-05	PRKAG3, PHKG1, OGDHL, FN3K, HK2, PGAM2, IGF2, CAR5A, PFKM, PPP1R3A, PCK2, GAPDHS, PGM5, ATF3, PYGM, OTOG	282	191	13588	4.03639	0.0144335	0.000908255	0.0168766
GOTERM_BP_FAT	GO:0019318~hexose metabolic process	14	3.34928	4.95926e-05	PRKAG3, PHKG1, OGDHL, HK2, PGAM2, CAR5A, IGF2, PFKM, PPP1R3A, PCK2, GAPDHS, PGM5, ATF3, PYGM	282	169	13588	3.99161	0.0680932	0.00335258	0.0818361
GOTERM_BP_FAT	GO:0016052~carbohydrate catabolic process	7	1.67464	0.00658655	GAPDHS, PYGM, OGDHL, HK2, CHI3L1, PGAM2, PFKM	282	81	13588	4.16408	0.999917	0.214119	10.3351
GOTERM_BP_FAT	GO:0044275~cellular carbohydrate catabolic process	6	1.43541	0.00788979	GAPDHS, PYGM, OGDHL, HK2, PGAM2, PFKM	282	60	13588	4.81844	0.999987	0.24542	12.2573
GOTERM_BP_FAT	GO:0006096~glycolysis	5	1.19617	0.0127007	GAPDHS, OGDHL, HK2, PGAM2, PFKM	282	44	13588	5.4755	1	0.326409	19.0232
GOTERM_BP_FAT	GO:0006091~generation of precursor metabolites and energy	12	2.87081	0.0201511	PRKAG3, GAPDHS, ATP6V1C2, NDUFS5, ATP6V0E2, PYGM, PHKG1, OGDHL, HK2, PGAM2, PFKM, PPP1R3A	282	261	13588	2.21537	1	0.409225	28.5415
GOTERM_BP_FAT	GO:0006007~glucose catabolic process	5	1.19617	0.0222943	GAPDHS, OGDHL, HK2, PGAM2, PFKM	282	52	13588	4.63312	1	0.435898	31.0783
GOTERM_BP_FAT	GO:0019320~hexose catabolic process	5	1.19617	0.0222943	GAPDHS, OGDHL, HK2, PGAM2, PFKM	282	52	13588	4.63312	1	0.435898	31.0783
GOTERM_BP_FAT	GO:0046365~monosaccharide catabolic process	5	1.19617	0.0252287	GAPDHS, OGDHL, HK2, PGAM2, PFKM	282	54	13588	4.46152	1	0.459822	34.4148
GOTERM_BP_FAT	GO:0046164~alcohol catabolic process	5	1.19617	0.0453912	GAPDHS, OGDHL, HK2, PGAM2, PFKM	282	65	13588	3.70649	1	0.571252	53.553
SP_PIR_KEYWORDS	glycolysis	4	0.956938	0.0516652	GAPDHS, HK2, PGAM2, PFKM	359	42	17854	4.73644	1	0.366836	51.3791
SP_PIR_KEYWORDS	allosteric enzyme	3	0.717703	0.16232	PYGM, HK2, PFKM	359	36	17854	4.14438	1	0.66782	90.998
KEGG_PATHWAY	mmu00010:Glycolysis / Gluconeogenesis	4	0.956938	0.187219	HK2, PGAM2, PFKM, PCK2	127	68	5738	2.65771	1	0.788748	90.7412
Annotation Cluster 12	Enrichment Score: 2.096494611642107
Category	Term	Count	%	PValue	Genes	List Total	Pop Hits	Pop Total	Fold Enrichment	Bonferroni	Benjamini	FDR
SP_PIR_KEYWORDS	LIM domain	8	1.91388	0.000643316	ABLIM2, NRAP, XIRP2, ABLIM3, LIMCH1, LDB3, CSRP3, SCEL	359	73	17854	5.45015	0.194445	0.0213903	0.870975
SMART	SM00132:LIM	8	1.91388	0.000650179	ABLIM2, NRAP, XIRP2, ABLIM3, LIMCH1, LDB3, CSRP3, SCEL	183	74	9131	5.39418	0.0888118	0.0454382	0.76729
INTERPRO	IPR001781:Zinc finger, LIM-type	8	1.91388	0.000696355	ABLIM2, NRAP, XIRP2, ABLIM3, LIMCH1, LDB3, CSRP3, SCEL	357	74	17763	5.37906	0.397774	0.061423	1.05047
UP_SEQ_FEATURE	domain:LIM zinc-binding	4	0.956938	0.0060541	NRAP, XIRP2, LIMCH1, SCEL	361	17	16021	10.4422	0.999916	0.904201	9.62998
UP_SEQ_FEATURE	domain:LIM zinc-binding 1	4	0.956938	0.102013	ABLIM2, ABLIM3, LDB3, CSRP3	361	50	16021	3.55036	1	0.999943	83.374
UP_SEQ_FEATURE	domain:LIM zinc-binding 2	4	0.956938	0.102013	ABLIM2, ABLIM3, LDB3, CSRP3	361	50	16021	3.55036	1	0.999943	83.374
UP_SEQ_FEATURE	domain:LIM zinc-binding 3	3	0.717703	0.11505	ABLIM2, ABLIM3, LDB3	361	26	16021	5.12071	1	0.999921	86.9719
Annotation Cluster 13	Enrichment Score: 1.7164917641000954
Category	Term	Count	%	PValue	Genes	List Total	Pop Hits	Pop Total	Fold Enrichment	Bonferroni	Benjamini	FDR
GOTERM_BP_FAT	GO:0006937~regulation of muscle contraction	6	1.43541	0.00148718	NCF1, ATP2A1, RYR1, ATP1A2, CASQ1, CASQ2	282	41	13588	7.05138	0.879529	0.0753901	2.42694
GOTERM_BP_FAT	GO:0045932~negative regulation of muscle contraction	3	0.717703	0.0139378	NCF1, ATP2A1, ATP1A2	282	9	13588	16.0615	1	0.346007	20.6819
GOTERM_BP_FAT	GO:0051241~negative regulation of multicellular organismal process	4	0.956938	0.341953	NOS1, NCF1, ATP2A1, ATP1A2	282	100	13588	1.92738	1	0.969816	99.9001
Annotation Cluster 14	Enrichment Score: 1.5881376817953696
Category	Term	Count	%	PValue	Genes	List Total	Pop Hits	Pop Total	Fold Enrichment	Bonferroni	Benjamini	FDR
INTERPRO	IPR000768:NAD:arginine ADP-ribosyltransferase, ART	3	0.717703	0.00569615	ART3, ART5, ART1	357	6	17763	24.8782	0.984371	0.31481	8.29555
PIR_SUPERFAMILY	PIRSF005506:NAD(P)+-arginine ADP-ribosyltransferase	3	0.717703	0.00749394	ART3, ART5, ART1	189	6	8136	21.5238	0.807441	0.561185	9.12473
GOTERM_MF_FAT	GO:0003956~NAD(P)+-protein-arginine ADP-ribosyltransferase activity	3	0.717703	0.00778806	ART3, ART5, ART1	266	7	13288	21.4092	0.972581	0.362095	10.5303
UP_SEQ_FEATURE	binding site:NAD	5	1.19617	0.0194904	GAPDHS, ART3, ART5, PHGDH, ART1	361	46	16021	4.82386	1	0.977657	27.9786
GOTERM_BP_FAT	GO:0006471~protein amino acid ADP-ribosylation	3	0.717703	0.052447	ART3, ART5, ART1	282	18	13588	8.03073	1	0.611615	58.9068
SP_PIR_KEYWORDS	glycosyltransferase	8	1.91388	0.106339	ST6GALNAC5, ART3, ART5, PYGM, GALNT6, FUT1, EXTL1, ART1	359	199	17854	1.9993	1	0.560106	78.3103
GOTERM_MF_FAT	GO:0016763~transferase activity, transferring pentosyl groups	3	0.717703	0.211388	ART3, ART5, ART1	266	43	13288	3.48522	1	0.872693	96.5943
Annotation Cluster 15	Enrichment Score: 1.5524336756650952
Category	Term	Count	%	PValue	Genes	List Total	Pop Hits	Pop Total	Fold Enrichment	Bonferroni	Benjamini	FDR
SP_PIR_KEYWORDS	ionic channel	15	3.58852	0.00316095	SCN3A, SCN3B, KCNB1, CACNB1, TMEM38A, FXYD6, KCNA7, CACNA1S, TMEM38B, CLIC3, CLIC5, RYR1, CHRND, CHRNE, SCN4A	359	301	17854	2.47837	0.654845	0.0643231	4.21243
SP_PIR_KEYWORDS	voltage-gated channel	9	2.15311	0.00590902	SCN3A, CLIC3, SCN3B, KCNB1, CLIC5, CACNB1, KCNA7, CACNA1S, SCN4A	359	135	17854	3.31551	0.863485	0.110536	7.74042
SP_PIR_KEYWORDS	ion transport	21	5.02392	0.00683641	SCN3A, SCN3B, KCNB1, TMEM38A, CACNB1, HEPHL1, ATP1A2, CACNA1S, FXYD6, KCNA7, G630090E17RIK, TMEM38B, ATP6V1C2, ATP6V0E2, CLIC3, CLIC5, ATP2A1, RYR1, CHRND, CHRNE, SCN4A	359	543	17854	1.92336	0.900233	0.120192	8.90358
GOTERM_MF_FAT	GO:0022832~voltage-gated channel activity	10	2.39234	0.00980933	SCN3A, CLIC3, SCN3B, KCNB1, CLIC5, RYR1, CACNB1, KCNA7, CACNA1S, SCN4A	266	179	13288	2.79078	0.989268	0.395795	13.0895
GOTERM_MF_FAT	GO:0005244~voltage-gated ion channel activity	10	2.39234	0.00980933	SCN3A, CLIC3, SCN3B, KCNB1, CLIC5, RYR1, CACNB1, KCNA7, CACNA1S, SCN4A	266	179	13288	2.79078	0.989268	0.395795	13.0895
GOTERM_MF_FAT	GO:0005216~ion channel activity	15	3.58852	0.010446	SCN3A, SCN3B, KCNB1, CACNB1, TMEM38A, FXYD6, KCNA7, CACNA1S, TMEM38B, CLIC3, CLIC5, RYR1, CHRND, CHRNE, SCN4A	266	349	13288	2.14706	0.992017	0.383096	13.8813
GOTERM_MF_FAT	GO:0022836~gated channel activity	13	3.11005	0.0108584	SCN3A, SCN3B, KCNB1, CACNB1, TMEM38A, KCNA7, CACNA1S, CLIC3, CLIC5, RYR1, CHRND, CHRNE, SCN4A	266	281	13288	2.31108	0.99341	0.341977	14.3907
GOTERM_MF_FAT	GO:0005261~cation channel activity	12	2.87081	0.0111547	SCN3A, SCN3B, KCNB1, RYR1, TMEM38A, CACNB1, CHRND, CHRNE, KCNA7, CACNA1S, SCN4A, TMEM38B	266	248	13288	2.41717	0.994258	0.327614	14.755
SP_PIR_KEYWORDS	potassium channel	6	1.43541	0.0131725	SCN3A, KCNB1, TMEM38A, KCNA7, SCN4A, TMEM38B	359	70	17854	4.26279	0.988384	0.176104	16.4941
GOTERM_MF_FAT	GO:0022838~substrate specific channel activity	15	3.58852	0.0136067	SCN3A, SCN3B, KCNB1, CACNB1, TMEM38A, FXYD6, KCNA7, CACNA1S, TMEM38B, CLIC3, CLIC5, RYR1, CHRND, CHRNE, SCN4A	266	360	13288	2.08145	0.998167	0.362465	17.7143
GOTERM_MF_FAT	GO:0046873~metal ion transmembrane transporter activity	13	3.11005	0.0137239	SCN3A, SCN3B, KCNB1, CACNB1, TMEM38A, KCNA7, CACNA1S, TMEM38B, ATP2A1, RYR1, CHRND, CHRNE, SCN4A	266	290	13288	2.23936	0.998265	0.345433	17.8534
GOTERM_MF_FAT	GO:0015267~channel activity	15	3.58852	0.0149313	SCN3A, SCN3B, KCNB1, CACNB1, TMEM38A, FXYD6, KCNA7, CACNA1S, TMEM38B, CLIC3, CLIC5, RYR1, CHRND, CHRNE, SCN4A	266	365	13288	2.05294	0.999012	0.351123	19.273
GOTERM_MF_FAT	GO:0022803~passive transmembrane transporter activity	15	3.58852	0.0149313	SCN3A, SCN3B, KCNB1, CACNB1, TMEM38A, FXYD6, KCNA7, CACNA1S, TMEM38B, CLIC3, CLIC5, RYR1, CHRND, CHRNE, SCN4A	266	365	13288	2.05294	0.999012	0.351123	19.273
SP_PIR_KEYWORDS	potassium transport	7	1.67464	0.0207707	SCN3A, KCNB1, TMEM38A, ATP1A2, KCNA7, SCN4A, TMEM38B	359	107	17854	3.25353	0.999135	0.237573	24.8231
GOTERM_CC_FAT	GO:0034702~ion channel complex	9	2.15311	0.0226328	SCN3A, CLIC3, KCNB1, CLIC5, CACNB1, CHRND, KCNA7, CACNA1S, SCN4A	274	158	12504	2.59946	0.997459	0.220389	25.8747
GOTERM_MF_FAT	GO:0030955~potassium ion binding	7	1.67464	0.0307571	SCN3A, KCNB1, TMEM38A, ATP1A2, KCNA7, SCN4A, TMEM38B	266	118	13288	2.96343	0.999999	0.549931	35.8914
SP_PIR_KEYWORDS	potassium	7	1.67464	0.0316358	SCN3A, KCNB1, TMEM38A, ATP1A2, KCNA7, SCN4A, TMEM38B	359	118	17854	2.95024	0.99998	0.279144	35.4028
INTERPRO	IPR003091:Voltage-dependent potassium channel	4	0.956938	0.0375445	SCN3A, KCNB1, KCNA7, SCN4A	357	37	17763	5.37906	1	0.76921	44.0172
GOTERM_BP_FAT	GO:0006811~ion transport	23	5.50239	0.0389299	SCN3A, SCN3B, KCNB1, TMEM38A, CACNB1, HEPHL1, ATP1A2, CACNA1S, FXYD6, KCNA7, G630090E17RIK, TMEM38B, ATP6V1C2, ATP6V0E2, CLIC3, CLIC5, ATP2A1, RYR1, CHRND, CHRNE, CAMK2A, ABCC8, SCN4A	282	712	13588	1.55652	1	0.548544	48.0817
GOTERM_BP_FAT	GO:0006812~cation transport	18	4.30622	0.0392669	SCN3A, SCN3B, KCNB1, TMEM38A, CACNB1, HEPHL1, ATP1A2, CACNA1S, KCNA7, G630090E17RIK, TMEM38B, ATP6V1C2, ATP6V0E2, ATP2A1, RYR1, CAMK2A, ABCC8, SCN4A	282	515	13588	1.68411	1	0.54668	48.3814
GOTERM_BP_FAT	GO:0030001~metal ion transport	16	3.82775	0.0420452	SCN3A, SCN3B, KCNB1, CACNB1, TMEM38A, HEPHL1, ATP1A2, KCNA7, CACNA1S, G630090E17RIK, TMEM38B, ATP2A1, RYR1, CAMK2A, ABCC8, SCN4A	282	442	13588	1.74423	1	0.561952	50.7912
GOTERM_MF_FAT	GO:0022843~voltage-gated cation channel activity	7	1.67464	0.0430849	SCN3A, KCNB1, RYR1, CACNB1, KCNA7, CACNA1S, SCN4A	266	128	13288	2.73191	1	0.618902	46.5682
GOTERM_BP_FAT	GO:0006813~potassium ion transport	8	1.91388	0.0486356	SCN3A, KCNB1, TMEM38A, ATP1A2, KCNA7, ABCC8, SCN4A, TMEM38B	282	160	13588	2.40922	1	0.59239	56.0913
GOTERM_BP_FAT	GO:0015672~monovalent inorganic cation transport	12	2.87081	0.0507109	ATP6V1C2, ATP6V0E2, SCN3A, SCN3B, KCNB1, TMEM38A, ATP1A2, KCNA7, ABCC8, G630090E17RIK, SCN4A, TMEM38B	282	303	13588	1.90829	1	0.603486	57.6461
GOTERM_MF_FAT	GO:0031420~alkali metal ion binding	9	2.15311	0.0547235	SCN3A, SCN3B, KCNB1, TMEM38A, ATP1A2, KCNA7, G630090E17RIK, SCN4A, TMEM38B	266	206	13288	2.1825	1	0.675528	55.1083
GOTERM_CC_FAT	GO:0034703~cation channel complex	6	1.43541	0.056822	SCN3A, KCNB1, CACNB1, KCNA7, CACNA1S, SCN4A	274	95	12504	2.88221	1	0.420336	53.4722
SP_PIR_KEYWORDS	transport	41	9.80861	0.0696496	SCN3A, SCN3B, CRABP2, CACNB1, ABCA1, TRIM72, SLC7A5, FXYD6, KCNA7, G630090E17RIK, NDUFS5, APOE, MFSD7A, ABRA, PEX13, LBP, MB, SPNS3, KCNB1, TMEM38A, SLC3A2, HEPHL1, ATP1A2, CACNA1S, SLC6A19, TMEM38B, MTTP, ATP6V1C2, CD36, ATP6V0E2, CLIC3, SLC7A1, CLIC5, ATP2A1, RYR1, FABP3, SORT1, RANGRF, CHRND, CHRNE, SCN4A	359	1571	17854	1.29792	1	0.416697	62.5209
INTERPRO	IPR005821:Ion transport	6	1.43541	0.072585	SCN3A, KCNB1, RYR1, KCNA7, CACNA1S, SCN4A	357	111	17763	2.68953	1	0.888565	68.0932
GOTERM_MF_FAT	GO:0005267~potassium channel activity	6	1.43541	0.115737	SCN3A, KCNB1, TMEM38A, KCNA7, SCN4A, TMEM38B	266	129	13288	2.32348	1	0.774391	82.631
GOTERM_CC_FAT	GO:0008076~voltage-gated potassium channel complex	4	0.956938	0.191028	SCN3A, KCNB1, KCNA7, SCN4A	274	69	12504	2.64551	1	0.691868	93.7502
GOTERM_CC_FAT	GO:0034705~potassium channel complex	4	0.956938	0.191028	SCN3A, KCNB1, KCNA7, SCN4A	274	69	12504	2.64551	1	0.691868	93.7502
GOTERM_MF_FAT	GO:0005249~voltage-gated potassium channel activity	4	0.956938	0.31625	SCN3A, KCNB1, KCNA7, SCN4A	266	99	13288	2.01838	1	0.926471	99.553
Annotation Cluster 16	Enrichment Score: 1.515257775277822
Category	Term	Count	%	PValue	Genes	List Total	Pop Hits	Pop Total	Fold Enrichment	Bonferroni	Benjamini	FDR
SP_PIR_KEYWORDS	cell junction	15	3.58852	0.0271718	INADL, SHROOM3, CDH1, PARK2, SYNGR1, GJA5, GJA3, CBLN1, PGM5, PRUNE, XIRP1, XIRP2, CHRND, CHRNE, CAMK2A	359	392	17854	1.90303	0.999904	0.258131	31.2352
GOTERM_CC_FAT	GO:0030054~cell junction	18	4.30622	0.0290081	INADL, SHROOM3, CDH1, PARK2, SYNGR1, GJA5, GJA3, CBLN1, PGM5, PRUNE, XIRP1, NRAP, XIRP2, DMD, CHRND, CHRNE, ADD3, CAMK2A	274	470	12504	1.74772	0.999539	0.264588	31.9554
GOTERM_CC_FAT	GO:0005911~cell-cell junction	9	2.15311	0.0361067	INADL, PGM5, SHROOM3, NRAP, XIRP1, CDH1, GJA5, ADD3, GJA3	274	173	12504	2.37408	0.999932	0.299169	38.1819
Annotation Cluster 17	Enrichment Score: 1.5021800113592652
Category	Term	Count	%	PValue	Genes	List Total	Pop Hits	Pop Total	Fold Enrichment	Bonferroni	Benjamini	FDR
SP_PIR_KEYWORDS	signal	81	19.378	0.00284547	CTHRC1, HFE2, SCN3B, NPNT, FST, GDF5, LRTM2, VMN2R26, BCAM, TAS1R1, CXCL11, DNASE1L3, ART1, SCTR, ART3, CGREF1, ART5, APOE, CSF2RB, EVI2B, LBP, DPEP1, IL13RA2, COL10A1, RPGR, STC2, TMIE, HEPHL1, FGF21, TMEM130, DHRS7C, CBLN1, BGN, TMEM182, OTOG, F2, WFDC1, SORT1, SEMA4D, FAM171A2, CASQ1, CASQ2, ZP3R, AB124611, FGFR3, GPRC5C, ENPP2, SRL, TMEM158, ITGB4, CDH1, TAC4, CTLA2A, FXYD6, CCL25, C1QTNF3, S…	359	2970	17854	1.35634	0.616126	0.061835	3.79952
SP_PIR_KEYWORDS	Secreted	43	10.2871	0.0072894	CTHRC1, ENPP2, NPNT, F13A1, GDF5, FST, TAC4, CXCL11, CTLA2A, CCL25, CGREF1, ART5, C1QTNF3, APOE, ACAN, IL1B, LBP, PTX3, FGFBP1, COL10A1, SPP1, IL13RA2, STC2, 1700040I03RIK, LGALS1, IL1RN, CHI3L1, NTN5, VWCE, IGF2, FGF21, R3HDML, DHRS7C, NTN3, LAMA1, CBLN1, FAM180A, BGN, FBLN5, OTOG, CCL27A, WFDC1, ADM2	359	1420	17854	1.50599	0.914412	0.115657	9.46678
SP_PIR_KEYWORDS	glycoprotein	92	22.0096	0.008619	MRGPRA4, CTHRC1, HFE2, SCN3B, F13A1, LRTM2, GDF5, FST, SYT8, VMN2R26, BCAM, LPAR1, TAS1R1, SLC7A5, ART1, G630090E17RIK, SCTR, ST6GALNAC5, ART3, ART5, FAP, SMAGP, CSF2RB, EVI2B, LBP, DPP6, DPEP1, IL13RA2, COL10A1, STC2, SLC3A2, HEPHL1, TMEM130, CBLN1, CD36, BGN, SGCG, TMEM182, F2, OTOG, HSD11B1, SORT1, SGCD, SEMA4D, FAM171A2, CASQ1, CASQ2, AVPR2, ZP3R, AB124611, FGFR3, GPRC5C, GALNT6, ENPP2, SRL, …	359	3600	17854	1.27094	0.945444	0.12384	11.1013
SP_PIR_KEYWORDS	disulfide bond	64	15.311	0.0249081	SCN3B, NPNT, FST, GDF5, BCAM, CXCL11, TTN, PRKG1, DNASE1L3, SLC7A5, ART1, ST6GALNAC5, ART3, ART5, FAP, CSF2RB, DPP6, DPEP1, IL13RA2, RPGR, STC2, SLC3A2, HEPHL1, CBLN1, BGN, CD36, SGCG, OTOG, F2, WFDC1, SORT1, SGCD, SEMA4D, ZP3R, FGFR3, ENPP2, GALNT6, ITGB4, CDH1, ABCA1, TRIM72, EXTL1, CCL25, ACAN, PTX3, FGFBP1, OBSCN, IL1RN, CHI3L1, NTN5, EDA2R, VWCE, IGF2, CACNA1S, MTTP, NTN3, LAMA1, FBLN5, P2RY…	359	2469	17854	1.28914	0.999791	0.246107	29.0279
UP_SEQ_FEATURE	signal peptide	81	19.378	0.040298	CTHRC1, HFE2, SCN3B, NPNT, FST, GDF5, LRTM2, VMN2R26, BCAM, TAS1R1, CXCL11, DNASE1L3, ART1, SCTR, ART3, CGREF1, ART5, APOE, CSF2RB, EVI2B, LBP, DPEP1, IL13RA2, COL10A1, RPGR, STC2, TMIE, HEPHL1, FGF21, TMEM130, DHRS7C, CBLN1, BGN, TMEM182, OTOG, F2, WFDC1, SORT1, SEMA4D, FAM171A2, CASQ1, CASQ2, ZP3R, AB124611, FGFR3, GPRC5C, ENPP2, SRL, TMEM158, ITGB4, CDH1, TAC4, CTLA2A, FXYD6, CCL25, C1QTNF3, S…	361	2963	16021	1.21321	1	0.996903	49.6351
GOTERM_CC_FAT	GO:0005576~extracellular region	45	10.7656	0.112183	CTHRC1, HFE2, ENPP2, NPNT, F13A1, GDF5, FST, TAC4, CXCL11, CTLA2A, CCL25, CGREF1, ART5, C1QTNF3, APOE, ACAN, IL1B, LBP, PTX3, FGFBP1, COL10A1, SPP1, IL13RA2, STC2, 1700040I03RIK, LGALS1, IL1RN, CHI3L1, NTN5, VWCE, IGF2, FGF21, R3HDML, DHRS7C, NTN3, LAMA1, CBLN1, FAM180A, BGN, FBLN5, OTOG, F2, CCL27A, WFDC1, ADM2	274	1680	12504	1.22237	1	0.588245	78.9077
UP_SEQ_FEATURE	glycosylation site:N-linked (GlcNAc...)	86	20.5742	0.177563	MRGPRA4, CTHRC1, HFE2, SCN3B, F13A1, FST, GDF5, LRTM2, VMN2R26, BCAM, LPAR1, TAS1R1, SLC7A5, ART1, G630090E17RIK, SCTR, ST6GALNAC5, ART5, FAP, CSF2RB, EVI2B, LBP, DPP6, DPEP1, IL13RA2, STC2, SLC3A2, HEPHL1, TMEM130, CBLN1, CD36, BGN, SGCG, TMEM182, F2, OTOG, HSD11B1, SORT1, SGCD, SEMA4D, FAM171A2, CASQ1, CASQ2, AVPR2, ZP3R, AB124611, FGFR3, GPRC5C, GALNT6, ENPP2, SRL, TMEM158, ITGB4, CDH1, ABCA1,…	361	3444	16021	1.1082	1	0.999986	96.1598
UP_SEQ_FEATURE	disulfide bond	59	14.1148	0.268752	SCN3B, NPNT, FST, GDF5, BCAM, CXCL11, TTN, PRKG1, DNASE1L3, ART1, ST6GALNAC5, ART3, ART5, FAP, CSF2RB, DPP6, DPEP1, IL13RA2, RPGR, SLC3A2, HEPHL1, CBLN1, BGN, CD36, SGCG, F2, OTOG, SGCD, SORT1, WFDC1, SEMA4D, ZP3R, FGFR3, ENPP2, GALNT6, ITGB4, ABCA1, TRIM72, EXTL1, CCL25, ACAN, PTX3, FGFBP1, OBSCN, IL1RN, CHI3L1, NTN5, EDA2R, VWCE, IGF2, NTN3, LAMA1, FBLN5, P2RY14, ATP2A1, CCL27A, ADM2, CHRND, CH…	361	2379	16021	1.10063	1	0.999999	99.4589
Annotation Cluster 18	Enrichment Score: 1.4581766244005014
Category	Term	Count	%	PValue	Genes	List Total	Pop Hits	Pop Total	Fold Enrichment	Bonferroni	Benjamini	FDR
GOTERM_BP_FAT	GO:0055074~calcium ion homeostasis	8	1.91388	0.00352329	PYGM, APOE, RYR1, IL1B, ATP1A2, SYPL2, CSRP3, HRC	282	95	13588	4.05763	0.993389	0.149476	5.66004
GOTERM_BP_FAT	GO:0055065~metal ion homeostasis	8	1.91388	0.00641955	PYGM, APOE, RYR1, IL1B, ATP1A2, SYPL2, CSRP3, HRC	282	106	13588	3.63656	0.999895	0.219261	10.0859
GOTERM_BP_FAT	GO:0006874~cellular calcium ion homeostasis	7	1.67464	0.0114129	PYGM, APOE, RYR1, IL1B, ATP1A2, SYPL2, CSRP3	282	91	13588	3.70649	1	0.309931	17.2617
GOTERM_BP_FAT	GO:0006875~cellular metal ion homeostasis	7	1.67464	0.0175258	PYGM, APOE, RYR1, IL1B, ATP1A2, SYPL2, CSRP3	282	100	13588	3.37291	1	0.395197	25.3143
GOTERM_BP_FAT	GO:0050801~ion homeostasis	13	3.11005	0.0189705	CAV3, ATP1A2, SYPL2, CSRP3, XIRP1, PYGM, APOE, FYN, RYR1, IL1B, CHRND, CHRNE, HRC	282	293	13588	2.13787	1	0.407708	27.1068
GOTERM_BP_FAT	GO:0048878~chemical homeostasis	15	3.58852	0.0197611	CAV3, ATP1A2, PFKM, SYPL2, CSRP3, MTTP, XIRP1, PYGM, APOE, FYN, RYR1, IL1B, CHRND, CHRNE, HRC	282	365	13588	1.98018	1	0.408791	28.0704
GOTERM_BP_FAT	GO:0006873~cellular ion homeostasis	12	2.87081	0.0201511	CAV3, PYGM, XIRP1, FYN, APOE, RYR1, IL1B, CHRND, ATP1A2, CHRNE, SYPL2, CSRP3	282	261	13588	2.21537	1	0.409225	28.5415
GOTERM_BP_FAT	GO:0055082~cellular chemical homeostasis	12	2.87081	0.0238564	CAV3, PYGM, XIRP1, FYN, APOE, RYR1, IL1B, CHRND, ATP1A2, CHRNE, SYPL2, CSRP3	282	268	13588	2.15751	1	0.452487	32.8738
GOTERM_BP_FAT	GO:0055066~di-, tri-valent inorganic cation homeostasis	8	1.91388	0.0320952	PYGM, APOE, RYR1, IL1B, ATP1A2, SYPL2, CSRP3, HRC	282	146	13588	2.64024	1	0.494483	41.6387
GOTERM_BP_FAT	GO:0019725~cellular homeostasis	13	3.11005	0.052973	CAV3, ATP1A2, SYPL2, CSRP3, XIRP1, PYGM, APOE, FYN, DMD, RYR1, IL1B, CHRND, CHRNE	282	343	13588	1.82623	1	0.610875	59.2817
GOTERM_BP_FAT	GO:0030005~cellular di-, tri-valent inorganic cation homeostasis	7	1.67464	0.0597017	PYGM, APOE, RYR1, IL1B, ATP1A2, SYPL2, CSRP3	282	134	13588	2.5171	1	0.642933	63.8033
GOTERM_BP_FAT	GO:0055080~cation homeostasis	8	1.91388	0.0878461	PYGM, APOE, RYR1, IL1B, ATP1A2, SYPL2, CSRP3, HRC	282	184	13588	2.09497	1	0.751158	78.0819
GOTERM_BP_FAT	GO:0030003~cellular cation homeostasis	7	1.67464	0.0957504	PYGM, APOE, RYR1, IL1B, ATP1A2, SYPL2, CSRP3	282	152	13588	2.21902	1	0.764418	81.0152
GOTERM_BP_FAT	GO:0042592~homeostatic process	17	4.06699	0.155858	CAV3, PFKM, ATP1A2, SYPL2, CSRP3, MTTP, XIRP1, PYGM, APOE, FYN, DMD, RYR1, IL1B, CHRND, CHRNE, HRC, MB	282	584	13588	1.40263	1	0.865717	93.901
GOTERM_BP_FAT	GO:0051480~cytosolic calcium ion homeostasis	3	0.717703	0.185186	RYR1, IL1B, ATP1A2	282	38	13588	3.80403	1	0.89539	96.5979
GOTERM_BP_FAT	GO:0042391~regulation of membrane potential	5	1.19617	0.232366	CAV3, XIRP1, FYN, CHRND, CHRNE	282	119	13588	2.02455	1	0.931845	98.7291
Annotation Cluster 19	Enrichment Score: 1.3607388184818647
Category	Term	Count	%	PValue	Genes	List Total	Pop Hits	Pop Total	Fold Enrichment	Bonferroni	Benjamini	FDR
GOTERM_MF_FAT	GO:0005200~structural constituent of cytoskeleton	7	1.67464	1.92023e-05	TNNT2, DES, MYBPC2, MYOM2, MYBPC1, MYOM1, TTN	266	29	13288	12.0581	0.00879425	0.00294005	0.0273243
INTERPRO	IPR003962:Fibronectin, type III subdomain	7	1.67464	4.35494e-05	MYBPC2, MYOM2, MYBPC1, MYOM3, ITGB4, MYOM1, TTN	357	33	17763	10.5544	0.0312073	0.00632087	0.0659996
UP_SEQ_FEATURE	domain:Fibronectin type-III 3	7	1.67464	0.00634005	OBSCN, MYBPC2, MYOM3, ITGB4, MYOM1, TTN, IL13RA2	361	74	16021	4.19806	0.999946	0.859888	10.0625
INTERPRO	IPR008957:Fibronectin, type III-like fold	10	2.39234	0.0133417	MYBPC2, MYOM2, MYBPC1, MYOM3, F13A1, ITGB4, CSF2RB, MYOM1, TTN, IL13RA2	357	187	17763	2.66076	0.999943	0.502638	18.4226
INTERPRO	IPR013098:Immunoglobulin I-set	8	1.91388	0.0141184	OBSCN, FGFR3, MYBPC2, MYOM2, MYBPC1, MYOM3, MYOM1, TTN	357	127	17763	3.13426	0.999968	0.498471	19.3907
UP_SEQ_FEATURE	domain:Fibronectin type-III 2	8	1.91388	0.0186808	OBSCN, MYBPC2, MYOM3, ITGB4, CSF2RB, MYOM1, TTN, IL13RA2	361	120	16021	2.95863	1	0.992217	26.9806
UP_SEQ_FEATURE	domain:Fibronectin type-III 1	8	1.91388	0.0194597	OBSCN, MYBPC2, MYOM3, ITGB4, CSF2RB, MYOM1, TTN, IL13RA2	361	121	16021	2.93418	1	0.986929	27.941
SMART	SM00408:IGc2	9	2.15311	0.0334002	OBSCN, FGFR3, MYBPC2, MYOM2, MYBPC1, MYOM3, BCAM, MYOM1, TTN	183	187	9131	2.40142	0.992233	0.703128	33.1227
INTERPRO	IPR003598:Immunoglobulin subtype 2	9	2.15311	0.0351939	OBSCN, FGFR3, MYBPC2, MYOM2, MYBPC1, MYOM3, BCAM, MYOM1, TTN	357	187	17763	2.39469	1	0.765206	41.9082
SMART	SM00060:FN3	9	2.15311	0.0371538	OBSCN, MYBPC2, MYOM2, MYBPC1, MYOM3, ITGB4, CSF2RB, MYOM1, TTN	183	191	9131	2.35113	0.995547	0.661368	36.1345
INTERPRO	IPR003961:Fibronectin, type III	9	2.15311	0.0391124	OBSCN, MYBPC2, MYOM2, MYBPC1, MYOM3, ITGB4, CSF2RB, MYOM1, TTN	357	191	17763	2.34454	1	0.765964	45.3839
INTERPRO	IPR013151:Immunoglobulin	8	1.91388	0.0678092	OBSCN, FGFR3, MYOM2, MYOM3, BCAM, SEMA4D, MYOM1, TTN	357	178	17763	2.23624	1	0.881155	65.5095
UP_SEQ_FEATURE	domain:Fibronectin type-III 4	4	0.956938	0.131185	MYOM3, ITGB4, MYOM1, TTN	361	56	16021	3.16996	1	0.999921	90.4142
UP_SEQ_FEATURE	domain:Ig-like C2-type 3	5	1.19617	0.132212	FGFR3, MYBPC2, MYOM3, BCAM, MYOM1	361	87	16021	2.55055	1	0.999892	90.6015
SMART	SM00409:IG	10	2.39234	0.172897	OBSCN, MYBPC2, MYOM2, MYBPC1, SCN3B, MYOM3, BCAM, SEMA4D, MYOM1, TTN	183	313	9131	1.59413	1	0.836293	89.4399
INTERPRO	IPR003599:Immunoglobulin subtype	10	2.39234	0.179104	OBSCN, MYBPC2, MYOM2, MYBPC1, SCN3B, MYOM3, BCAM, SEMA4D, MYOM1, TTN	357	313	17763	1.58966	1	0.969933	94.9809
UP_SEQ_FEATURE	domain:Fibronectin type-III 5	3	0.717703	0.209993	MYOM3, MYOM1, TTN	361	38	16021	3.50364	1	0.999998	98.0365
UP_SEQ_FEATURE	domain:Ig-like C2-type 1	5	1.19617	0.334806	FGFR3, MYBPC2, MYOM3, BCAM, MYOM1	361	130	16021	1.7069	1	1	99.8884
UP_SEQ_FEATURE	domain:Ig-like C2-type 2	5	1.19617	0.339914	FGFR3, MYBPC2, MYOM3, BCAM, MYOM1	361	131	16021	1.69387	1	1	99.9019
UP_SEQ_FEATURE	domain:Ig-like C2-type 4	3	0.717703	0.359544	MYBPC2, MYOM3, MYOM1	361	56	16021	2.37747	1	1	99.9407
SP_PIR_KEYWORDS	Immunoglobulin domain	10	2.39234	0.519505	OBSCN, FGFR3, MYBPC2, SCN3B, MYOM3, ACAN, BCAM, SEMA4D, MYOM1, TTN	359	443	17854	1.12263	1	0.92921	99.9953
INTERPRO	IPR007110:Immunoglobulin-like	12	2.87081	0.669651	OBSCN, FGFR3, MYBPC2, MYOM2, MYBPC1, SCN3B, MYOM3, ACAN, BCAM, SEMA4D, MYOM1, TTN	357	604	17763	0.988536	1	0.99999	100
INTERPRO	IPR013783:Immunoglobulin-like fold	12	2.87081	0.74752	FGFR3, MYBPC2, MYOM2, MYBPC1, SCN3B, MYOM3, F13A1, ACAN, BCAM, SEMA4D, MYOM1, TTN	357	644	17763	0.927136	1	0.999999	100
Annotation Cluster 20	Enrichment Score: 1.3574090156756093
Category	Term	Count	%	PValue	Genes	List Total	Pop Hits	Pop Total	Fold Enrichment	Bonferroni	Benjamini	FDR
GOTERM_BP_FAT	GO:0005976~polysaccharide metabolic process	7	1.67464	0.0120038	PRKAG3, BGN, PYGM, PHKG1, ITIH4, CHI3L1, PPP1R3A	282	92	13588	3.6662	1	0.317242	18.0743
GOTERM_BP_FAT	GO:0005977~glycogen metabolic process	4	0.956938	0.0302309	PRKAG3, PYGM, PHKG1, PPP1R3A	282	33	13588	5.84053	1	0.478745	39.7551
GOTERM_BP_FAT	GO:0044042~glucan metabolic process	4	0.956938	0.0302309	PRKAG3, PYGM, PHKG1, PPP1R3A	282	33	13588	5.84053	1	0.478745	39.7551
GOTERM_BP_FAT	GO:0006073~cellular glucan metabolic process	4	0.956938	0.0302309	PRKAG3, PYGM, PHKG1, PPP1R3A	282	33	13588	5.84053	1	0.478745	39.7551
KEGG_PATHWAY	mmu04910:Insulin signaling pathway	8	1.91388	0.0315434	PRKAG3, CBLC, EIF4EBP1, PYGM, PHKG1, HK2, PPP1R3A, PCK2	127	138	5738	2.61919	0.978639	0.381695	30.7835
GOTERM_BP_FAT	GO:0006112~energy reserve metabolic process	4	0.956938	0.0405523	PRKAG3, PYGM, PHKG1, PPP1R3A	282	37	13588	5.20912	1	0.553538	49.5098
SP_PIR_KEYWORDS	glycogen metabolism	3	0.717703	0.0547791	PYGM, PHKG1, PPP1R3A	359	19	17854	7.85251	1	0.377012	53.505
SP_PIR_KEYWORDS	carbohydrate metabolism	5	1.19617	0.0589104	PGM5, PYGM, PHKG1, IGF2, PPP1R3A	359	73	17854	3.40634	1	0.392001	56.1928
GOTERM_BP_FAT	GO:0044264~cellular polysaccharide metabolic process	4	0.956938	0.0589112	PRKAG3, PYGM, PHKG1, PPP1R3A	282	43	13588	4.48227	1	0.64223	63.2977
GOTERM_BP_FAT	GO:0015980~energy derivation by oxidation of organic compounds	4	0.956938	0.330605	PRKAG3, PYGM, PHKG1, PPP1R3A	282	98	13588	1.96671	1	0.967882	99.8675
Annotation Cluster 21	Enrichment Score: 1.3519313044091918
Category	Term	Count	%	PValue	Genes	List Total	Pop Hits	Pop Total	Fold Enrichment	Bonferroni	Benjamini	FDR
PIR_SUPERFAMILY	PIRSF036514:alpha-crystallin-related small heat shock protein	3	0.717703	0.00507286	HSPB7, HSPB2, HSPB3	189	5	8136	25.8286	0.671686	0.671686	6.26433
INTERPRO	IPR001436:Alpha crystallin/Heat shock protein	3	0.717703	0.0103542	HSPB7, HSPB2, HSPB3	357	8	17763	18.6586	0.999488	0.468169	14.5967
INTERPRO	IPR002068:Heat shock protein Hsp20	3	0.717703	0.0195477	HSPB7, HSPB2, HSPB3	357	11	17763	13.5699	0.999999	0.59271	25.8644
GOTERM_BP_FAT	GO:0009408~response to heat	4	0.956938	0.027898	ARPP21, HSPB7, HSPB2, HSPB3	282	32	13588	6.02305	1	0.471994	37.3174
GOTERM_BP_FAT	GO:0009266~response to temperature stimulus	4	0.956938	0.0883485	ARPP21, HSPB7, HSPB2, HSPB3	282	51	13588	3.77917	1	0.749561	78.2803
SP_PIR_KEYWORDS	stress response	3	0.717703	0.227933	HSPB7, HSPB2, HSPB3	359	45	17854	3.31551	1	0.759464	97.0297
GOTERM_BP_FAT	GO:0009628~response to abiotic stimulus	6	1.43541	0.59626	ARPP21, FYN, HSPB7, HSPB2, HSPB3, ATP1A2	282	251	13588	1.15182	1	0.996592	100
Annotation Cluster 22	Enrichment Score: 1.3269974441396735
Category	Term	Count	%	PValue	Genes	List Total	Pop Hits	Pop Total	Fold Enrichment	Bonferroni	Benjamini	FDR
GOTERM_MF_FAT	GO:0019842~vitamin binding	8	1.91388	0.0106619	CTH, PYGM, CRABP2, OGDHL, EGLN3, PSAT1, ALDH1L2, GPT2	266	121	13288	3.3028	0.992779	0.36126	14.1484
INTERPRO	IPR015422:Pyridoxal phosphate-dependent transferase, major region, subdomain 2	3	0.717703	0.0231502	CTH, PSAT1, GPT2	357	12	17763	12.4391	1	0.633234	29.8882
SP_PIR_KEYWORDS	pyridoxal phosphate	5	1.19617	0.0321965	ODC1, CTH, PYGM, PSAT1, GPT2	359	60	17854	4.14438	0.999983	0.276324	35.9094
GOTERM_MF_FAT	GO:0048037~cofactor binding	10	2.39234	0.0379263	GAPDHS, SUOX, CTH, NOS1, PYGM, OGDHL, PHGDH, HSD11B2, PSAT1, GPT2	266	226	13288	2.21039	1	0.607838	42.3194
GOTERM_MF_FAT	GO:0070279~vitamin B6 binding	4	0.956938	0.0927475	CTH, PYGM, PSAT1, GPT2	266	54	13288	3.70036	1	0.786459	74.9731
GOTERM_MF_FAT	GO:0030170~pyridoxal phosphate binding	4	0.956938	0.0927475	CTH, PYGM, PSAT1, GPT2	266	54	13288	3.70036	1	0.786459	74.9731
INTERPRO	IPR015421:Pyridoxal phosphate-dependent transferase, major region, subdomain 1	3	0.717703	0.198277	CTH, PSAT1, GPT2	357	41	17763	3.64071	1	0.97628	96.4923
Annotation Cluster 23	Enrichment Score: 1.299498037260508
Category	Term	Count	%	PValue	Genes	List Total	Pop Hits	Pop Total	Fold Enrichment	Bonferroni	Benjamini	FDR
SP_PIR_KEYWORDS	sh3 domain	10	2.39234	0.0222304	OBSCN, PACSIN3, NEB, NCF1, FYN, ARHGEF6, CACNB1, PSTPIP1, PEX13, EPS8L1	359	204	17854	2.43787	0.999476	0.236448	26.3322
SMART	SM00326:SH3	9	2.15311	0.0601979	PACSIN3, NEB, NCF1, FYN, ARHGEF6, CACNB1, PSTPIP1, PEX13, EPS8L1	183	211	9131	2.12827	0.999861	0.718698	52.0627
INTERPRO	IPR001452:Src homology-3 domain	9	2.15311	0.0629487	PACSIN3, NEB, NCF1, FYN, ARHGEF6, CACNB1, PSTPIP1, PEX13, EPS8L1	357	211	17763	2.12231	1	0.872283	62.6802
UP_SEQ_FEATURE	domain:SH3	8	1.91388	0.0752477	OBSCN, PACSIN3, FYN, ARHGEF6, CACNB1, PSTPIP1, PEX13, EPS8L1	361	163	16021	2.17814	1	0.999683	72.868
Annotation Cluster 24	Enrichment Score: 1.1591968936795942
Category	Term	Count	%	PValue	Genes	List Total	Pop Hits	Pop Total	Fold Enrichment	Bonferroni	Benjamini	FDR
GOTERM_BP_FAT	GO:0006909~phagocytosis	5	1.19617	0.0183016	CD36, UNC13D, ABCA1, LBP, PTX3	282	49	13588	4.91678	1	0.402511	26.2819
GOTERM_BP_FAT	GO:0016044~membrane organization	12	2.87081	0.0262347	CAV3, MYH1, MYH2, ABCA1, TRIM72, UNC13D, CD36, SGCG, PACSIN3, SGCD, SORT1, LBP, PTX3	282	272	13588	2.12578	1	0.467442	35.5232
GOTERM_BP_FAT	GO:0010324~membrane invagination	8	1.91388	0.094845	CAV3, CD36, UNC13D, PACSIN3, SORT1, ABCA1, LBP, PTX3	282	188	13588	2.0504	1	0.764473	80.6989
GOTERM_BP_FAT	GO:0006897~endocytosis	8	1.91388	0.094845	CAV3, CD36, UNC13D, PACSIN3, SORT1, ABCA1, LBP, PTX3	282	188	13588	2.0504	1	0.764473	80.6989
GOTERM_BP_FAT	GO:0016192~vesicle-mediated transport	12	2.87081	0.370358	CAV3, CD36, UNC13D, PACSIN3, VAMP5, SYT8, SORT1, ABCA1, LBP, PTX3, TRIM72, TAC4	282	466	13588	1.2408	1	0.97619	99.9518
Annotation Cluster 25	Enrichment Score: 1.1447687911550897
Category	Term	Count	%	PValue	Genes	List Total	Pop Hits	Pop Total	Fold Enrichment	Bonferroni	Benjamini	FDR
UP_SEQ_FEATURE	domain:PDZ	6	1.43541	0.0628856	NOS1, SHROOM3, GIPC3, LDB3, SYNPO2, SYNPO2L	361	95	16021	2.80292	1	0.999766	66.143
SMART	SM00228:PDZ	7	1.67464	0.0753114	INADL, NOS1, SHROOM3, GIPC3, LDB3, SYNPO2, SYNPO2L	183	148	9131	2.35995	0.999986	0.7533	60.437
INTERPRO	IPR001478:PDZ/DHR/GLGF	7	1.67464	0.0776752	INADL, NOS1, SHROOM3, GIPC3, LDB3, SYNPO2, SYNPO2L	357	148	17763	2.35334	1	0.886977	70.6473
Annotation Cluster 26	Enrichment Score: 1.1245861359756675
Category	Term	Count	%	PValue	Genes	List Total	Pop Hits	Pop Total	Fold Enrichment	Bonferroni	Benjamini	FDR
GOTERM_CC_FAT	GO:0005913~cell-cell adherens junction	4	0.956938	0.0294911	PGM5, NRAP, XIRP1, CDH1	274	31	12504	5.88839	0.999596	0.259551	32.3967
GOTERM_CC_FAT	GO:0005911~cell-cell junction	9	2.15311	0.0361067	INADL, PGM5, SHROOM3, NRAP, XIRP1, CDH1, GJA5, ADD3, GJA3	274	173	12504	2.37408	0.999932	0.299169	38.1819
GOTERM_CC_FAT	GO:0005912~adherens junction	6	1.43541	0.0823745	PRUNE, PGM5, SHROOM3, NRAP, XIRP1, CDH1	274	106	12504	2.58312	1	0.526642	67.5134
GOTERM_CC_FAT	GO:0016323~basolateral plasma membrane	7	1.67464	0.0886181	PRUNE, PGM5, NRAP, HFE2, DMD, ITGB4, CDH1	274	141	12504	2.26557	1	0.542171	70.2885
GOTERM_CC_FAT	GO:0070161~anchoring junction	6	1.43541	0.1318	PRUNE, PGM5, SHROOM3, NRAP, XIRP1, CDH1	274	123	12504	2.2261	1	0.611648	84.2524
GOTERM_CC_FAT	GO:0030055~cell-substrate junction	4	0.956938	0.174572	PRUNE, PGM5, NRAP, DMD	274	66	12504	2.76576	1	0.687922	91.8669
Annotation Cluster 27	Enrichment Score: 1.0974928283429541
Category	Term	Count	%	PValue	Genes	List Total	Pop Hits	Pop Total	Fold Enrichment	Bonferroni	Benjamini	FDR
UP_SEQ_FEATURE	repeat:II	3	0.717703	0.0798927	ITGB4, CACNA1S, SCN4A	361	21	16021	6.33993	1	0.999678	75.0532
UP_SEQ_FEATURE	repeat:III	3	0.717703	0.0798927	ITGB4, CACNA1S, SCN4A	361	21	16021	6.33993	1	0.999678	75.0532
UP_SEQ_FEATURE	repeat:I	3	0.717703	0.0798927	ITGB4, CACNA1S, SCN4A	361	21	16021	6.33993	1	0.999678	75.0532
UP_SEQ_FEATURE	repeat:IV	3	0.717703	0.0798927	ITGB4, CACNA1S, SCN4A	361	21	16021	6.33993	1	0.999678	75.0532
Annotation Cluster 28	Enrichment Score: 1.076079364150087
Category	Term	Count	%	PValue	Genes	List Total	Pop Hits	Pop Total	Fold Enrichment	Bonferroni	Benjamini	FDR
SMART	SM00180:EGF_Lam	4	0.956938	0.0537521	LAMA1, NTN5, HRC, NTN3	183	43	9131	4.6415	0.99963	0.732011	48.0208
INTERPRO	IPR002049:EGF-like, laminin	4	0.956938	0.0546787	LAMA1, NTN5, HRC, NTN3	357	43	17763	4.62849	1	0.844439	57.3627
UP_SEQ_FEATURE	domain:Laminin EGF-like 1	3	0.717703	0.107735	LAMA1, NTN5, NTN3	361	25	16021	5.32554	1	0.999944	85.0549
SP_PIR_KEYWORDS	laminin egf-like domain	3	0.717703	0.114326	LAMA1, NTN5, NTN3	359	29	17854	5.14475	1	0.565041	80.8022
UP_SEQ_FEATURE	domain:Laminin EGF-like 2	3	0.717703	0.11505	LAMA1, NTN5, NTN3	361	26	16021	5.12071	1	0.999921	86.9719
Annotation Cluster 29	Enrichment Score: 1.0650782817860904
Category	Term	Count	%	PValue	Genes	List Total	Pop Hits	Pop Total	Fold Enrichment	Bonferroni	Benjamini	FDR
GOTERM_BP_FAT	GO:0034637~cellular carbohydrate biosynthetic process	5	1.19617	0.0283853	PRKAG3, ATF3, PHKG1, CAR5A, PCK2	282	56	13588	4.30218	1	0.472608	37.8342
GOTERM_BP_FAT	GO:0006094~gluconeogenesis	3	0.717703	0.063409	ATF3, CAR5A, PCK2	282	20	13588	7.22766	1	0.661482	66.0886
GOTERM_BP_FAT	GO:0016051~carbohydrate biosynthetic process	5	1.19617	0.0930188	PRKAG3, ATF3, PHKG1, CAR5A, PCK2	282	83	13588	2.90267	1	0.764536	80.046
GOTERM_BP_FAT	GO:0006090~pyruvate metabolic process	3	0.717703	0.0936755	ATF3, CAR5A, PCK2	282	25	13588	5.78213	1	0.763523	80.2831
GOTERM_BP_FAT	GO:0019319~hexose biosynthetic process	3	0.717703	0.0936755	ATF3, CAR5A, PCK2	282	25	13588	5.78213	1	0.763523	80.2831
GOTERM_BP_FAT	GO:0046364~monosaccharide biosynthetic process	3	0.717703	0.134166	ATF3, CAR5A, PCK2	282	31	13588	4.66301	1	0.834202	90.7281
GOTERM_BP_FAT	GO:0046165~alcohol biosynthetic process	3	0.717703	0.177722	ATF3, CAR5A, PCK2	282	37	13588	3.90684	1	0.888192	96.0452
Annotation Cluster 30	Enrichment Score: 1.0519416976385112
Category	Term	Count	%	PValue	Genes	List Total	Pop Hits	Pop Total	Fold Enrichment	Bonferroni	Benjamini	FDR
GOTERM_MF_FAT	GO:0016229~steroid dehydrogenase activity	4	0.956938	0.0195472	HSD11B1, HSD11B2, RDH1, AKR1C14	266	29	13288	6.89033	0.999886	0.41384	24.4927
INTERPRO	IPR016040:NAD(P)-binding domain	7	1.67464	0.0836721	PHGDH, HSD11B1, HSD11B2, CDH29, RDH1, DHRS7C, CRYM	357	151	17763	2.30658	1	0.896885	73.4111
INTERPRO	IPR002347:Glucose/ribitol dehydrogenase	4	0.956938	0.101993	HSD11B1, HSD11B2, RDH1, DHRS7C	357	56	17763	3.55402	1	0.932833	80.4238
INTERPRO	IPR002198:Short-chain dehydrogenase/reductase SDR	4	0.956938	0.136935	HSD11B1, HSD11B2, RDH1, DHRS7C	357	64	17763	3.10977	1	0.953258	89.2741
GOTERM_BP_FAT	GO:0008202~steroid metabolic process	6	1.43541	0.240735	CYB5R1, APOE, HSD11B1, HSD11B2, ABCA1, RDH1	282	161	13588	1.79569	1	0.9341	98.9395
Annotation Cluster 31	Enrichment Score: 1.0006626742571623
Category	Term	Count	%	PValue	Genes	List Total	Pop Hits	Pop Total	Fold Enrichment	Bonferroni	Benjamini	FDR
GOTERM_CC_FAT	GO:0001725~stress fiber	3	0.717703	0.0890123	ACTA1, TMSB15B1, PSTPIP1	274	23	12504	5.9524	1	0.532508	70.4562
GOTERM_CC_FAT	GO:0032432~actin filament bundle	3	0.717703	0.095755	ACTA1, TMSB15B1, PSTPIP1	274	24	12504	5.70438	1	0.54891	73.1917
GOTERM_CC_FAT	GO:0042641~actomyosin	3	0.717703	0.116789	ACTA1, TMSB15B1, PSTPIP1	274	27	12504	5.07056	1	0.593586	80.2947
Annotation Cluster 32	Enrichment Score: 0.9419395624880179
Category	Term	Count	%	PValue	Genes	List Total	Pop Hits	Pop Total	Fold Enrichment	Bonferroni	Benjamini	FDR
INTERPRO	IPR003191:Guanylate-binding protein, C-terminal	4	0.956938	0.000612977	GBP8, GBP9, GBP10, GBP4, MPA2L	357	9	17763	22.1139	0.360062	0.0617784	0.925237
INTERPRO	IPR015894:Guanylate-binding protein, N-terminal	4	0.956938	0.00196622	GBP8, GBP9, GBP10, GBP4, MPA2L	357	13	17763	15.3096	0.761364	0.13349	2.93961
PIR_SUPERFAMILY	PIRSF005552:guanine nucleotide-binding protein 1	3	0.717703	0.0135689	GBP8, GBP9, GBP10, MPA2L	189	8	8136	16.1429	0.94981	0.631131	15.9518
GOTERM_MF_FAT	GO:0003924~GTPase activity	6	1.43541	0.112974	GBP8, EEF1A1, GBP9, GBP10, GBP4, MPA2L, ARL4A	266	128	13288	2.34164	1	0.774721	81.8426
GOTERM_MF_FAT	GO:0019001~guanyl nucleotide binding	11	2.63158	0.188948	GBP8, EEF1A1, ADSSL1, GBP9, GBP10, PRKG1, PCK2, GBP4, MPA2L, RAB40B, RHOH, ARL4A	266	363	13288	1.51378	1	0.848763	94.9227
GOTERM_MF_FAT	GO:0032561~guanyl ribonucleotide binding	11	2.63158	0.188948	GBP8, EEF1A1, ADSSL1, GBP9, GBP10, PRKG1, PCK2, GBP4, MPA2L, RAB40B, RHOH, ARL4A	266	363	13288	1.51378	1	0.848763	94.9227
GOTERM_MF_FAT	GO:0005525~GTP binding	10	2.39234	0.275765	GBP8, EEF1A1, ADSSL1, GBP9, GBP10, PCK2, GBP4, MPA2L, RAB40B, RHOH, ARL4A	266	354	13288	1.41116	1	0.912229	98.9864
INTERPRO	IPR001806:Ras GTPase	3	0.717703	0.737908	RAB40B, RHOH, ARL4A	357	130	17763	1.14822	1	0.999999	100
UP_SEQ_FEATURE	nucleotide phosphate-binding region:GTP	6	1.43541	0.740857	EEF1A1, ADSSL1, PCK2, RAB40B, RHOH, ARL4A	361	274	16021	0.971814	1	1	100
SP_PIR_KEYWORDS	gtp-binding	6	1.43541	0.755445	EEF1A1, ADSSL1, PCK2, RAB40B, RHOH, ARL4A	359	313	17854	0.95334	1	0.988485	100
GOTERM_BP_FAT	GO:0007264~small GTPase mediated signal transduction	5	1.19617	0.78463	MURC, RAB40B, EPS8L1, RHOH, ARL4A	282	258	13588	0.933806	1	0.999476	100
INTERPRO	IPR005225:Small GTP-binding protein	3	0.717703	0.843912	RAB40B, RHOH, ARL4A	357	164	17763	0.910176	1	1	100
Annotation Cluster 33	Enrichment Score: 0.9355248133952555
Category	Term	Count	%	PValue	Genes	List Total	Pop Hits	Pop Total	Fold Enrichment	Bonferroni	Benjamini	FDR
GOTERM_BP_FAT	GO:0055092~sterol homeostasis	3	0.717703	0.100148	CAV3, APOE, MTTP	282	26	13588	5.55974	1	0.770337	82.4832
GOTERM_BP_FAT	GO:0042632~cholesterol homeostasis	3	0.717703	0.100148	CAV3, APOE, MTTP	282	26	13588	5.55974	1	0.770337	82.4832
GOTERM_BP_FAT	GO:0055088~lipid homeostasis	3	0.717703	0.155647	CAV3, APOE, MTTP	282	34	13588	4.25156	1	0.867569	93.8757
Annotation Cluster 34	Enrichment Score: 0.9163297405132237
Category	Term	Count	%	PValue	Genes	List Total	Pop Hits	Pop Total	Fold Enrichment	Bonferroni	Benjamini	FDR
GOTERM_MF_FAT	GO:0032553~ribonucleotide binding	47	11.244	0.0428262	NARS, F13A1, TTN, PRKG1, PAK6, NARS2, GBP10, CDH29, MPA2L, RHOH, GBP8, MYH1, ACTA1, ACTA2, PHKG1, MYLK4, GBP9, MYH2, MYH4, MYH7, MYH6, PFKM, MYH8, CKM, OAS1C, GBP4, ARL4A, FGFR3, ALDH18A1, HK2, TRIB3, ASNS, ABCA1, RAB40B, CABC1, CAMK2A, DCLK1, ACSL6, EEF1A1, OBSCN, ADSSL1, LARS2, ATP1A2, PCK2, FYN, ATP2A1, MYH13, ABCC8, UBE2E1	266	1796	13288	1.30728	1	0.634583	46.3623
GOTERM_MF_FAT	GO:0032555~purine ribonucleotide binding	47	11.244	0.0428262	NARS, F13A1, TTN, PRKG1, PAK6, NARS2, GBP10, CDH29, MPA2L, RHOH, GBP8, MYH1, ACTA1, ACTA2, PHKG1, MYLK4, GBP9, MYH2, MYH4, MYH7, MYH6, PFKM, MYH8, CKM, OAS1C, GBP4, ARL4A, FGFR3, ALDH18A1, HK2, TRIB3, ASNS, ABCA1, RAB40B, CABC1, CAMK2A, DCLK1, ACSL6, EEF1A1, OBSCN, ADSSL1, LARS2, ATP1A2, PCK2, FYN, ATP2A1, MYH13, ABCC8, UBE2E1	266	1796	13288	1.30728	1	0.634583	46.3623
GOTERM_MF_FAT	GO:0017076~purine nucleotide binding	48	11.4833	0.0538422	NARS, F13A1, TTN, PRKG1, PAK6, NARS2, GBP10, CDH29, MPA2L, RHOH, GBP8, ACTA1, MYH1, ACTA2, PHKG1, MYLK4, GBP9, MYH2, MYH4, MYH7, MYH6, PFKM, MYH8, CKM, OAS1C, GBP4, ARL4A, FGFR3, ALDH18A1, HK2, TRIB3, ASNS, ABCA1, RAB40B, CABC1, CAMK2A, DCLK1, ACSL6, EEF1A1, OBSCN, ADSSL1, NOS1, LARS2, ATP1A2, PCK2, FYN, ATP2A1, MYH13, ABCC8, UBE2E1	266	1871	13288	1.28158	1	0.685645	54.509
GOTERM_MF_FAT	GO:0005524~ATP binding	37	8.85167	0.0927883	ALDH18A1, FGFR3, NARS, F13A1, HK2, TRIB3, ASNS, ABCA1, TTN, PRKG1, PAK6, NARS2, CDH29, CABC1, CAMK2A, DCLK1, ACSL6, OBSCN, ACTA1, MYH1, PHKG1, ACTA2, MYLK4, MYH2, MYH4, MYH7, PFKM, ATP1A2, LARS2, MYH6, MYH8, CKM, FYN, ATP2A1, OAS1C, MYH13, ABCC8, UBE2E1	266	1443	13288	1.28089	1	0.764251	74.9891
GOTERM_MF_FAT	GO:0000166~nucleotide binding	53	12.6794	0.093167	NARS, F13A1, TTN, PRKG1, PAK6, NARS2, GBP10, CDH29, MPA2L, RHOH, GBP8, ACTA1, MYH1, PHKG1, ACTA2, GBP9, MYLK4, MYH2, MYH4, MYH7, PFKM, MYH6, MYH8, CKM, OAS1C, HSD11B2, GBP4, ARL4A, ALDH18A1, FGFR3, HK2, TRIB3, ASNS, ABCA1, RAB40B, CABC1, CAMK2A, ACSL6, DCLK1, OBSCN, EEF1A1, ADSSL1, NOS1, GM6793, LARS2, ATP1A2, PCK2, GAPDHS, PYGM, FYN, ATP2A1, PHGDH, MYH13, ABCC8, UBE2E1	266	2183	13288	1.21283	1	0.754837	75.1373
GOTERM_MF_FAT	GO:0032559~adenyl ribonucleotide binding	37	8.85167	0.10492	ALDH18A1, FGFR3, NARS, F13A1, HK2, TRIB3, ASNS, ABCA1, TTN, PRKG1, PAK6, NARS2, CDH29, CABC1, CAMK2A, DCLK1, ACSL6, OBSCN, ACTA1, MYH1, PHKG1, ACTA2, MYLK4, MYH2, MYH4, MYH7, PFKM, ATP1A2, LARS2, MYH6, MYH8, CKM, FYN, ATP2A1, OAS1C, MYH13, ABCC8, UBE2E1	266	1460	13288	1.26598	1	0.776788	79.3501
SP_PIR_KEYWORDS	atp-binding	33	7.89474	0.121673	ALDH18A1, FGFR3, NARS, HK2, ASNS, ABCA1, TTN, PRKG1, PAK6, NARS2, CABC1, CAMK2A, DCLK1, ACSL6, OBSCN, ACTA1, MYH1, PHKG1, ACTA2, MYLK4, MYH2, MYH4, MYH7, PFKM, LARS2, ATP1A2, MYH6, MYH8, CKM, FYN, ATP2A1, MYH13, ABCC8, UBE2E1	359	1287	17854	1.27519	1	0.581813	82.8574
GOTERM_MF_FAT	GO:0030554~adenyl nucleotide binding	38	9.09091	0.127737	ALDH18A1, FGFR3, NARS, F13A1, HK2, TRIB3, ASNS, ABCA1, TTN, PRKG1, PAK6, NARS2, CDH29, CABC1, CAMK2A, DCLK1, ACSL6, OBSCN, NOS1, ACTA1, MYH1, PHKG1, ACTA2, MYLK4, MYH2, MYH4, MYH7, PFKM, MYH6, ATP1A2, LARS2, MYH8, CKM, FYN, ATP2A1, OAS1C, MYH13, ABCC8, UBE2E1	266	1535	13288	1.23667	1	0.792296	85.7005
GOTERM_MF_FAT	GO:0001883~purine nucleoside binding	38	9.09091	0.138857	ALDH18A1, FGFR3, NARS, F13A1, HK2, TRIB3, ASNS, ABCA1, TTN, PRKG1, PAK6, NARS2, CDH29, CABC1, CAMK2A, DCLK1, ACSL6, OBSCN, NOS1, ACTA1, MYH1, PHKG1, ACTA2, MYLK4, MYH2, MYH4, MYH7, PFKM, MYH6, ATP1A2, LARS2, MYH8, CKM, FYN, ATP2A1, OAS1C, MYH13, ABCC8, UBE2E1	266	1548	13288	1.22628	1	0.797952	88.087
SP_PIR_KEYWORDS	nucleotide-binding	40	9.56938	0.142166	ALDH18A1, FGFR3, NARS, HK2, ASNS, ABCA1, PRKG1, TTN, RAB40B, PAK6, NARS2, CABC1, CAMK2A, ACSL6, DCLK1, RHOH, OBSCN, EEF1A1, ADSSL1, ACTA1, MYH1, PHKG1, ACTA2, MYLK4, MYH2, MYH4, MYH7, PFKM, MYH6, ATP1A2, LARS2, PCK2, MYH8, CKM, PYGM, FYN, ATP2A1, MYH13, ABCC8, ARL4A, UBE2E1	359	1631	17854	1.21968	1	0.63588	87.5635
GOTERM_MF_FAT	GO:0001882~nucleoside binding	38	9.09091	0.147807	ALDH18A1, FGFR3, NARS, F13A1, HK2, TRIB3, ASNS, ABCA1, TTN, PRKG1, PAK6, NARS2, CDH29, CABC1, CAMK2A, DCLK1, ACSL6, OBSCN, NOS1, ACTA1, MYH1, PHKG1, ACTA2, MYLK4, MYH2, MYH4, MYH7, PFKM, MYH6, ATP1A2, LARS2, MYH8, CKM, FYN, ATP2A1, OAS1C, MYH13, ABCC8, UBE2E1	266	1558	13288	1.21841	1	0.812152	89.7328
SP_PIR_KEYWORDS	kinase	17	4.06699	0.345392	OBSCN, ALDH18A1, FGFR3, PHKG1, MYLK4, FN3K, HK2, PFKM, PRKG1, TTN, PAK6, CKM, PACSIN3, FYN, CABC1, CAMK2A, DCLK1	359	707	17854	1.19583	1	0.846381	99.6849
UP_SEQ_FEATURE	nucleotide phosphate-binding region:ATP	17	4.06699	0.872313	OBSCN, FGFR3, MYH1, PHKG1, MYLK4, MYH2, MYH4, MYH7, PFKM, MYH6, PRKG1, TTN, MYH8, PAK6, CKM, FYN, CAMK2A, DCLK1	361	907	16021	0.83181	1	1	100
Annotation Cluster 35	Enrichment Score: 0.9161650724768577
Category	Term	Count	%	PValue	Genes	List Total	Pop Hits	Pop Total	Fold Enrichment	Bonferroni	Benjamini	FDR
GOTERM_BP_FAT	GO:0044270~nitrogen compound catabolic process	4	0.956938	0.0556197	NCF1, ATP2A1, MYH7, ALDH1L2	282	42	13588	4.58899	1	0.624851	61.1201
GOTERM_BP_FAT	GO:0009166~nucleotide catabolic process	3	0.717703	0.134166	NCF1, ATP2A1, MYH7	282	31	13588	4.66301	1	0.834202	90.7281
GOTERM_BP_FAT	GO:0034655~nucleobase, nucleoside, nucleotide and nucleic acid catabolic process	3	0.717703	0.170308	NCF1, ATP2A1, MYH7	282	36	13588	4.01537	1	0.882467	95.4135
GOTERM_BP_FAT	GO:0034656~nucleobase, nucleoside and nucleotide catabolic process	3	0.717703	0.170308	NCF1, ATP2A1, MYH7	282	36	13588	4.01537	1	0.882467	95.4135
Annotation Cluster 36	Enrichment Score: 0.8999642336317134
Category	Term	Count	%	PValue	Genes	List Total	Pop Hits	Pop Total	Fold Enrichment	Bonferroni	Benjamini	FDR
GOTERM_CC_FAT	GO:0030315~T-tubule	4	0.956938	0.00557898	CAV3, RYR1, CACNB1, CACNA1S	274	17	12504	10.7377	0.767808	0.0642176	7.05585
GOTERM_MF_FAT	GO:0022843~voltage-gated cation channel activity	7	1.67464	0.0430849	SCN3A, KCNB1, RYR1, CACNB1, KCNA7, CACNA1S, SCN4A	266	128	13288	2.73191	1	0.618902	46.5682
GOTERM_MF_FAT	GO:0005245~voltage-gated calcium channel activity	3	0.717703	0.0648924	RYR1, CACNB1, CACNA1S	266	21	13288	7.13641	1	0.723615	61.5128
GOTERM_BP_FAT	GO:0006816~calcium ion transport	5	1.19617	0.241282	ATP2A1, RYR1, CACNB1, CAMK2A, CACNA1S	282	121	13588	1.99109	1	0.933326	98.952
KEGG_PATHWAY	mmu04020:Calcium signaling pathway	7	1.67464	0.242089	NOS1, TNNC2, PHKG1, ATP2A1, RYR1, CAMK2A, CACNA1S	127	191	5738	1.65585	1	0.810456	95.8495
GOTERM_MF_FAT	GO:0005262~calcium channel activity	3	0.717703	0.394477	RYR1, CACNB1, CACNA1S	266	68	13288	2.20389	1	0.951991	99.9207
SP_PIR_KEYWORDS	calcium transport	3	0.717703	0.411082	ATP2A1, CACNB1, CACNA1S	359	70	17854	2.1314	1	0.882743	99.9252
GOTERM_BP_FAT	GO:0015674~di-, tri-valent inorganic cation transport	5	1.19617	0.427329	ATP2A1, RYR1, CACNB1, CAMK2A, CACNA1S	282	161	13588	1.49641	1	0.984916	99.9899
Annotation Cluster 37	Enrichment Score: 0.8843925229708971
Category	Term	Count	%	PValue	Genes	List Total	Pop Hits	Pop Total	Fold Enrichment	Bonferroni	Benjamini	FDR
GOTERM_BP_FAT	GO:0007155~cell adhesion	17	4.06699	0.122927	MYBPC2, PKHD1, LGALS1, NPNT, ITGB4, BCAM, CDH1, LAMA1, CGREF1, CD36, PGM5, ITGB1BP1, FBLN5, OTOG, PSTPIP1, ACAN, SPP1	282	561	13588	1.46013	1	0.82503	88.5281
GOTERM_BP_FAT	GO:0022610~biological adhesion	17	4.06699	0.12443	MYBPC2, PKHD1, LGALS1, NPNT, ITGB4, BCAM, CDH1, LAMA1, CGREF1, CD36, PGM5, ITGB1BP1, FBLN5, OTOG, PSTPIP1, ACAN, SPP1	282	562	13588	1.45754	1	0.820536	88.8485
SP_PIR_KEYWORDS	cell adhesion	12	2.87081	0.145295	LAMA1, CGREF1, CD36, PGM5, MYBPC2, NPNT, FBLN5, ITGB4, PSTPIP1, CDH1, BCAM, SPP1	359	380	17854	1.5705	1	0.637399	88.1661
Annotation Cluster 38	Enrichment Score: 0.8767155105285419
Category	Term	Count	%	PValue	Genes	List Total	Pop Hits	Pop Total	Fold Enrichment	Bonferroni	Benjamini	FDR
SP_PIR_KEYWORDS	amino-acid transport	4	0.956938	0.0279774	SLC7A1, SLC3A2, SLC6A19, SLC7A5	359	33	17854	6.02819	0.999928	0.257662	32.0052
GOTERM_MF_FAT	GO:0015171~amino acid transmembrane transporter activity	4	0.956938	0.0775577	SLC7A1, SLC3A2, SLC6A19, SLC7A5	266	50	13288	3.99639	1	0.747263	68.302
GOTERM_BP_FAT	GO:0015837~amine transport	5	1.19617	0.123107	SLC7A1, SLC3A2, PARK2, SLC6A19, SLC7A5	282	92	13588	2.61872	1	0.822663	88.5669
GOTERM_MF_FAT	GO:0005275~amine transmembrane transporter activity	4	0.956938	0.130857	SLC7A1, SLC3A2, SLC6A19, SLC7A5	266	63	13288	3.17174	1	0.792684	86.4114
GOTERM_BP_FAT	GO:0006865~amino acid transport	4	0.956938	0.181474	SLC7A1, SLC3A2, SLC6A19, SLC7A5	282	71	13588	2.71461	1	0.891895	96.3328
GOTERM_BP_FAT	GO:0046942~carboxylic acid transport	4	0.956938	0.33628	SLC7A1, SLC3A2, SLC6A19, SLC7A5	282	99	13588	1.94684	1	0.968221	99.8848
GOTERM_BP_FAT	GO:0015849~organic acid transport	4	0.956938	0.341953	SLC7A1, SLC3A2, SLC6A19, SLC7A5	282	100	13588	1.92738	1	0.969816	99.9001
Annotation Cluster 39	Enrichment Score: 0.8693598835827525
Category	Term	Count	%	PValue	Genes	List Total	Pop Hits	Pop Total	Fold Enrichment	Bonferroni	Benjamini	FDR
SMART	SM00110:C1Q	3	0.717703	0.11309	CBLN1, C1QTNF3, COL10A1	183	29	9131	5.16167	1	0.851453	75.8597
INTERPRO	IPR001073:Complement C1q protein	3	0.717703	0.114233	CBLN1, C1QTNF3, COL10A1	357	29	17763	5.1472	1	0.947323	84.1008
UP_SEQ_FEATURE	domain:C1q	3	0.717703	0.130038	CBLN1, C1QTNF3, COL10A1	361	28	16021	4.75495	1	0.999944	90.2011
INTERPRO	IPR008983:Tumour necrosis factor-like	3	0.717703	0.198277	CBLN1, C1QTNF3, COL10A1	357	41	17763	3.64071	1	0.97628	96.4923
Annotation Cluster 40	Enrichment Score: 0.8416916760165359
Category	Term	Count	%	PValue	Genes	List Total	Pop Hits	Pop Total	Fold Enrichment	Bonferroni	Benjamini	FDR
GOTERM_BP_FAT	GO:0042060~wound healing	6	1.43541	0.0827357	ANXA8, MYH1, F13A1, OTOG, F2, MYH2, TRIM72	282	112	13588	2.58131	1	0.732989	75.9642
GOTERM_BP_FAT	GO:0050878~regulation of body fluid levels	5	1.19617	0.112655	ANXA8, F13A1, OTOG, F2, HSD11B2	282	89	13588	2.70699	1	0.801835	86.0969
SP_PIR_KEYWORDS	blood coagulation	3	0.717703	0.169448	ANXA8, F13A1, F2	359	37	17854	4.03237	1	0.671752	91.9852
GOTERM_BP_FAT	GO:0050817~coagulation	4	0.956938	0.176311	ANXA8, F13A1, OTOG, F2	282	70	13588	2.75339	1	0.889916	95.9317
GOTERM_BP_FAT	GO:0007596~blood coagulation	4	0.956938	0.176311	ANXA8, F13A1, OTOG, F2	282	70	13588	2.75339	1	0.889916	95.9317
GOTERM_BP_FAT	GO:0007599~hemostasis	4	0.956938	0.181474	ANXA8, F13A1, OTOG, F2	282	71	13588	2.71461	1	0.891895	96.3328
Annotation Cluster 41	Enrichment Score: 0.839720954478805
Category	Term	Count	%	PValue	Genes	List Total	Pop Hits	Pop Total	Fold Enrichment	Bonferroni	Benjamini	FDR
GOTERM_BP_FAT	GO:0043038~amino acid activation	4	0.956938	0.0693184	NARS, NARS2, F13A1, LARS2	282	46	13588	4.18995	1	0.686776	69.4531
GOTERM_BP_FAT	GO:0043039~tRNA aminoacylation	4	0.956938	0.0693184	NARS, NARS2, F13A1, LARS2	282	46	13588	4.18995	1	0.686776	69.4531
GOTERM_BP_FAT	GO:0006418~tRNA aminoacylation for protein translation	4	0.956938	0.0693184	NARS, NARS2, F13A1, LARS2	282	46	13588	4.18995	1	0.686776	69.4531
GOTERM_MF_FAT	GO:0016875~ligase activity, forming carbon-oxygen bonds	4	0.956938	0.0704129	NARS, NARS2, F13A1, LARS2	266	48	13288	4.16291	1	0.739062	64.6231
GOTERM_MF_FAT	GO:0016876~ligase activity, forming aminoacyl-tRNA and related compounds	4	0.956938	0.0704129	NARS, NARS2, F13A1, LARS2	266	48	13288	4.16291	1	0.739062	64.6231
GOTERM_MF_FAT	GO:0004812~aminoacyl-tRNA ligase activity	4	0.956938	0.0704129	NARS, NARS2, F13A1, LARS2	266	48	13288	4.16291	1	0.739062	64.6231
SP_PIR_KEYWORDS	protein biosynthesis	6	1.43541	0.147666	EEF1A1, NARS, NARS2, EEF1E1, EIF2S2, LARS2	359	139	17854	2.14673	1	0.636845	88.6047
SP_PIR_KEYWORDS	Aminoacyl-tRNA synthetase	3	0.717703	0.183852	NARS, NARS2, LARS2	359	39	17854	3.82558	1	0.685566	93.6816
KEGG_PATHWAY	mmu00970:Aminoacyl-tRNA biosynthesis	3	0.717703	0.235205	NARS, NARS2, LARS2	127	42	5738	3.22722	1	0.816136	95.3955
GOTERM_BP_FAT	GO:0006412~translation	9	2.15311	0.343495	EEF1A1, NARS, NARS2, EEF1E1, F13A1, EIF2S2, RPLP2, LARS2, MRPL48	282	319	13588	1.35943	1	0.969787	99.9038
GOTERM_BP_FAT	GO:0006399~tRNA metabolic process	4	0.956938	0.414983	NARS, NARS2, F13A1, LARS2	282	113	13588	1.70564	1	0.983769	99.9857
GOTERM_BP_FAT	GO:0034660~ncRNA metabolic process	4	0.956938	0.791954	NARS, NARS2, F13A1, LARS2	282	202	13588	0.954146	1	0.999534	100
Annotation Cluster 42	Enrichment Score: 0.839592068080278
Category	Term	Count	%	PValue	Genes	List Total	Pop Hits	Pop Total	Fold Enrichment	Bonferroni	Benjamini	FDR
INTERPRO	IPR010987:Glutathione S-transferase, C-terminal-like	3	0.717703	0.120841	CLIC3, CLIC5, EEF1E1	357	30	17763	4.97563	1	0.946601	85.8069
INTERPRO	IPR017933:Glutathione S-transferase/chloride channel, C-terminal	3	0.717703	0.148124	CLIC3, CLIC5, EEF1E1	357	34	17763	4.39026	1	0.957332	91.1993
UP_SEQ_FEATURE	domain:GST C-terminal	3	0.717703	0.169194	CLIC3, CLIC5, EEF1E1	361	33	16021	4.0345	1	0.999984	95.4535
Annotation Cluster 43	Enrichment Score: 0.8214791581279354
Category	Term	Count	%	PValue	Genes	List Total	Pop Hits	Pop Total	Fold Enrichment	Bonferroni	Benjamini	FDR
GOTERM_BP_FAT	GO:0051494~negative regulation of cytoskeleton organization	4	0.956938	0.0766857	TRIM54, TMSB15B1, MID1IP1, KANK1	282	48	13588	4.01537	1	0.712565	73.2089
GOTERM_BP_FAT	GO:0051129~negative regulation of cellular component organization	5	1.19617	0.12668	TRIM54, PACSIN3, TMSB15B1, MID1IP1, KANK1	282	93	13588	2.59056	1	0.820893	89.3122
GOTERM_BP_FAT	GO:0010639~negative regulation of organelle organization	4	0.956938	0.136683	TRIM54, TMSB15B1, MID1IP1, KANK1	282	62	13588	3.10867	1	0.837545	91.1631
GOTERM_BP_FAT	GO:0051493~regulation of cytoskeleton organization	5	1.19617	0.149001	TRIM54, NEB, TMSB15B1, MID1IP1, KANK1	282	99	13588	2.43356	1	0.856918	93.0295
GOTERM_BP_FAT	GO:0033043~regulation of organelle organization	5	1.19617	0.394711	TRIM54, NEB, TMSB15B1, MID1IP1, KANK1	282	154	13588	1.56443	1	0.980635	99.9748
Annotation Cluster 44	Enrichment Score: 0.8106850690356862
Category	Term	Count	%	PValue	Genes	List Total	Pop Hits	Pop Total	Fold Enrichment	Bonferroni	Benjamini	FDR
GOTERM_BP_FAT	GO:0030301~cholesterol transport	3	0.717703	0.0811241	CD36, APOE, ABCA1	282	23	13588	6.28492	1	0.729555	75.2575
GOTERM_BP_FAT	GO:0015918~sterol transport	3	0.717703	0.0811241	CD36, APOE, ABCA1	282	23	13588	6.28492	1	0.729555	75.2575
GOTERM_BP_FAT	GO:0006869~lipid transport	6	1.43541	0.100664	CD36, SPNS3, APOE, ABCA1, LBP, MTTP	282	119	13588	2.42947	1	0.76887	82.6482
GOTERM_BP_FAT	GO:0010876~lipid localization	6	1.43541	0.126308	CD36, SPNS3, APOE, ABCA1, LBP, MTTP	282	128	13588	2.25864	1	0.822682	89.2368
GOTERM_BP_FAT	GO:0042157~lipoprotein metabolic process	4	0.956938	0.207858	CD36, APOE, ABCA1, MTTP	282	76	13588	2.53602	1	0.9172	97.8648
GOTERM_MF_FAT	GO:0005319~lipid transporter activity	3	0.717703	0.218736	APOE, ABCA1, MTTP	266	44	13288	3.40602	1	0.873118	97.0191
SP_PIR_KEYWORDS	lipid transport	3	0.717703	0.272638	SPNS3, APOE, LBP	359	51	17854	2.92545	1	0.811986	98.6797
GOTERM_BP_FAT	GO:0042158~lipoprotein biosynthetic process	3	0.717703	0.315241	APOE, ABCA1, MTTP	282	55	13588	2.62824	1	0.963993	99.8072
Annotation Cluster 45	Enrichment Score: 0.7978901332074325
Category	Term	Count	%	PValue	Genes	List Total	Pop Hits	Pop Total	Fold Enrichment	Bonferroni	Benjamini	FDR
GOTERM_BP_FAT	GO:0009611~response to wounding	14	3.34928	0.0283872	MYH1, NCF1, F13A1, MYH2, TRIM72, CXCL11, CCL25, GGT5, ANXA8, UNC13D, NUPR1, F2, OTOG, IL1B, LBP	282	347	13588	1.94404	1	0.467414	37.8362
GOTERM_BP_FAT	GO:0006954~inflammatory response	9	2.15311	0.0958409	GGT5, CCL25, UNC13D, NUPR1, NCF1, F2, IL1B, LBP, CXCL11	282	225	13588	1.92738	1	0.761328	81.0465
GOTERM_BP_FAT	GO:0042330~taxis	5	1.19617	0.18919	CCL25, ENPP2, IL1B, LBP, CXCL11	282	109	13588	2.21029	1	0.899141	96.8636
GOTERM_BP_FAT	GO:0006935~chemotaxis	5	1.19617	0.18919	CCL25, ENPP2, IL1B, LBP, CXCL11	282	109	13588	2.21029	1	0.899141	96.8636
GOTERM_BP_FAT	GO:0002526~acute inflammatory response	4	0.956938	0.235031	NUPR1, F2, IL1B, LBP	282	81	13588	2.37948	1	0.932928	98.8
GOTERM_BP_FAT	GO:0006952~defense response	9	2.15311	0.712957	GGT5, CCL25, UNC13D, NUPR1, NCF1, F2, IL1B, LBP, CXCL11	282	448	13588	0.96799	1	0.998797	100
Annotation Cluster 46	Enrichment Score: 0.7800852027032282
Category	Term	Count	%	PValue	Genes	List Total	Pop Hits	Pop Total	Fold Enrichment	Bonferroni	Benjamini	FDR
GOTERM_MF_FAT	GO:0031420~alkali metal ion binding	9	2.15311	0.0547235	SCN3A, SCN3B, KCNB1, TMEM38A, ATP1A2, KCNA7, G630090E17RIK, SCN4A, TMEM38B	266	206	13288	2.1825	1	0.675528	55.1083
GOTERM_MF_FAT	GO:0005272~sodium channel activity	3	0.717703	0.106799	SCN3A, SCN3B, SCN4A	266	28	13288	5.35231	1	0.773364	79.9585
SP_PIR_KEYWORDS	sodium channel	3	0.717703	0.107812	SCN3A, SCN3B, SCN4A	359	28	17854	5.32849	1	0.557599	78.7912
SP_PIR_KEYWORDS	Sodium transport	5	1.19617	0.183662	SCN3A, SCN3B, ATP1A2, G630090E17RIK, SCN4A	359	111	17854	2.24021	1	0.691358	93.6615
GOTERM_BP_FAT	GO:0006814~sodium ion transport	5	1.19617	0.25934	SCN3A, SCN3B, ATP1A2, G630090E17RIK, SCN4A	282	125	13588	1.92738	1	0.945203	99.2959
GOTERM_MF_FAT	GO:0031402~sodium ion binding	4	0.956938	0.33814	SCN3B, ATP1A2, G630090E17RIK, SCN4A	266	103	13288	1.94	1	0.933599	99.7187
SP_PIR_KEYWORDS	Sodium	4	0.956938	0.3412	SCN3B, ATP1A2, G630090E17RIK, SCN4A	359	103	17854	1.93136	1	0.845824	99.6563
Annotation Cluster 47	Enrichment Score: 0.7572924817359318
Category	Term	Count	%	PValue	Genes	List Total	Pop Hits	Pop Total	Fold Enrichment	Bonferroni	Benjamini	FDR
GOTERM_MF_FAT	GO:0001871~pattern binding	6	1.43541	0.112974	BGN, ENPP2, APOE, ACAN, ITIH4, PTX3	266	128	13288	2.34164	1	0.774721	81.8426
GOTERM_MF_FAT	GO:0030247~polysaccharide binding	6	1.43541	0.112974	BGN, ENPP2, APOE, ACAN, ITIH4, PTX3	266	128	13288	2.34164	1	0.774721	81.8426
GOTERM_MF_FAT	GO:0030246~carbohydrate binding	10	2.39234	0.184101	LMAN1L, BGN, GALNT6, ENPP2, APOE, LGALS1, ACAN, ITIH4, PFKM, PTX3	266	317	13288	1.57586	1	0.846164	94.4734
GOTERM_MF_FAT	GO:0005539~glycosaminoglycan binding	4	0.956938	0.397938	BGN, APOE, ACAN, ITIH4	266	114	13288	1.7528	1	0.951742	99.9269
Annotation Cluster 48	Enrichment Score: 0.7558756069185477
Category	Term	Count	%	PValue	Genes	List Total	Pop Hits	Pop Total	Fold Enrichment	Bonferroni	Benjamini	FDR
GOTERM_BP_FAT	GO:0043410~positive regulation of MAPKKK cascade	5	1.19617	0.0159064	FGFR3, IL1B, EDA2R, LPAR1, FGF21	282	47	13588	5.126	1	0.378124	23.2559
GOTERM_BP_FAT	GO:0009967~positive regulation of signal transduction	9	2.15311	0.0266804	FGFR3, NPNT, EEF1E1, IL1B, ABRA, EDA2R, LPAR1, FGF21, FGFBP1	282	172	13588	2.52128	1	0.467626	36.0088
GOTERM_BP_FAT	GO:0010647~positive regulation of cell communication	9	2.15311	0.0429112	FGFR3, NPNT, EEF1E1, IL1B, ABRA, EDA2R, LPAR1, FGF21, FGFBP1	282	189	13588	2.2945	1	0.564634	51.5204
GOTERM_BP_FAT	GO:0043408~regulation of MAPKKK cascade	6	1.43541	0.043603	CAV3, FGFR3, IL1B, EDA2R, LPAR1, FGF21	282	93	13588	3.10867	1	0.56103	52.0957
GOTERM_BP_FAT	GO:0033673~negative regulation of kinase activity	4	0.956938	0.0883485	CAV3, IL1B, TRIB3, GADD45A	282	51	13588	3.77917	1	0.749561	78.2803
GOTERM_BP_FAT	GO:0006469~negative regulation of protein kinase activity	4	0.956938	0.0883485	CAV3, IL1B, TRIB3, GADD45A	282	51	13588	3.77917	1	0.749561	78.2803
GOTERM_BP_FAT	GO:0051348~negative regulation of transferase activity	4	0.956938	0.0965122	CAV3, IL1B, TRIB3, GADD45A	282	53	13588	3.63656	1	0.760436	81.2775
GOTERM_BP_FAT	GO:0010740~positive regulation of protein kinase cascade	5	1.19617	0.109262	FGFR3, IL1B, EDA2R, LPAR1, FGF21	282	88	13588	2.73775	1	0.794446	85.1929
GOTERM_BP_FAT	GO:0043086~negative regulation of catalytic activity	5	1.19617	0.156758	CAV3, NOS1, IL1B, TRIB3, GADD45A	282	101	13588	2.38537	1	0.865171	94.0074
GOTERM_BP_FAT	GO:0010627~regulation of protein kinase cascade	6	1.43541	0.218011	CAV3, FGFR3, IL1B, EDA2R, LPAR1, FGF21	282	155	13588	1.8652	1	0.925003	98.2744
GOTERM_BP_FAT	GO:0044092~negative regulation of molecular function	5	1.19617	0.291524	CAV3, NOS1, IL1B, TRIB3, GADD45A	282	132	13588	1.82517	1	0.959364	99.6618
GOTERM_BP_FAT	GO:0043405~regulation of MAP kinase activity	3	0.717703	0.521237	IL1B, TRIB3, LPAR1	282	84	13588	1.72087	1	0.992849	99.9995
GOTERM_BP_FAT	GO:0045859~regulation of protein kinase activity	5	1.19617	0.539588	CAV3, IL1B, TRIB3, LPAR1, GADD45A	282	186	13588	1.29528	1	0.994224	99.9997
GOTERM_BP_FAT	GO:0043549~regulation of kinase activity	5	1.19617	0.5641	CAV3, IL1B, TRIB3, LPAR1, GADD45A	282	192	13588	1.2548	1	0.995556	99.9999
GOTERM_BP_FAT	GO:0051338~regulation of transferase activity	5	1.19617	0.592488	CAV3, IL1B, TRIB3, LPAR1, GADD45A	282	199	13588	1.21066	1	0.99665	100
GOTERM_BP_FAT	GO:0042325~regulation of phosphorylation	6	1.43541	0.720241	CAV3, FGFR3, IL1B, TRIB3, LPAR1, GADD45A	282	290	13588	0.996919	1	0.998868	100
GOTERM_BP_FAT	GO:0051174~regulation of phosphorus metabolic process	6	1.43541	0.749844	CAV3, FGFR3, IL1B, TRIB3, LPAR1, GADD45A	282	301	13588	0.960486	1	0.999207	100
GOTERM_BP_FAT	GO:0019220~regulation of phosphate metabolic process	6	1.43541	0.749844	CAV3, FGFR3, IL1B, TRIB3, LPAR1, GADD45A	282	301	13588	0.960486	1	0.999207	100
Annotation Cluster 49	Enrichment Score: 0.7521363833161415
Category	Term	Count	%	PValue	Genes	List Total	Pop Hits	Pop Total	Fold Enrichment	Bonferroni	Benjamini	FDR
GOTERM_BP_FAT	GO:0001501~skeletal system development	10	2.39234	0.137511	MEF2C, FGFR3, TBX4, ACAN, SORT1, MYOG, IGF2, CACNA1S, GJA5, SPP1	282	285	13588	1.69068	1	0.836911	91.3021
GOTERM_BP_FAT	GO:0001503~ossification	5	1.19617	0.17678	MEF2C, SORT1, MYOG, IGF2, SPP1	282	106	13588	2.27285	1	0.888689	95.9697
GOTERM_BP_FAT	GO:0060348~bone development	5	1.19617	0.227939	MEF2C, SORT1, MYOG, IGF2, SPP1	282	118	13588	2.04171	1	0.929099	98.6025
Annotation Cluster 50	Enrichment Score: 0.7334006769403444
Category	Term	Count	%	PValue	Genes	List Total	Pop Hits	Pop Total	Fold Enrichment	Bonferroni	Benjamini	FDR
INTERPRO	IPR011992:EF-Hand type	10	2.39234	0.04	CBLC, MYL4, MYL2, TNNC2, PVALB, MYL6B, DMD, MYL1, RYR1, ACTN2	357	227	17763	2.19191	1	0.757114	46.1438
UP_SEQ_FEATURE	domain:EF-hand 2	8	1.91388	0.0696452	CGREF1, MYL4, MYL2, TNNC2, PVALB, MYL6B, MYL1, ACTN2	361	160	16021	2.21898	1	0.999812	69.993
UP_SEQ_FEATURE	domain:EF-hand 1	8	1.91388	0.071484	CGREF1, MYL4, MYL2, TNNC2, PVALB, MYL6B, MYL1, ACTN2	361	161	16021	2.20519	1	0.999721	70.9668
UP_SEQ_FEATURE	domain:EF-hand 3	5	1.19617	0.112958	MYL4, MYL2, TNNC2, MYL6B, MYL1	361	82	16021	2.70607	1	0.999942	86.4486
INTERPRO	IPR018249:EF-HAND 2	8	1.91388	0.11937	CGREF1, MYL4, MYL2, TNNC2, PVALB, MYL6B, MYL1, ACTN2	357	205	17763	1.94171	1	0.949472	85.4428
SMART	SM00054:EFh	6	1.43541	0.138274	MYL2, TNNC2, PVALB, MYL6B, MYL1, ACTN2	183	137	9131	2.18523	1	0.855524	82.8374
INTERPRO	IPR002048:Calcium-binding EF-hand	6	1.43541	0.141273	MYL2, TNNC2, PVALB, MYL6B, MYL1, ACTN2	357	137	17763	2.17911	1	0.954038	90.0629
INTERPRO	IPR018248:EF hand	4	0.956938	0.49514	MYL2, TNNC2, PVALB, ACTN2	357	132	17763	1.50777	1	0.999783	99.9968
INTERPRO	IPR018247:EF-HAND 1	5	1.19617	0.613531	CGREF1, MYL2, TNNC2, PKHD1, PVALB	357	211	17763	1.17906	1	0.999967	99.9999
UP_SEQ_FEATURE	calcium-binding region:2	3	0.717703	0.711392	CGREF1, TNNC2, PVALB	361	110	16021	1.21035	1	1	100
UP_SEQ_FEATURE	calcium-binding region:1	3	0.717703	0.755345	CGREF1, TNNC2, PVALB	361	120	16021	1.10949	1	1	100
Annotation Cluster 51	Enrichment Score: 0.7145247132919692
Category	Term	Count	%	PValue	Genes	List Total	Pop Hits	Pop Total	Fold Enrichment	Bonferroni	Benjamini	FDR
SP_PIR_KEYWORDS	extracellular matrix	9	2.15311	0.0661258	CTHRC1, LAMA1, BGN, NPNT, LGALS1, ACAN, NTN3, COL10A1, SPP1	359	213	17854	2.10138	1	0.414085	60.5445
GOTERM_CC_FAT	GO:0044421~extracellular region part	22	5.26316	0.178615	CTHRC1, HFE2, LGALS1, NPNT, IL1RN, GDF5, CHI3L1, IGF2, CXCL11, NTN3, CCL25, LAMA1, BGN, APOE, OTOG, CCL27A, ACAN, IL1B, LBP, FGFBP1, SPP1, COL10A1	274	774	12504	1.29712	1	0.680572	92.3728
GOTERM_CC_FAT	GO:0005578~proteinaceous extracellular matrix	9	2.15311	0.324701	CTHRC1, LAMA1, BGN, NPNT, LGALS1, OTOG, ACAN, NTN3, COL10A1	274	297	12504	1.38288	1	0.844803	99.4112
GOTERM_CC_FAT	GO:0031012~extracellular matrix	9	2.15311	0.361518	CTHRC1, LAMA1, BGN, NPNT, LGALS1, OTOG, ACAN, NTN3, COL10A1	274	309	12504	1.32918	1	0.87183	99.7172
Annotation Cluster 52	Enrichment Score: 0.6169391671691861
Category	Term	Count	%	PValue	Genes	List Total	Pop Hits	Pop Total	Fold Enrichment	Bonferroni	Benjamini	FDR
SMART	SM00093:SERPIN	4	0.956938	0.158459	SERPINB9C, SPNS3, SERPINB9G, SERPINB9D	183	69	9131	2.89253	1	0.85009	87.0378
INTERPRO	IPR000215:Protease inhibitor I4, serpin	4	0.956938	0.160563	SERPINB9C, SPNS3, SERPINB9G, SERPINB9D	357	69	17763	2.88442	1	0.961884	92.9583
GOTERM_MF_FAT	GO:0004867~serine-type endopeptidase inhibitor activity	5	1.19617	0.197211	SERPINB9C, ITIH4, WFDC1, SERPINB9G, SERPINB9D	266	115	13288	2.17195	1	0.856752	95.6113
GOTERM_MF_FAT	GO:0030414~peptidase inhibitor activity	6	1.43541	0.276074	SERPINB9C, ITIH4, WFDC1, SERPINB9G, R3HDML, SERPINB9D	266	176	13288	1.70301	1	0.909005	98.9925
GOTERM_MF_FAT	GO:0004857~enzyme inhibitor activity	7	1.67464	0.358199	SERPINB9C, ITIH4, WFDC1, TRIB3, SERPINB9G, R3HDML, SERPINB9D	266	243	13288	1.43903	1	0.938855	99.8184
GOTERM_MF_FAT	GO:0004866~endopeptidase inhibitor activity	5	1.19617	0.400609	SERPINB9C, ITIH4, WFDC1, SERPINB9G, SERPINB9D	266	161	13288	1.55139	1	0.951128	99.9314
Annotation Cluster 53	Enrichment Score: 0.5822553195526666
Category	Term	Count	%	PValue	Genes	List Total	Pop Hits	Pop Total	Fold Enrichment	Bonferroni	Benjamini	FDR
GOTERM_BP_FAT	GO:0007512~adult heart development	3	0.717703	0.0286014	TCAP, MYH6, TTN	282	13	13588	11.1195	1	0.464853	38.062
GOTERM_BP_FAT	GO:0001825~blastocyst formation	3	0.717703	0.075062	CCNB1IP1, TEAD4, CDH1	282	22	13588	6.5706	1	0.70854	72.4205
GOTERM_BP_FAT	GO:0001824~blastocyst development	3	0.717703	0.307595	CCNB1IP1, TEAD4, CDH1	282	54	13588	2.67691	1	0.96342	99.7684
GOTERM_BP_FAT	GO:0043009~chordate embryonic development	8	1.91388	0.77222	CCNB1IP1, SHROOM3, TCAP, TEAD4, PHGDH, CDH1, MYH6, TTN	282	421	13588	0.915618	1	0.999393	100
GOTERM_BP_FAT	GO:0009792~embryonic development ending in birth or egg hatching	8	1.91388	0.780465	CCNB1IP1, SHROOM3, TCAP, TEAD4, PHGDH, CDH1, MYH6, TTN	282	425	13588	0.907	1	0.999454	100
GOTERM_BP_FAT	GO:0001701~in utero embryonic development	5	1.19617	0.806469	CCNB1IP1, TEAD4, CDH1, MYH6, TTN	282	267	13588	0.90233	1	0.999655	100
Annotation Cluster 54	Enrichment Score: 0.5715361505437792
Category	Term	Count	%	PValue	Genes	List Total	Pop Hits	Pop Total	Fold Enrichment	Bonferroni	Benjamini	FDR
GOTERM_BP_FAT	GO:0007626~locomotory behavior	9	2.15311	0.123321	CCL25, ENPP2, OTOG, IL1B, PEX13, PARK2, ATP1A2, LBP, CXCL11	282	239	13588	1.81448	1	0.820402	88.6131
SMART	SM00199:SCY	3	0.717703	0.167778	CCL25, CCL27A, CXCL11	183	37	9131	4.04564	1	0.846785	88.6393
INTERPRO	IPR001811:Small chemokine, interleukin-8-like	3	0.717703	0.169317	CCL25, CCL27A, CXCL11	357	37	17763	4.03429	1	0.965824	93.9931
GOTERM_MF_FAT	GO:0008009~chemokine activity	3	0.717703	0.175114	CCL25, CCL27A, CXCL11	266	38	13288	3.94381	1	0.84804	93.541
GOTERM_MF_FAT	GO:0042379~chemokine receptor binding	3	0.717703	0.182292	CCL25, CCL27A, CXCL11	266	39	13288	3.84268	1	0.84882	94.2965
GOTERM_BP_FAT	GO:0042330~taxis	5	1.19617	0.18919	CCL25, ENPP2, IL1B, LBP, CXCL11	282	109	13588	2.21029	1	0.899141	96.8636
GOTERM_BP_FAT	GO:0006935~chemotaxis	5	1.19617	0.18919	CCL25, ENPP2, IL1B, LBP, CXCL11	282	109	13588	2.21029	1	0.899141	96.8636
GOTERM_CC_FAT	GO:0005615~extracellular space	15	3.58852	0.227602	HFE2, LGALS1, IL1RN, GDF5, CHI3L1, IGF2, CXCL11, CCL25, APOE, OTOG, CCL27A, IL1B, LBP, FGFBP1, SPP1	274	511	12504	1.33958	1	0.740265	96.5874
SP_PIR_KEYWORDS	cytokine	6	1.43541	0.282738	CCL25, GDF5, CCL27A, IL1B, CXCL11, SPP1	359	177	17854	1.68585	1	0.820541	98.9083
GOTERM_MF_FAT	GO:0005125~cytokine activity	6	1.43541	0.292171	CCL25, GDF5, CCL27A, IL1B, CXCL11, SPP1	266	180	13288	1.66516	1	0.919788	99.2684
SP_PIR_KEYWORDS	chemotaxis	3	0.717703	0.353943	CCL25, ENPP2, CXCL11	359	62	17854	2.40642	1	0.851376	99.7365
KEGG_PATHWAY	mmu04620:Toll-like receptor signaling pathway	4	0.956938	0.371154	IL1B, LBP, CXCL11, SPP1	127	99	5738	1.8255	1	0.892102	99.5131
KEGG_PATHWAY	mmu04060:Cytokine-cytokine receptor interaction	7	1.67464	0.448547	CCL25, GDF5, CCL27A, IL1B, EDA2R, CSF2RB, CXCL11	127	244	5738	1.29618	1	0.935885	99.8922
GOTERM_BP_FAT	GO:0007610~behavior	10	2.39234	0.451253	CCL25, ENPP2, OTOG, IL1B, PEX13, ADM2, PARK2, ATP1A2, LBP, CXCL11	282	405	13588	1.18974	1	0.987708	99.995
SP_PIR_KEYWORDS	inflammatory response	3	0.717703	0.465632	CCL25, IL1B, CXCL11	359	78	17854	1.91279	1	0.906131	99.98
KEGG_PATHWAY	mmu04062:Chemokine signaling pathway	4	0.956938	0.769317	CCL25, NCF1, CCL27A, CXCL11	127	182	5738	0.992991	1	0.993453	100
Annotation Cluster 55	Enrichment Score: 0.5675519043722544
Category	Term	Count	%	PValue	Genes	List Total	Pop Hits	Pop Total	Fold Enrichment	Bonferroni	Benjamini	FDR
GOTERM_CC_FAT	GO:0044432~endoplasmic reticulum part	9	2.15311	0.132635	HERPUD1, ATP2A1, SRL, RYR1, EXTL1, CASQ1, PORCN, HRC, CASQ2	274	231	12504	1.77799	1	0.604846	84.4495
GOTERM_CC_FAT	GO:0005789~endoplasmic reticulum membrane	6	1.43541	0.23862	HERPUD1, ATP2A1, RYR1, EXTL1, PORCN, HRC	274	152	12504	1.80138	1	0.745475	97.172
GOTERM_CC_FAT	GO:0042175~nuclear envelope-endoplasmic reticulum network	6	1.43541	0.271565	HERPUD1, ATP2A1, RYR1, EXTL1, PORCN, HRC	274	160	12504	1.71131	1	0.789942	98.4143
GOTERM_CC_FAT	GO:0012505~endomembrane system	12	2.87081	0.624527	ST6GALNAC5, HERPUD1, NOS1, HAX1, ATP2A1, RYR1, TMEM38A, B4GALNT3, TRIM72, EXTL1, PORCN, HRC	274	535	12504	1.02359	1	0.957421	99.9997
Annotation Cluster 56	Enrichment Score: 0.5612869821582448
Category	Term	Count	%	PValue	Genes	List Total	Pop Hits	Pop Total	Fold Enrichment	Bonferroni	Benjamini	FDR
SP_PIR_KEYWORDS	sushi	3	0.717703	0.235362	ZP3R, RPGR, ACAN	359	46	17854	3.24343	1	0.766436	97.3955
SMART	SM00032:CCP	3	0.717703	0.285216	ZP3R, RPGR, ACAN	183	53	9131	2.82431	1	0.940659	98.1249
INTERPRO	IPR000436:Sushi/SCR/CCP	3	0.717703	0.287356	ZP3R, RPGR, ACAN	357	53	17763	2.81639	1	0.993482	99.4117
INTERPRO	IPR016060:Complement control module	3	0.717703	0.294796	ZP3R, RPGR, ACAN	357	54	17763	2.76424	1	0.993813	99.4983
Annotation Cluster 57	Enrichment Score: 0.5453213167278649
Category	Term	Count	%	PValue	Genes	List Total	Pop Hits	Pop Total	Fold Enrichment	Bonferroni	Benjamini	FDR
GOTERM_MF_FAT	GO:0050662~coenzyme binding	6	1.43541	0.215395	GAPDHS, SUOX, NOS1, OGDHL, PHGDH, HSD11B2	266	160	13288	1.87331	1	0.873357	96.8325
GOTERM_MF_FAT	GO:0051287~NAD or NADH binding	3	0.717703	0.218736	GAPDHS, PHGDH, HSD11B2	266	44	13288	3.40602	1	0.873118	97.0191
UP_SEQ_FEATURE	nucleotide phosphate-binding region:NAD	3	0.717703	0.490772	GAPDHS, PHGDH, HSD11B2	361	73	16021	1.82382	1	1	99.9987
Annotation Cluster 58	Enrichment Score: 0.5377154756089433
Category	Term	Count	%	PValue	Genes	List Total	Pop Hits	Pop Total	Fold Enrichment	Bonferroni	Benjamini	FDR
GOTERM_CC_FAT	GO:0005792~microsome	7	1.67464	0.186159	CYP2F2, DMD, CYP3A41B, HSD11B2, SORT1, ATP1A2, ACSL6	274	176	12504	1.81503	1	0.689251	93.2399
GOTERM_CC_FAT	GO:0042598~vesicular fraction	7	1.67464	0.206223	CYP2F2, DMD, CYP3A41B, HSD11B2, SORT1, ATP1A2, ACSL6	274	182	12504	1.75519	1	0.707759	95.1229
GOTERM_CC_FAT	GO:0000267~cell fraction	17	4.06699	0.230935	CAV3, SCN3A, CYP2F2, NCF1, FN3K, PFKM, ATP1A2, DES, ART5, DMD, CYP3A41B, CLIC5, RYR1, HSPB2, HSD11B2, SORT1, ACSL6	274	596	12504	1.30167	1	0.739146	96.7751
SP_PIR_KEYWORDS	microsome	4	0.956938	0.324711	CYP2F2, CYP3A41B, HSD11B2, ACSL6	359	100	17854	1.9893	1	0.831814	99.519
GOTERM_CC_FAT	GO:0005626~insoluble fraction	14	3.34928	0.36816	CAV3, SCN3A, CYP2F2, NCF1, ATP1A2, DES, ART5, CYP3A41B, CLIC5, DMD, RYR1, SORT1, HSD11B2, ACSL6	274	528	12504	1.21002	1	0.873313	99.7533
GOTERM_CC_FAT	GO:0005624~membrane fraction	12	2.87081	0.560355	CAV3, ART5, CYP2F2, SCN3A, NCF1, DMD, CYP3A41B, RYR1, HSD11B2, SORT1, ATP1A2, ACSL6	274	510	12504	1.07377	1	0.940524	99.9979
Annotation Cluster 59	Enrichment Score: 0.5094815377587576
Category	Term	Count	%	PValue	Genes	List Total	Pop Hits	Pop Total	Fold Enrichment	Bonferroni	Benjamini	FDR
GOTERM_BP_FAT	GO:0002263~cell activation during immune response	3	0.717703	0.134166	UNC13D, LBP, TAC4	282	31	13588	4.66301	1	0.834202	90.7281
GOTERM_BP_FAT	GO:0002366~leukocyte activation during immune response	3	0.717703	0.134166	UNC13D, LBP, TAC4	282	31	13588	4.66301	1	0.834202	90.7281
GOTERM_BP_FAT	GO:0002274~myeloid leukocyte activation	3	0.717703	0.162948	LBP, TAC4, RHOH	282	35	13588	4.13009	1	0.872078	94.6936
GOTERM_BP_FAT	GO:0002252~immune effector process	5	1.19617	0.263897	UNC13D, NCF1, LBP, PTX3, TAC4	282	126	13588	1.91208	1	0.947334	99.3641
GOTERM_BP_FAT	GO:0001775~cell activation	6	1.43541	0.578344	UNC13D, FYN, F2, LBP, TAC4, RHOH	282	246	13588	1.17523	1	0.996138	99.9999
GOTERM_BP_FAT	GO:0045321~leukocyte activation	5	1.19617	0.667296	UNC13D, FYN, LBP, TAC4, RHOH	282	219	13588	1.1001	1	0.997941	100
GOTERM_BP_FAT	GO:0046649~lymphocyte activation	3	0.717703	0.908567	UNC13D, FYN, RHOH	282	191	13588	0.756823	1	0.999982	100
Annotation Cluster 60	Enrichment Score: 0.5054784479210308
Category	Term	Count	%	PValue	Genes	List Total	Pop Hits	Pop Total	Fold Enrichment	Bonferroni	Benjamini	FDR
SP_PIR_KEYWORDS	membrane	131	31.3397	0.014601	MRGPRA4, HFE2, SCN3A, SCN3B, LRTM2, SYT8, VMN2R26, LPAR1, SLC7A5, TMEM141, SCTR, PACSIN3, ANK2, FAP, BRI3, INADL, AIG1, TMIE, PPP1R3A, TMEM130, SCEL, CBLN1, CD36, UNC13D, HSD11B1, VAMP5, FAM171A2, 6330403A02RIK, ADD3, CAV3, AB124611, FGFR3, HAX1, CACNB1, ITGB4, ABCA1, TRIM72, EXTL1, SYPL2, KCNA7, FXYD6, GPR141, RAB40B, DMD, UPK1B, LMAN1L, ADSSL1, HERPUD1, SPNS3, COX8B, YIPF7, KCNB1, REEP1, MARCH1…	359	5507	17854	1.18303	0.992861	0.179371	18.1225
UP_SEQ_FEATURE	transmembrane region	99	23.6842	0.265813	MRGPRA4, SCN3B, LRTM2, SYT8, VMN2R26, LPAR1, SLC7A5, TMEM141, SCTR, FAP, BRI3, TMIE, AIG1, PPP1R3A, TMEM130, CD36, HSD11B1, VAMP5, FAM171A2, 6330403A02RIK, CAV3, AB124611, FGFR3, ITGB4, ABCA1, EXTL1, FXYD6, KCNA7, SYPL2, GPR141, UPK1B, HERPUD1, SPNS3, COX8B, YIPF7, KCNB1, REEP1, CACNA1S, SLC6A19, MARCH11, PORCN, GGT5, ATP6V0E2, CNIH3, SLC7A1, ATP2A1, 1600029D21RIK, CHRND, CHRNE, CYB5R1, MRVI1, BC…	361	4113	16021	1.06822	1	0.999999	99.4214
UP_SEQ_FEATURE	topological domain:Cytoplasmic	68	16.2679	0.281837	MRGPRA4, SCN3B, LRTM2, SYT8, VMN2R26, BCAM, LPAR1, TAS1R1, GJA5, G630090E17RIK, GJA3, SCTR, ST6GALNAC5, FAP, SMAGP, CSF2RB, EVI2B, DPP6, IL13RA2, TMIE, SLC3A2, TMEM38A, HEPHL1, TMEM130, TMEM38B, ZDHHC16, CD36, SGCG, TMEM182, HSD11B1, VAMP5, SORT1, SGCD, SEMA4D, FAM171A2, CAV3, AVPR2, AB124611, FGFR3, GPRC5C, GALNT6, ITGB4, CDH1, EXTL1, FXYD6, SYPL2, GPR141, SHISA4, UPK1B, B4GALNT3, FUT1, PEX13, A…	361	2780	16021	1.08554	1	0.999999	99.5995
UP_SEQ_FEATURE	topological domain:Extracellular	52	12.4402	0.393039	MRGPRA4, SCN3B, LRTM2, SYT8, VMN2R26, BCAM, LPAR1, TAS1R1, GJA5, G630090E17RIK, GJA3, SCTR, FAP, SMAGP, CSF2RB, EVI2B, DPP6, IL13RA2, TMIE, SLC3A2, HEPHL1, TMEM130, CD36, SGCG, TMEM182, SGCD, SORT1, SEMA4D, FAM171A2, AVPR2, AB124611, GPRC5C, FGFR3, ITGB4, CDH1, ABCA1, FXYD6, GPR141, SHISA4, UPK1B, TSPAN13, EDA2R, MAL, SLC6A19, CACNA1S, PORCN, GGT5, P2RY14, SLC7A1, 1600029D21RIK, CHRND, CHRNE	361	2174	16021	1.06152	1	1	99.9758
SP_PIR_KEYWORDS	transmembrane	102	24.4019	0.699568	MRGPRA4, SCN3A, SCN3B, LRTM2, SYT8, VMN2R26, LPAR1, SLC7A5, TMEM141, SCTR, FAP, BRI3, TMIE, AIG1, PPP1R3A, TMEM130, CD36, RYR1, HSD11B1, VAMP5, FAM171A2, 6330403A02RIK, CAV3, AB124611, FGFR3, ITGB4, ABCA1, EXTL1, FXYD6, KCNA7, SYPL2, GPR141, UPK1B, HERPUD1, SPNS3, COX8B, YIPF7, KCNB1, REEP1, CACNA1S, SLC6A19, MARCH11, PORCN, GGT5, ATP6V0E2, CNIH3, SLC7A1, ATP2A1, 1600029D21RIK, CHRND, CHRNE, CYB5…	359	5237	17854	0.968632	1	0.981694	100
GOTERM_CC_FAT	GO:0031224~intrinsic to membrane	114	27.2727	0.979444	MRGPRA4, SCN3A, HFE2, SCN3B, LRTM2, SYT8, VMN2R26, LPAR1, SLC7A5, TMEM141, SCTR, ANK2, FAP, BRI3, TMIE, AIG1, PPP1R3A, TMEM130, CD36, RYR1, HSD11B1, VAMP5, FAM171A2, 6330403A02RIK, CAV3, AB124611, FGFR3, ENPP2, ITGB4, CACNB1, ABCA1, EXTL1, KCNA7, SYPL2, FXYD6, GPR141, DUSP18, UPK1B, LMAN1L, HERPUD1, SPNS3, COX8B, YIPF7, KCNB1, REEP1, MARCH11, CACNA1S, SLC6A19, PORCN, GGT5, ATP6V0E2, CNIH3, SLC7A1…	274	5914	12504	0.879674	1	0.999916	100
GOTERM_CC_FAT	GO:0016021~integral to membrane	109	26.0766	0.982758	MRGPRA4, SCN3A, SCN3B, LRTM2, SYT8, VMN2R26, LPAR1, SLC7A5, TMEM141, SCTR, ANK2, FAP, BRI3, TMIE, AIG1, PPP1R3A, TMEM130, CD36, RYR1, HSD11B1, VAMP5, FAM171A2, 6330403A02RIK, CAV3, AB124611, FGFR3, ENPP2, ITGB4, CACNB1, ABCA1, EXTL1, KCNA7, SYPL2, FXYD6, GPR141, UPK1B, LMAN1L, HERPUD1, SPNS3, COX8B, YIPF7, KCNB1, REEP1, MARCH11, CACNA1S, SLC6A19, PORCN, GGT5, ATP6V0E2, CNIH3, SLC7A1, ATP2A1, 1600…	274	5709	12504	0.871294	1	0.99994	100
Annotation Cluster 61	Enrichment Score: 0.5035150226735968
Category	Term	Count	%	PValue	Genes	List Total	Pop Hits	Pop Total	Fold Enrichment	Bonferroni	Benjamini	FDR
GOTERM_BP_FAT	GO:0035023~regulation of Rho protein signal transduction	6	1.43541	0.0327587	OBSCN, ARHGEF6, ABRA, LPAR1, TTN, ALS2CL	282	86	13588	3.3617	1	0.496625	42.2956
GOTERM_MF_FAT	GO:0005089~Rho guanyl-nucleotide exchange factor activity	4	0.956938	0.168522	OBSCN, ARHGEF6, TTN, ALS2CL	266	71	13288	2.81436	1	0.8484	92.7664
GOTERM_MF_FAT	GO:0005085~guanyl-nucleotide exchange factor activity	6	1.43541	0.170597	OBSCN, RPGR, ARHGEF6, RANGRF, TTN, ALS2CL	266	147	13288	2.03897	1	0.845952	93.0191
GOTERM_MF_FAT	GO:0005088~Ras guanyl-nucleotide exchange factor activity	4	0.956938	0.229787	OBSCN, ARHGEF6, TTN, ALS2CL	266	83	13288	2.40746	1	0.882891	97.5661
GOTERM_BP_FAT	GO:0046578~regulation of Ras protein signal transduction	6	1.43541	0.319353	OBSCN, ARHGEF6, ABRA, LPAR1, TTN, ALS2CL	282	181	13588	1.59727	1	0.965132	99.8255
GOTERM_BP_FAT	GO:0051056~regulation of small GTPase mediated signal transduction	7	1.67464	0.33311	OBSCN, ARHGEF6, ABRA, LPAR1, TTN, RAP1GAP2, ALS2CL	282	228	13588	1.47935	1	0.967585	99.8754
GOTERM_MF_FAT	GO:0030695~GTPase regulator activity	8	1.91388	0.583673	OBSCN, MURC, RPGR, ARHGEF6, RANGRF, TTN, RAP1GAP2, ALS2CL	266	361	13288	1.10703	1	0.987492	99.9996
GOTERM_MF_FAT	GO:0060589~nucleoside-triphosphatase regulator activity	8	1.91388	0.601149	OBSCN, MURC, RPGR, ARHGEF6, RANGRF, TTN, RAP1GAP2, ALS2CL	266	367	13288	1.08893	1	0.98833	99.9998
SP_PIR_KEYWORDS	guanine-nucleotide releasing factor	3	0.717703	0.60969	RPGR, ARHGEF6, RANGRF	359	102	17854	1.46272	1	0.962852	99.9997
GOTERM_MF_FAT	GO:0005083~small GTPase regulator activity	5	1.19617	0.653322	OBSCN, MURC, ARHGEF6, TTN, ALS2CL	266	223	13288	1.12006	1	0.99342	100
GOTERM_MF_FAT	GO:0005096~GTPase activator activity	3	0.717703	0.899101	MURC, RAP1GAP2, ALS2CL	266	192	13288	0.780545	1	0.999904	100
Annotation Cluster 62	Enrichment Score: 0.4954128496229627
Category	Term	Count	%	PValue	Genes	List Total	Pop Hits	Pop Total	Fold Enrichment	Bonferroni	Benjamini	FDR
GOTERM_BP_FAT	GO:0046034~ATP metabolic process	5	1.19617	0.116093	ATP6V1C2, ATP6V0E2, ATP2A1, MYH7, ATP1A2	282	90	13588	2.67691	1	0.808998	86.9601
GOTERM_BP_FAT	GO:0009205~purine ribonucleoside triphosphate metabolic process	5	1.19617	0.156758	ATP6V1C2, ATP6V0E2, ATP2A1, MYH7, ATP1A2	282	101	13588	2.38537	1	0.865171	94.0074
GOTERM_BP_FAT	GO:0009199~ribonucleoside triphosphate metabolic process	5	1.19617	0.160692	ATP6V1C2, ATP6V0E2, ATP2A1, MYH7, ATP1A2	282	102	13588	2.36198	1	0.870209	94.4526
GOTERM_BP_FAT	GO:0009144~purine nucleoside triphosphate metabolic process	5	1.19617	0.17678	ATP6V1C2, ATP6V0E2, ATP2A1, MYH7, ATP1A2	282	106	13588	2.27285	1	0.888689	95.9697
GOTERM_BP_FAT	GO:0009141~nucleoside triphosphate metabolic process	5	1.19617	0.214793	ATP6V1C2, ATP6V0E2, ATP2A1, MYH7, ATP1A2	282	115	13588	2.09497	1	0.923162	98.1533
GOTERM_BP_FAT	GO:0009150~purine ribonucleotide metabolic process	5	1.19617	0.232366	ATP6V1C2, ATP6V0E2, ATP2A1, MYH7, ATP1A2	282	119	13588	2.02455	1	0.931845	98.7291
GOTERM_BP_FAT	GO:0006163~purine nucleotide metabolic process	6	1.43541	0.236903	ATP6V1C2, ADSSL1, ATP6V0E2, ATP2A1, MYH7, ATP1A2	282	160	13588	1.80691	1	0.933297	98.8475
GOTERM_BP_FAT	GO:0006754~ATP biosynthetic process	4	0.956938	0.240541	ATP6V1C2, ATP6V0E2, ATP2A1, ATP1A2	282	82	13588	2.35046	1	0.935177	98.935
GOTERM_MF_FAT	GO:0022890~inorganic cation transmembrane transporter activity	5	1.19617	0.247908	ATP6V1C2, ATP6V0E2, COX8B, ATP2A1, ATP1A2	266	127	13288	1.96673	1	0.8956	98.2656
GOTERM_MF_FAT	GO:0015077~monovalent inorganic cation transmembrane transporter activity	4	0.956938	0.251075	ATP6V1C2, ATP6V0E2, COX8B, ATP1A2	266	87	13288	2.29678	1	0.891017	98.3667
GOTERM_BP_FAT	GO:0009259~ribonucleotide metabolic process	5	1.19617	0.25934	ATP6V1C2, ATP6V0E2, ATP2A1, MYH7, ATP1A2	282	125	13588	1.92738	1	0.945203	99.2959
GOTERM_BP_FAT	GO:0009201~ribonucleoside triphosphate biosynthetic process	4	0.956938	0.302237	ATP6V1C2, ATP6V0E2, ATP2A1, ATP1A2	282	93	13588	2.07245	1	0.961593	99.737
GOTERM_BP_FAT	GO:0009206~purine ribonucleoside triphosphate biosynthetic process	4	0.956938	0.302237	ATP6V1C2, ATP6V0E2, ATP2A1, ATP1A2	282	93	13588	2.07245	1	0.961593	99.737
GOTERM_MF_FAT	GO:0016820~hydrolase activity, acting on acid anhydrides, catalyzing transmembrane movement of substances	4	0.956938	0.305312	ATP6V1C2, ATP2A1, ATP1A2, ABCC8	266	97	13288	2.06	1	0.92408	99.4397
GOTERM_MF_FAT	GO:0043492~ATPase activity, coupled to movement of substances	4	0.956938	0.305312	ATP6V1C2, ATP2A1, ATP1A2, ABCC8	266	97	13288	2.06	1	0.92408	99.4397
GOTERM_MF_FAT	GO:0042626~ATPase activity, coupled to transmembrane movement of substances	4	0.956938	0.305312	ATP6V1C2, ATP2A1, ATP1A2, ABCC8	266	97	13288	2.06	1	0.92408	99.4397
GOTERM_BP_FAT	GO:0009145~purine nucleoside triphosphate biosynthetic process	4	0.956938	0.307905	ATP6V1C2, ATP6V0E2, ATP2A1, ATP1A2	282	94	13588	2.0504	1	0.962801	99.7701
GOTERM_BP_FAT	GO:0009142~nucleoside triphosphate biosynthetic process	4	0.956938	0.313578	ATP6V1C2, ATP6V0E2, ATP2A1, ATP1A2	282	95	13588	2.02882	1	0.964706	99.7993
GOTERM_BP_FAT	GO:0006164~purine nucleotide biosynthetic process	5	1.19617	0.314833	ATP6V1C2, ADSSL1, ATP6V0E2, ATP2A1, ATP1A2	282	137	13588	1.75855	1	0.964543	99.8053
GOTERM_MF_FAT	GO:0015662~ATPase activity, coupled to transmembrane movement of ions, phosphorylative mechanism	3	0.717703	0.314985	ATP6V1C2, ATP2A1, ATP1A2	266	57	13288	2.6292	1	0.928405	99.541
GOTERM_MF_FAT	GO:0015405~P-P-bond-hydrolysis-driven transmembrane transporter activity	4	0.956938	0.35999	ATP6V1C2, ATP2A1, ATP1A2, ABCC8	266	107	13288	1.86747	1	0.937595	99.8255
GOTERM_MF_FAT	GO:0015399~primary active transmembrane transporter activity	4	0.956938	0.365438	ATP6V1C2, ATP2A1, ATP1A2, ABCC8	266	108	13288	1.85018	1	0.938552	99.8455
GOTERM_BP_FAT	GO:0009152~purine ribonucleotide biosynthetic process	4	0.956938	0.3815	ATP6V1C2, ATP6V0E2, ATP2A1, ATP1A2	282	107	13588	1.80129	1	0.977531	99.9641
GOTERM_MF_FAT	GO:0042625~ATPase activity, coupled to transmembrane movement of ions	3	0.717703	0.401511	ATP6V1C2, ATP2A1, ATP1A2	266	69	13288	2.17195	1	0.949668	99.9328
GOTERM_BP_FAT	GO:0009260~ribonucleotide biosynthetic process	4	0.956938	0.403879	ATP6V1C2, ATP6V0E2, ATP2A1, ATP1A2	282	111	13588	1.73637	1	0.982043	99.9804
UP_SEQ_FEATURE	metal ion-binding site:Magnesium	4	0.956938	0.408985	ADSSL1, PGM5, ATP2A1, ATP1A2	361	103	16021	1.72348	1	1	99.9845
GOTERM_BP_FAT	GO:0009165~nucleotide biosynthetic process	5	1.19617	0.486416	ATP6V1C2, ADSSL1, ATP6V0E2, ATP2A1, ATP1A2	282	174	13588	1.38461	1	0.990168	99.9983
GOTERM_MF_FAT	GO:0015078~hydrogen ion transmembrane transporter activity	3	0.717703	0.489053	ATP6V1C2, ATP6V0E2, COX8B	266	82	13288	1.82762	1	0.975802	99.9929
GOTERM_BP_FAT	GO:0034404~nucleobase, nucleoside and nucleotide biosynthetic process	5	1.19617	0.509505	ATP6V1C2, ADSSL1, ATP6V0E2, ATP2A1, ATP1A2	282	179	13588	1.34593	1	0.991962	99.9992
GOTERM_BP_FAT	GO:0034654~nucleobase, nucleoside, nucleotide and nucleic acid biosynthetic process	5	1.19617	0.509505	ATP6V1C2, ADSSL1, ATP6V0E2, ATP2A1, ATP1A2	282	179	13588	1.34593	1	0.991962	99.9992
KEGG_PATHWAY	mmu00190:Oxidative phosphorylation	4	0.956938	0.547964	ATP6V1C2, NDUFS5, ATP6V0E2, COX8B	127	130	5738	1.39019	1	0.953742	99.989
GOTERM_MF_FAT	GO:0016887~ATPase activity	5	1.19617	0.815611	ATP6V1C2, ATP2A1, ABCA1, ATP1A2, ABCC8	266	281	13288	0.888877	1	0.999303	100
GOTERM_MF_FAT	GO:0042623~ATPase activity, coupled	4	0.956938	0.825623	ATP6V1C2, ATP2A1, ATP1A2, ABCC8	266	223	13288	0.896052	1	0.999371	100
Annotation Cluster 63	Enrichment Score: 0.4942666890710457
Category	Term	Count	%	PValue	Genes	List Total	Pop Hits	Pop Total	Fold Enrichment	Bonferroni	Benjamini	FDR
GOTERM_BP_FAT	GO:0001764~neuron migration	4	0.956938	0.176311	FYN, PEX13, PRKG1, DCLK1	282	70	13588	2.75339	1	0.889916	95.9317
GOTERM_BP_FAT	GO:0050900~leukocyte migration	3	0.717703	0.223066	CCL25, IL1B, LBP	282	43	13588	3.3617	1	0.928572	98.4495
GOTERM_BP_FAT	GO:0030900~forebrain development	6	1.43541	0.264066	FGFR3, RFX4, FYN, PEX13, PRKG1, DCLK1	282	167	13588	1.73118	1	0.946401	99.3665
GOTERM_BP_FAT	GO:0051674~localization of cell	8	1.91388	0.373147	GAPDHS, CCL25, FYN, IL1B, PEX13, LBP, PRKG1, DCLK1	282	284	13588	1.35731	1	0.976534	99.9552
GOTERM_BP_FAT	GO:0048870~cell motility	8	1.91388	0.373147	GAPDHS, CCL25, FYN, IL1B, PEX13, LBP, PRKG1, DCLK1	282	284	13588	1.35731	1	0.976534	99.9552
GOTERM_BP_FAT	GO:0016477~cell migration	7	1.67464	0.375284	CCL25, FYN, IL1B, PEX13, LBP, PRKG1, DCLK1	282	240	13588	1.40538	1	0.976184	99.9576
GOTERM_BP_FAT	GO:0006928~cell motion	8	1.91388	0.639127	GAPDHS, CCL25, FYN, IL1B, PEX13, LBP, PRKG1, DCLK1	282	367	13588	1.05034	1	0.997238	100
Annotation Cluster 64	Enrichment Score: 0.4763154478104452
Category	Term	Count	%	PValue	Genes	List Total	Pop Hits	Pop Total	Fold Enrichment	Bonferroni	Benjamini	FDR
GOTERM_BP_FAT	GO:0051493~regulation of cytoskeleton organization	5	1.19617	0.149001	TRIM54, NEB, TMSB15B1, MID1IP1, KANK1	282	99	13588	2.43356	1	0.856918	93.0295
GOTERM_BP_FAT	GO:0030832~regulation of actin filament length	3	0.717703	0.284569	NEB, TMSB15B1, KANK1	282	51	13588	2.83438	1	0.956404	99.6026
GOTERM_BP_FAT	GO:0032956~regulation of actin cytoskeleton organization	3	0.717703	0.35314	NEB, TMSB15B1, KANK1	282	60	13588	2.40922	1	0.972717	99.9247
GOTERM_BP_FAT	GO:0032970~regulation of actin filament-based process	3	0.717703	0.360637	NEB, TMSB15B1, KANK1	282	61	13588	2.36972	1	0.974689	99.9379
GOTERM_BP_FAT	GO:0033043~regulation of organelle organization	5	1.19617	0.394711	TRIM54, NEB, TMSB15B1, MID1IP1, KANK1	282	154	13588	1.56443	1	0.980635	99.9748
GOTERM_BP_FAT	GO:0032535~regulation of cellular component size	4	0.956938	0.65078	NEB, TMSB15B1, KANK1, DCLK1	282	161	13588	1.19713	1	0.9976	100
Annotation Cluster 65	Enrichment Score: 0.45903637788673063
Category	Term	Count	%	PValue	Genes	List Total	Pop Hits	Pop Total	Fold Enrichment	Bonferroni	Benjamini	FDR
SP_PIR_KEYWORDS	lipoprotein	15	3.58852	0.295263	AVPR2, RPGR, HFE2, MAL, LPAR1, KCNA7, RAB40B, ART1, ART3, CD36, APOE, FYN, DPEP1, RHOH, ARL4A	359	589	17854	1.26653	1	0.822551	99.1408
UP_SEQ_FEATURE	lipid moiety-binding region:S-palmitoyl cysteine	6	1.43541	0.357687	AVPR2, CD36, FYN, LPAR1, KCNA7, RAB40B	361	175	16021	1.52158	1	1	99.9377
SP_PIR_KEYWORDS	palmitate	6	1.43541	0.397354	AVPR2, CD36, FYN, LPAR1, KCNA7, RAB40B	359	206	17854	1.44852	1	0.874457	99.8976
Annotation Cluster 66	Enrichment Score: 0.44558317237899514
Category	Term	Count	%	PValue	Genes	List Total	Pop Hits	Pop Total	Fold Enrichment	Bonferroni	Benjamini	FDR
UP_SEQ_FEATURE	propeptide:Removed in mature form	9	2.15311	0.123965	ART3, RPGR, HFE2, ACTA1, ACTA2, SORT1, DPEP1, ART1, RHOH	361	220	16021	1.81553	1	0.999941	88.9958
UP_SEQ_FEATURE	lipid moiety-binding region:GPI-anchor amidated serine	3	0.717703	0.351388	ART3, DPEP1, ART1	361	55	16021	2.4207	1	1	99.9267
SP_PIR_KEYWORDS	gpi-anchor	4	0.956938	0.454379	ART3, HFE2, DPEP1, ART1	359	124	17854	1.60428	1	0.901053	99.9735
GOTERM_CC_FAT	GO:0031225~anchored to membrane	4	0.956938	0.833994	ART3, HFE2, DPEP1, ART1	274	207	12504	0.881836	1	0.994203	100
Annotation Cluster 67	Enrichment Score: 0.43226513425910834
Category	Term	Count	%	PValue	Genes	List Total	Pop Hits	Pop Total	Fold Enrichment	Bonferroni	Benjamini	FDR
GOTERM_MF_FAT	GO:0000287~magnesium ion binding	11	2.63158	0.294338	ADPRHL1, MTHFD2, ADSSL1, ALPI, PGM5, ATP2A1, PFKM, ATP1A2, PSPH, TTN, ACSL6	266	409	13288	1.34353	1	0.918382	99.2997
UP_SEQ_FEATURE	metal ion-binding site:Magnesium	4	0.956938	0.408985	ADSSL1, PGM5, ATP2A1, ATP1A2	361	103	16021	1.72348	1	1	99.9845
SP_PIR_KEYWORDS	magnesium	10	2.39234	0.419421	MTHFD2, ADSSL1, ALPI, PGM5, ATP2A1, PFKM, ATP1A2, PSPH, TTN, ACSL6	359	403	17854	1.23406	1	0.886382	99.9383
Annotation Cluster 68	Enrichment Score: 0.4092130546107283
Category	Term	Count	%	PValue	Genes	List Total	Pop Hits	Pop Total	Fold Enrichment	Bonferroni	Benjamini	FDR
GOTERM_MF_FAT	GO:0030246~carbohydrate binding	10	2.39234	0.184101	LMAN1L, BGN, GALNT6, ENPP2, APOE, LGALS1, ACAN, ITIH4, PFKM, PTX3	266	317	13288	1.57586	1	0.846164	94.4734
GOTERM_MF_FAT	GO:0005529~sugar binding	5	1.19617	0.491601	LMAN1L, GALNT6, LGALS1, ACAN, PFKM	266	181	13288	1.37997	1	0.97539	99.9934
SP_PIR_KEYWORDS	Lectin	4	0.956938	0.654173	LMAN1L, GALNT6, LGALS1, ACAN	359	167	17854	1.1912	1	0.971779	99.9999
Annotation Cluster 69	Enrichment Score: 0.39497453754125195
Category	Term	Count	%	PValue	Genes	List Total	Pop Hits	Pop Total	Fold Enrichment	Bonferroni	Benjamini	FDR
GOTERM_CC_FAT	GO:0044456~synapse part	7	1.67464	0.31532	SYT8, CHRND, PARK2, SYNGR1, CHRNE, CAMK2A, SYPL2	274	212	12504	1.50682	1	0.839729	99.2947
SP_PIR_KEYWORDS	cytoplasmic vesicle	7	1.67464	0.320531	ZP3R, HAX1, UQCC, SMAGP, SYT8, TRIM72, MARCH11	359	232	17854	1.50055	1	0.835263	99.4769
GOTERM_CC_FAT	GO:0031982~vesicle	14	3.34928	0.339483	ZP3R, NOS1, IL1RN, SLC3A2, UQCC, SYT8, SYNGR1, TRIM72, SYPL2, MARCH11, SMAGP, SORT1, IL1B, ALS2CL	274	519	12504	1.231	1	0.855279	99.5592
GOTERM_CC_FAT	GO:0030136~clathrin-coated vesicle	4	0.956938	0.397228	SYT8, SORT1, SYNGR1, SYPL2	274	104	12504	1.75519	1	0.889423	99.8668
GOTERM_CC_FAT	GO:0016023~cytoplasmic membrane-bounded vesicle	11	2.63158	0.419017	ZP3R, NOS1, UQCC, SYT8, SLC3A2, IL1B, SORT1, TRIM72, SYNGR1, SYPL2, ALS2CL	274	414	12504	1.21253	1	0.902067	99.9177
GOTERM_CC_FAT	GO:0031988~membrane-bounded vesicle	11	2.63158	0.42874	ZP3R, NOS1, UQCC, SYT8, SLC3A2, IL1B, SORT1, TRIM72, SYNGR1, SYPL2, ALS2CL	274	420	12504	1.1952	1	0.90169	99.934
GOTERM_CC_FAT	GO:0031410~cytoplasmic vesicle	13	3.11005	0.43261	ZP3R, NOS1, SLC3A2, UQCC, SYT8, SYNGR1, TRIM72, SYPL2, MARCH11, SMAGP, SORT1, IL1B, ALS2CL	274	508	12504	1.16783	1	0.900849	99.9396
GOTERM_CC_FAT	GO:0008021~synaptic vesicle	3	0.717703	0.43925	SYT8, SYNGR1, SYPL2	274	68	12504	2.01331	1	0.902003	99.9482
GOTERM_CC_FAT	GO:0030141~secretory granule	4	0.956938	0.472273	ZP3R, NOS1, SYT8, IL1B	274	117	12504	1.56017	1	0.913991	99.9766
GOTERM_CC_FAT	GO:0030135~coated vesicle	4	0.956938	0.510915	SYT8, SORT1, SYNGR1, SYPL2	274	124	12504	1.4721	1	0.927863	99.9913
Annotation Cluster 70	Enrichment Score: 0.38945636179060084
Category	Term	Count	%	PValue	Genes	List Total	Pop Hits	Pop Total	Fold Enrichment	Bonferroni	Benjamini	FDR
INTERPRO	IPR018029:C2 membrane targeting protein	4	0.956938	0.357374	HECW2, UNC13D, SYT8, CPNE2	357	106	17763	1.8776	1	0.998186	99.8773
UP_SEQ_FEATURE	domain:C2 1	3	0.717703	0.367661	UNC13D, SYT8, CPNE2	361	57	16021	2.33576	1	1	99.952
UP_SEQ_FEATURE	domain:C2 2	3	0.717703	0.367661	UNC13D, SYT8, CPNE2	361	57	16021	2.33576	1	1	99.952
SMART	SM00239:C2	4	0.956938	0.48189	HECW2, UNC13D, SYT8, CPNE2	183	130	9131	1.53527	1	0.988641	99.9585
INTERPRO	IPR000008:C2 calcium-dependent membrane targeting	4	0.956938	0.48501	HECW2, UNC13D, SYT8, CPNE2	357	130	17763	1.53096	1	0.999821	99.9957
Annotation Cluster 71	Enrichment Score: 0.375085992828927
Category	Term	Count	%	PValue	Genes	List Total	Pop Hits	Pop Total	Fold Enrichment	Bonferroni	Benjamini	FDR
GOTERM_BP_FAT	GO:0030326~embryonic limb morphogenesis	4	0.956938	0.324929	CRABP2, GDF5, TBX4, GJA5	282	97	13588	1.98699	1	0.966861	99.8476
GOTERM_BP_FAT	GO:0035113~embryonic appendage morphogenesis	4	0.956938	0.324929	CRABP2, GDF5, TBX4, GJA5	282	97	13588	1.98699	1	0.966861	99.8476
GOTERM_BP_FAT	GO:0035107~appendage morphogenesis	4	0.956938	0.426021	CRABP2, GDF5, TBX4, GJA5	282	115	13588	1.67598	1	0.985325	99.9895
GOTERM_BP_FAT	GO:0035108~limb morphogenesis	4	0.956938	0.426021	CRABP2, GDF5, TBX4, GJA5	282	115	13588	1.67598	1	0.985325	99.9895
GOTERM_BP_FAT	GO:0060173~limb development	4	0.956938	0.447873	CRABP2, GDF5, TBX4, GJA5	282	119	13588	1.61964	1	0.987429	99.9945
GOTERM_BP_FAT	GO:0048736~appendage development	4	0.956938	0.447873	CRABP2, GDF5, TBX4, GJA5	282	119	13588	1.61964	1	0.987429	99.9945
GOTERM_BP_FAT	GO:0048598~embryonic morphogenesis	8	1.91388	0.616099	SHROOM3, TCAP, CLIC5, TMIE, CRABP2, GDF5, TBX4, GJA5	282	359	13588	1.07375	1	0.996799	100
Annotation Cluster 72	Enrichment Score: 0.3732577796711513
Category	Term	Count	%	PValue	Genes	List Total	Pop Hits	Pop Total	Fold Enrichment	Bonferroni	Benjamini	FDR
SP_PIR_KEYWORDS	ligase	13	3.11005	0.0144814	ADSSL1, HECW2, NARS, ASNS, LARS2, PARK2, TRIM63, MARCH11, MARCH4, NARS2, RNF128, ACSL6, UBE2E1	359	290	17854	2.22939	0.992563	0.184719	17.9873
GOTERM_MF_FAT	GO:0016879~ligase activity, forming carbon-nitrogen bonds	8	1.91388	0.0927602	CBLC, ADSSL1, HECW2, RNF128, ASNS, PARK2, TRIM63, UBE2E1	266	193	13288	2.07067	1	0.77523	74.978
UP_SEQ_FEATURE	zinc finger region:B box-type	3	0.717703	0.234921	TRIM54, TRIM72, TRIM63	361	41	16021	3.24728	1	0.999998	98.8497
GOTERM_MF_FAT	GO:0016881~acid-amino acid ligase activity	6	1.43541	0.23722	CBLC, HECW2, RNF128, PARK2, TRIM63, UBE2E1	266	166	13288	1.8056	1	0.887554	97.8798
INTERPRO	IPR018957:Zinc finger, C3HC4 RING-type	7	1.67464	0.273795	CBLC, TRIM54, RNF128, TRIM72, TRIM63, MARCH11, MARCH4	357	219	17763	1.59038	1	0.993674	99.2171
GOTERM_MF_FAT	GO:0004842~ubiquitin-protein ligase activity	4	0.956938	0.343609	CBLC, RNF128, TRIM63, UBE2E1	266	104	13288	1.92134	1	0.934624	99.75
SMART	SM00336:BBOX	3	0.717703	0.365835	TRIM54, TRIM72, TRIM63	183	64	9131	2.33888	1	0.967543	99.5455
INTERPRO	IPR000315:Zinc finger, B-box	3	0.717703	0.368207	TRIM54, TRIM72, TRIM63	357	64	17763	2.33233	1	0.998385	99.9052
GOTERM_BP_FAT	GO:0009057~macromolecule catabolic process	16	3.82775	0.374473	HECW2, FBXO40, CHI3L1, PARK2, TRIM63, DNASE1L3, MARCH11, MARCH4, RAB40B, CBLC, CD36, PYGM, APOE, RNF128, CDH29, UBE2E1	282	654	13588	1.17882	1	0.976436	99.9567
GOTERM_MF_FAT	GO:0019787~small conjugating protein ligase activity	4	0.956938	0.456205	CBLC, RNF128, TRIM63, UBE2E1	266	125	13288	1.59856	1	0.967201	99.9828
GOTERM_BP_FAT	GO:0044265~cellular macromolecule catabolic process	14	3.34928	0.495873	HECW2, FBXO40, PARK2, TRIM63, MARCH11, DNASE1L3, MARCH4, RAB40B, CBLC, CD36, APOE, RNF128, CDH29, UBE2E1	282	609	13588	1.10769	1	0.990744	99.9988
INTERPRO	IPR017907:Zinc finger, RING-type, conserved site	6	1.43541	0.578499	CBLC, TRIM54, RNF128, PARK2, TRIM72, TRIM63	357	254	17763	1.17535	1	0.999954	99.9998
KEGG_PATHWAY	mmu04120:Ubiquitin mediated proteolysis	4	0.956938	0.578858	CBLC, CDH29, PARK2, UBE2E1	127	136	5738	1.32886	1	0.956919	99.9951
GOTERM_BP_FAT	GO:0019941~modification-dependent protein catabolic process	11	2.63158	0.608733	CBLC, HECW2, FBXO40, RNF128, CDH29, PARK2, TRIM63, MARCH11, RAB40B, MARCH4, UBE2E1	282	508	13588	1.04336	1	0.996662	100
GOTERM_BP_FAT	GO:0043632~modification-dependent macromolecule catabolic process	11	2.63158	0.608733	CBLC, HECW2, FBXO40, RNF128, CDH29, PARK2, TRIM63, MARCH11, RAB40B, MARCH4, UBE2E1	282	508	13588	1.04336	1	0.996662	100
GOTERM_BP_FAT	GO:0051603~proteolysis involved in cellular protein catabolic process	11	2.63158	0.670869	CBLC, HECW2, FBXO40, RNF128, CDH29, PARK2, TRIM63, MARCH11, RAB40B, MARCH4, UBE2E1	282	534	13588	0.992562	1	0.998014	100
GOTERM_BP_FAT	GO:0044257~cellular protein catabolic process	11	2.63158	0.67766	CBLC, HECW2, FBXO40, RNF128, CDH29, PARK2, TRIM63, MARCH11, RAB40B, MARCH4, UBE2E1	282	537	13588	0.987017	1	0.998097	100
GOTERM_BP_FAT	GO:0030163~protein catabolic process	11	2.63158	0.718714	CBLC, HECW2, FBXO40, RNF128, CDH29, PARK2, TRIM63, MARCH11, RAB40B, MARCH4, UBE2E1	282	556	13588	0.953288	1	0.998864	100
SP_PIR_KEYWORDS	ubl conjugation pathway	9	2.15311	0.758344	HECW2, FBXO40, RNF128, PARK2, TRIM63, MARCH11, RAB40B, MARCH4, UBE2E1	359	484	17854	0.92478	1	0.987948	100
UP_SEQ_FEATURE	zinc finger region:RING-type	4	0.956938	0.760131	CBLC, TRIM54, TRIM72, TRIM63	361	176	16021	1.00863	1	1	100
SMART	SM00184:RING	5	1.19617	0.827202	CBLC, TRIM54, RNF128, TRIM72, TRIM63	183	286	9131	0.872311	1	0.999936	100
INTERPRO	IPR001841:Zinc finger, RING-type	5	1.19617	0.828265	CBLC, TRIM54, RNF128, TRIM72, TRIM63	357	286	17763	0.869865	1	1	100
GOTERM_BP_FAT	GO:0006508~proteolysis	18	4.30622	0.868588	HECW2, FBXO40, PARK2, TTN, TRIM63, MARCH11, RAB40B, MARCH4, CBLC, PGM5, FAP, RNF128, F2, CDH29, PREPL, DPP6, DPEP1, UBE2E1	282	1034	13588	0.8388	1	0.999925	100
SP_PIR_KEYWORDS	zinc-finger	16	3.82775	0.985067	FBXO40, PHF10, SMYD1, PARK2, TRIM72, TRIM63, MARCH11, MARCH4, ZFP575, CBLC, ZDHHC16, TRIM54, APEG3, DMD, RNF128, EIF2S2	359	1204	17854	0.660898	1	0.999984	100
Annotation Cluster 73	Enrichment Score: 0.3323605801829595
Category	Term	Count	%	PValue	Genes	List Total	Pop Hits	Pop Total	Fold Enrichment	Bonferroni	Benjamini	FDR
GOTERM_MF_FAT	GO:0043167~ion binding	89	21.2919	0.110224	APOBEC2, TNNC2, SCN3A, SCN3B, F13A1, NPNT, CAR5A, TTN, PSPH, DNASE1L3, G630090E17RIK, MTHFD2, CGREF1, PVALB, ITIH4, DPEP1, MB, SUOX, SLC3A2, LDB3, TMEM38A, PADI2, HEPHL1, ACTN2, PFKM, SCEL, TMEM38B, ZDHHC16, PGM5, PRUNE, CLIC3, XIRP2, CLIC5, LIMCH1, ITGB1BP2, F2, EIF2S2, RYR1, CAR8, CASQ1, ADD3, CASQ2, ABLIM2, MYL4, ALPI, MYL2, CYP2F2, FBXO40, GALNT6, ENPP2, ABLIM3, SRL, MYL1, EGLN3, CACNB1, CDH1…	266	3934	13288	1.13014	1	0.775137	81.0249
GOTERM_MF_FAT	GO:0043169~cation binding	87	20.8134	0.13723	APOBEC2, TNNC2, SCN3A, SCN3B, F13A1, NPNT, CAR5A, TTN, PSPH, DNASE1L3, G630090E17RIK, MTHFD2, CGREF1, PVALB, ITIH4, DPEP1, MB, SUOX, SLC3A2, LDB3, TMEM38A, PADI2, HEPHL1, ACTN2, PFKM, SCEL, TMEM38B, ZDHHC16, PGM5, PRUNE, XIRP2, LIMCH1, ITGB1BP2, F2, EIF2S2, RYR1, CAR8, CASQ1, ADD3, CASQ2, ABLIM2, MYL4, ALPI, MYL2, CYP2F2, FBXO40, GALNT6, ENPP2, ABLIM3, SRL, MYL1, EGLN3, CACNB1, CDH1, TRIM72, KCNA…	266	3885	13288	1.11868	1	0.801437	87.7626
GOTERM_MF_FAT	GO:0046872~metal ion binding	85	20.3349	0.178602	APOBEC2, TNNC2, SCN3A, SCN3B, F13A1, NPNT, CAR5A, TTN, PSPH, DNASE1L3, G630090E17RIK, MTHFD2, CGREF1, PVALB, ITIH4, DPEP1, MB, SUOX, LDB3, TMEM38A, PADI2, HEPHL1, ACTN2, PFKM, SCEL, TMEM38B, ZDHHC16, PGM5, PRUNE, XIRP2, LIMCH1, ITGB1BP2, F2, EIF2S2, RYR1, CAR8, CASQ1, ADD3, CASQ2, ABLIM2, MYL4, ALPI, MYL2, CYP2F2, FBXO40, GALNT6, ENPP2, ABLIM3, SRL, MYL1, EGLN3, CACNB1, CDH1, TRIM72, KCNA7, ADPRH…	266	3850	13288	1.1029	1	0.848246	93.9191
SP_PIR_KEYWORDS	metal-binding	47	11.244	0.893819	APOBEC2, ABLIM2, CYP2F2, FBXO40, ENPP2, ABLIM3, F13A1, EGLN3, CAR5A, TRIM72, TTN, DMD, CYP3A41B, RNF128, DPEP1, MB, SUOX, ADSSL1, NOS1, LDB3, HEPHL1, PHF10, SMYD1, PFKM, PARK2, ATP1A2, TRIM63, PCK2, CSRP3, MARCH11, SCEL, MARCH4, ZFP575, CBLC, ZDHHC16, PGM5, PRUNE, TRIM54, APEG3, NRAP, XIRP2, FYN, LIMCH1, ITGB1BP2, EIF2S2, ATP2A1, CAR8	359	2682	17854	0.871526	1	0.99849	100
SP_PIR_KEYWORDS	zinc	30	7.17703	0.951502	APOBEC2, ABLIM2, ALPI, FBXO40, ABLIM3, CAR5A, TRIM72, DMD, RNF128, DPEP1, LDB3, PHF10, SMYD1, PARK2, TRIM63, MARCH11, CSRP3, SCEL, ZFP575, MARCH4, CBLC, TRIM54, ZDHHC16, NRAP, APEG3, XIRP2, LIMCH1, ITGB1BP2, EIF2S2, CAR8	359	1886	17854	0.79108	1	0.99976	100
GOTERM_MF_FAT	GO:0046914~transition metal ion binding	41	9.80861	0.977459	APOBEC2, ABLIM2, ALPI, FBXO40, CYP2F2, GALNT6, ABLIM3, EGLN3, CAR5A, TRIM72, DMD, CYP3A41B, RNF128, DPEP1, MB, SUOX, NOS1, LDB3, HEPHL1, PHF10, SMYD1, PARK2, TRIM63, PCK2, CSRP3, MARCH11, SCEL, ZFP575, MARCH4, CBLC, PRUNE, TRIM54, ZDHHC16, APEG3, NRAP, FYN, XIRP2, LIMCH1, ITGB1BP2, EIF2S2, CAR8	266	2608	13288	0.785334	1	0.999999	100
SP_PIR_KEYWORDS	zinc-finger	16	3.82775	0.985067	FBXO40, PHF10, SMYD1, PARK2, TRIM72, TRIM63, MARCH11, MARCH4, ZFP575, CBLC, ZDHHC16, TRIM54, APEG3, DMD, RNF128, EIF2S2	359	1204	17854	0.660898	1	0.999984	100
GOTERM_MF_FAT	GO:0008270~zinc ion binding	30	7.17703	0.991467	APOBEC2, ABLIM2, ALPI, FBXO40, ABLIM3, CAR5A, TRIM72, DMD, RNF128, DPEP1, LDB3, PHF10, SMYD1, PARK2, TRIM63, MARCH11, CSRP3, SCEL, ZFP575, MARCH4, CBLC, TRIM54, ZDHHC16, NRAP, APEG3, XIRP2, LIMCH1, ITGB1BP2, EIF2S2, CAR8	266	2105	13288	0.711946	1	1	100
Annotation Cluster 74	Enrichment Score: 0.33036283120167004
Category	Term	Count	%	PValue	Genes	List Total	Pop Hits	Pop Total	Fold Enrichment	Bonferroni	Benjamini	FDR
SMART	SM00338:BRLZ	3	0.717703	0.292629	ATF5, ATF3, NFIL3	183	54	9131	2.77201	1	0.936096	98.3427
INTERPRO	IPR004827:Basic-leucine zipper (bZIP) transcription factor	3	0.717703	0.294796	ATF5, ATF3, NFIL3	357	54	17763	2.76424	1	0.993813	99.4983
UP_SEQ_FEATURE	DNA-binding region:Basic motif	5	1.19617	0.456408	ATF5, ATF3, MYOG, NFIL3, SOHLH2	361	154	16021	1.44089	1	1	99.9961
UP_SEQ_FEATURE	domain:Leucine-zipper	3	0.717703	0.696979	ATF5, ATF3, NFIL3	361	107	16021	1.24429	1	1	100
GOTERM_MF_FAT	GO:0046983~protein dimerization activity	6	1.43541	0.812405	ATF5, CBLN1, ATF3, ACTN2, MYH7, NFIL3	266	340	13288	0.881557	1	0.999298	100
Annotation Cluster 75	Enrichment Score: 0.32792092817980467
Category	Term	Count	%	PValue	Genes	List Total	Pop Hits	Pop Total	Fold Enrichment	Bonferroni	Benjamini	FDR
GOTERM_BP_FAT	GO:0006887~exocytosis	4	0.956938	0.398304	UNC13D, SYT8, TRIM72, TAC4	282	110	13588	1.75216	1	0.98111	99.9772
GOTERM_BP_FAT	GO:0046903~secretion	6	1.43541	0.483014	UNC13D, IL1RN, SYT8, ABCA1, TRIM72, TAC4	282	221	13588	1.30817	1	0.989936	99.9981
GOTERM_BP_FAT	GO:0032940~secretion by cell	5	1.19617	0.539588	UNC13D, IL1RN, SYT8, TRIM72, TAC4	282	186	13588	1.29528	1	0.994224	99.9997
Annotation Cluster 76	Enrichment Score: 0.3270923301629511
Category	Term	Count	%	PValue	Genes	List Total	Pop Hits	Pop Total	Fold Enrichment	Bonferroni	Benjamini	FDR
SP_PIR_KEYWORDS	heme	5	1.19617	0.318094	SUOX, NOS1, CYP2F2, CYP3A41B, MB	359	142	17854	1.75115	1	0.840824	99.4509
GOTERM_MF_FAT	GO:0020037~heme binding	5	1.19617	0.323582	SUOX, NOS1, CYP2F2, CYP3A41B, MB	266	144	13288	1.73454	1	0.928968	99.6166
GOTERM_MF_FAT	GO:0046906~tetrapyrrole binding	5	1.19617	0.355319	SUOX, NOS1, CYP2F2, CYP3A41B, MB	266	151	13288	1.65414	1	0.939476	99.8065
UP_SEQ_FEATURE	metal ion-binding site:Iron (heme axial ligand)	4	0.956938	0.384715	SUOX, NOS1, CYP2F2, CYP3A41B	361	99	16021	1.79311	1	1	99.9696
GOTERM_MF_FAT	GO:0009055~electron carrier activity	5	1.19617	0.575593	SUOX, CYB5R1, NOS1, CYP2F2, CYP3A41B	266	202	13288	1.23651	1	0.986864	99.9995
SP_PIR_KEYWORDS	iron	6	1.43541	0.774489	SUOX, NOS1, CYP2F2, CYP3A41B, EGLN3, MB	359	321	17854	0.929581	1	0.989426	100
GOTERM_MF_FAT	GO:0005506~iron ion binding	6	1.43541	0.818324	SUOX, NOS1, CYP2F2, CYP3A41B, EGLN3, MB	266	343	13288	0.873846	1	0.9993	100
Annotation Cluster 77	Enrichment Score: 0.3215082862288019
Category	Term	Count	%	PValue	Genes	List Total	Pop Hits	Pop Total	Fold Enrichment	Bonferroni	Benjamini	FDR
UP_SEQ_FEATURE	domain:EGF-like 4; calcium-binding	3	0.717703	0.161202	NPNT, FBLN5, VWCE	361	32	16021	4.16058	1	0.999981	94.6666
UP_SEQ_FEATURE	domain:EGF-like 2; calcium-binding	3	0.717703	0.32672	NPNT, FBLN5, VWCE	361	52	16021	2.56036	1	1	99.8635
INTERPRO	IPR013091:EGF calcium-binding	3	0.717703	0.40383	NPNT, FBLN5, VWCE	357	69	17763	2.16332	1	0.999179	99.9607
SMART	SM00179:EGF_CA	3	0.717703	0.544874	NPNT, FBLN5, VWCE	183	91	9131	1.64493	1	0.99251	99.9911
INTERPRO	IPR001881:EGF-like calcium-binding	3	0.717703	0.547274	NPNT, FBLN5, VWCE	357	91	17763	1.64032	1	0.999922	99.9994
INTERPRO	IPR000152:EGF-type aspartate/asparagine hydroxylation conserved site	3	0.717703	0.564889	NPNT, FBLN5, VWCE	357	94	17763	1.58797	1	0.999943	99.9997
INTERPRO	IPR018097:EGF-like calcium-binding, conserved site	3	0.717703	0.564889	NPNT, FBLN5, VWCE	357	94	17763	1.58797	1	0.999943	99.9997
INTERPRO	IPR000742:EGF-like, type 3	4	0.956938	0.764778	NPNT, FBLN5, OTOG, VWCE	357	199	17763	1.00013	1	0.999999	100
SP_PIR_KEYWORDS	egf-like domain	4	0.956938	0.825502	NPNT, FBLN5, OTOG, VWCE	359	222	17854	0.896083	1	0.994435	100
Annotation Cluster 78	Enrichment Score: 0.3156035692427344
Category	Term	Count	%	PValue	Genes	List Total	Pop Hits	Pop Total	Fold Enrichment	Bonferroni	Benjamini	FDR
GOTERM_CC_FAT	GO:0045202~synapse	11	2.63158	0.162068	CBLN1, DES, NOS1, DMD, SYT8, CHRND, PARK2, SYNGR1, CHRNE, CAMK2A, SYPL2	274	319	12504	1.57362	1	0.675542	90.0996
GOTERM_CC_FAT	GO:0044456~synapse part	7	1.67464	0.31532	SYT8, CHRND, PARK2, SYNGR1, CHRNE, CAMK2A, SYPL2	274	212	12504	1.50682	1	0.839729	99.2947
SP_PIR_KEYWORDS	synapse	6	1.43541	0.427944	CBLN1, CHRND, PARK2, SYNGR1, CHRNE, CAMK2A	359	213	17854	1.40092	1	0.890057	99.9496
GOTERM_BP_FAT	GO:0050804~regulation of synaptic transmission	3	0.717703	0.616026	PARK2, SYNGR1, CAMK2A	282	100	13588	1.44553	1	0.996872	100
SP_PIR_KEYWORDS	postsynaptic cell membrane	3	0.717703	0.650674	CHRND, PARK2, CHRNE	359	110	17854	1.35634	1	0.973831	99.9999
GOTERM_BP_FAT	GO:0051969~regulation of transmission of nerve impulse	3	0.717703	0.652747	PARK2, SYNGR1, CAMK2A	282	107	13588	1.35096	1	0.997619	100
GOTERM_BP_FAT	GO:0031644~regulation of neurological system process	3	0.717703	0.681955	PARK2, SYNGR1, CAMK2A	282	113	13588	1.27923	1	0.998189	100
GOTERM_CC_FAT	GO:0045211~postsynaptic membrane	3	0.717703	0.765371	CHRND, PARK2, CHRNE	274	126	12504	1.08655	1	0.986429	100
Annotation Cluster 79	Enrichment Score: 0.31143452490344675
Category	Term	Count	%	PValue	Genes	List Total	Pop Hits	Pop Total	Fold Enrichment	Bonferroni	Benjamini	FDR
INTERPRO	IPR001375:Peptidase S9, prolyl oligopeptidase active site region	3	0.717703	0.0131374	FAP, PREPL, DPP6	357	9	17763	16.5854	0.999934	0.523158	18.1662
GOTERM_MF_FAT	GO:0008236~serine-type peptidase activity	6	1.43541	0.416539	PGM5, FAP, F2, PREPL, RHBDL2, DPP6	266	212	13288	1.41382	1	0.95486	99.9532
GOTERM_MF_FAT	GO:0017171~serine hydrolase activity	6	1.43541	0.422771	PGM5, FAP, F2, PREPL, RHBDL2, DPP6	266	213	13288	1.40718	1	0.955874	99.9599
GOTERM_MF_FAT	GO:0004252~serine-type endopeptidase activity	5	1.19617	0.52586	PGM5, FAP, F2, PREPL, RHBDL2	266	189	13288	1.32156	1	0.979776	99.9976
SP_PIR_KEYWORDS	Serine protease	3	0.717703	0.844104	FAP, F2, PREPL	359	164	17854	0.909743	1	0.995822	100
GOTERM_MF_FAT	GO:0070011~peptidase activity, acting on L-amino acid peptides	9	2.15311	0.918687	PGM5, FAP, F2, PREPL, RHBDL2, DPP6, TTN, CTLA2A, DPEP1	266	603	13288	0.745595	1	0.999952	100
GOTERM_MF_FAT	GO:0004175~endopeptidase activity	6	1.43541	0.92618	PGM5, FAP, F2, PREPL, RHBDL2, TTN	266	421	13288	0.711946	1	0.999965	100
GOTERM_MF_FAT	GO:0008233~peptidase activity	9	2.15311	0.938116	PGM5, FAP, F2, PREPL, RHBDL2, DPP6, TTN, CTLA2A, DPEP1	266	629	13288	0.714776	1	0.999977	100
UP_SEQ_FEATURE	active site:Charge relay system	3	0.717703	0.939413	FAP, F2, PREPL	361	198	16021	0.672417	1	1	100
SP_PIR_KEYWORDS	Protease	4	0.956938	0.998025	FAP, F2, PREPL, DPEP1	359	509	17854	0.390826	1	1	100
Annotation Cluster 80	Enrichment Score: 0.30192627874746325
Category	Term	Count	%	PValue	Genes	List Total	Pop Hits	Pop Total	Fold Enrichment	Bonferroni	Benjamini	FDR
GOTERM_BP_FAT	GO:0048729~tissue morphogenesis	8	1.91388	0.223286	TNNT2, LAMA1, FGFR3, SHROOM3, NPNT, TBX4, FST, TNNI1	282	238	13588	1.61964	1	0.927396	98.4568
GOTERM_BP_FAT	GO:0035295~tube development	7	1.67464	0.465522	LAMA1, SHROOM3, NPNT, TBX4, HSD11B1, CDH1, GJA5	282	264	13588	1.27762	1	0.988882	99.9968
GOTERM_BP_FAT	GO:0002009~morphogenesis of an epithelium	5	1.19617	0.481945	LAMA1, FGFR3, SHROOM3, NPNT, TBX4	282	173	13588	1.39261	1	0.990018	99.9981
GOTERM_BP_FAT	GO:0060429~epithelium development	6	1.43541	0.663474	LAMA1, FGFR3, SHROOM3, NPNT, TBX4, SCEL	282	271	13588	1.06681	1	0.997909	100
GOTERM_BP_FAT	GO:0060562~epithelial tube morphogenesis	3	0.717703	0.672448	LAMA1, SHROOM3, NPNT	282	111	13588	1.30228	1	0.998019	100
GOTERM_BP_FAT	GO:0035239~tube morphogenesis	4	0.956938	0.690494	LAMA1, SHROOM3, NPNT, CDH1	282	171	13588	1.12712	1	0.998321	100
Annotation Cluster 81	Enrichment Score: 0.2787914844866525
Category	Term	Count	%	PValue	Genes	List Total	Pop Hits	Pop Total	Fold Enrichment	Bonferroni	Benjamini	FDR
GOTERM_BP_FAT	GO:0048839~inner ear development	4	0.956938	0.274001	FGFR3, TCAP, CLIC5, TMIE	282	88	13588	2.1902	1	0.951952	99.4938
GOTERM_BP_FAT	GO:0043583~ear development	4	0.956938	0.364597	FGFR3, TCAP, CLIC5, TMIE	282	104	13588	1.85325	1	0.975428	99.9439
GOTERM_BP_FAT	GO:0042472~inner ear morphogenesis	3	0.717703	0.404882	TCAP, CLIC5, TMIE	282	67	13588	2.15751	1	0.981883	99.981
GOTERM_BP_FAT	GO:0042471~ear morphogenesis	3	0.717703	0.468332	TCAP, CLIC5, TMIE	282	76	13588	1.90202	1	0.989048	99.997
GOTERM_BP_FAT	GO:0048598~embryonic morphogenesis	8	1.91388	0.616099	SHROOM3, TCAP, CLIC5, TMIE, CRABP2, GDF5, TBX4, GJA5	282	359	13588	1.07375	1	0.996799	100
GOTERM_BP_FAT	GO:0007423~sensory organ development	6	1.43541	0.617191	FGFR3, RPGR, TCAP, CLIC5, TMIE, CACNA1S	282	257	13588	1.12493	1	0.996776	100
GOTERM_BP_FAT	GO:0048562~embryonic organ morphogenesis	3	0.717703	0.849479	TCAP, CLIC5, TMIE	282	161	13588	0.897846	1	0.999866	100
GOTERM_BP_FAT	GO:0048568~embryonic organ development	3	0.717703	0.961607	TCAP, CLIC5, TMIE	282	241	13588	0.599806	1	0.999999	100
Annotation Cluster 82	Enrichment Score: 0.250350450327352
Category	Term	Count	%	PValue	Genes	List Total	Pop Hits	Pop Total	Fold Enrichment	Bonferroni	Benjamini	FDR
SP_PIR_KEYWORDS	phosphotransferase	5	1.19617	0.237995	FGFR3, PHKG1, FYN, PFKM, CAMK2A	359	124	17854	2.00535	1	0.765338	97.5148
SMART	SM00220:S_TKc	8	1.91388	0.277283	PAK6, OBSCN, PHKG1, MYLK4, TTN, PRKG1, CAMK2A, DCLK1	183	265	9131	1.5063	1	0.945106	97.8631
INTERPRO	IPR002290:Serine/threonine protein kinase	8	1.91388	0.283737	PAK6, OBSCN, PHKG1, MYLK4, TTN, PRKG1, CAMK2A, DCLK1	357	265	17763	1.50208	1	0.993662	99.3648
SP_PIR_KEYWORDS	kinase	17	4.06699	0.345392	OBSCN, ALDH18A1, FGFR3, PHKG1, MYLK4, FN3K, HK2, PFKM, PRKG1, TTN, PAK6, CKM, PACSIN3, FYN, CABC1, CAMK2A, DCLK1	359	707	17854	1.19583	1	0.846381	99.6849
INTERPRO	IPR017442:Serine/threonine protein kinase-related	9	2.15311	0.488267	PAK6, OBSCN, PHKG1, MYLK4, TRIB3, TTN, PRKG1, CAMK2A, DCLK1	357	374	17763	1.19734	1	0.999777	99.9961
INTERPRO	IPR008271:Serine/threonine protein kinase, active site	8	1.91388	0.585366	PAK6, OBSCN, PHKG1, MYLK4, TTN, PRKG1, CAMK2A, DCLK1	357	360	17763	1.1057	1	0.999955	99.9998
INTERPRO	IPR017441:Protein kinase, ATP binding site	10	2.39234	0.594685	PAK6, OBSCN, FGFR3, PHKG1, FYN, MYLK4, TTN, PRKG1, CAMK2A, DCLK1	357	467	17763	1.06545	1	0.99996	99.9999
GOTERM_BP_FAT	GO:0016310~phosphorylation	15	3.58852	0.628926	OBSCN, FGFR3, PHKG1, MYLK4, HK2, TRIB3, LPAR1, PRKG1, TTN, PAK6, ATP6V1C2, ATP6V0E2, FYN, CAMK2A, DCLK1	282	718	13588	1.00664	1	0.996976	100
UP_SEQ_FEATURE	domain:Protein kinase	11	2.63158	0.630733	PAK6, FGFR3, PHKG1, FYN, MYLK4, TRIB3, CABC1, TTN, PRKG1, CAMK2A, DCLK1	361	476	16021	1.02558	1	1	100
SP_PIR_KEYWORDS	serine/threonine-protein kinase	8	1.91388	0.65328	PAK6, OBSCN, PHKG1, MYLK4, TTN, PRKG1, CAMK2A, DCLK1	359	384	17854	1.0361	1	0.973528	99.9999
INTERPRO	IPR000719:Protein kinase, core	10	2.39234	0.654094	PAK6, OBSCN, FGFR3, PHKG1, MYLK4, TRIB3, TTN, PRKG1, CAMK2A, DCLK1	357	491	17763	1.01337	1	0.999988	100
UP_SEQ_FEATURE	binding site:ATP	12	2.87081	0.68454	PAK6, OBSCN, CKM, FGFR3, PHKG1, FYN, MYLK4, LARS2, TTN, PRKG1, CAMK2A, DCLK1	361	545	16021	0.977163	1	1	100
GOTERM_BP_FAT	GO:0006793~phosphorus metabolic process	17	4.06699	0.716237	OBSCN, FGFR3, PHKG1, MYLK4, HK2, TRIB3, LPAR1, PRKG1, TTN, PAK6, DUSP18, ATP6V1C2, ATP6V0E2, DUSP13, FYN, CAMK2A, DCLK1	282	866	13588	0.945883	1	0.99884	100
GOTERM_BP_FAT	GO:0006796~phosphate metabolic process	17	4.06699	0.716237	OBSCN, FGFR3, PHKG1, MYLK4, HK2, TRIB3, LPAR1, PRKG1, TTN, PAK6, DUSP18, ATP6V1C2, ATP6V0E2, DUSP13, FYN, CAMK2A, DCLK1	282	866	13588	0.945883	1	0.99884	100
UP_SEQ_FEATURE	active site:Proton acceptor	14	3.34928	0.729879	OBSCN, FGFR3, PHKG1, MYLK4, PFKM, PRKG1, TTN, DHRS7C, PAK6, FYN, HSD11B1, HSD11B2, CAMK2A, DCLK1	361	662	16021	0.938539	1	1	100
GOTERM_MF_FAT	GO:0004672~protein kinase activity	11	2.63158	0.731627	PAK6, OBSCN, FGFR3, PHKG1, FYN, MYLK4, TRIB3, TTN, PRKG1, CAMK2A, DCLK1	266	583	13288	0.942545	1	0.997498	100
GOTERM_MF_FAT	GO:0004674~protein serine/threonine kinase activity	8	1.91388	0.739438	PAK6, OBSCN, PHKG1, MYLK4, TTN, PRKG1, CAMK2A, DCLK1	266	421	13288	0.949262	1	0.997537	100
GOTERM_BP_FAT	GO:0006468~protein amino acid phosphorylation	12	2.87081	0.777034	PAK6, OBSCN, FGFR3, PHKG1, FYN, MYLK4, TRIB3, LPAR1, TTN, PRKG1, CAMK2A, DCLK1	282	640	13588	0.903457	1	0.999425	100
UP_SEQ_FEATURE	nucleotide phosphate-binding region:ATP	17	4.06699	0.872313	OBSCN, FGFR3, MYH1, PHKG1, MYLK4, MYH2, MYH4, MYH7, PFKM, MYH6, PRKG1, TTN, MYH8, PAK6, CKM, FYN, CAMK2A, DCLK1	361	907	16021	0.83181	1	1	100
Annotation Cluster 83	Enrichment Score: 0.2385958180320283
Category	Term	Count	%	PValue	Genes	List Total	Pop Hits	Pop Total	Fold Enrichment	Bonferroni	Benjamini	FDR
SP_PIR_KEYWORDS	Apoptosis	8	1.91388	0.512464	MEF2C, MOAP1, ZDHHC16, APEG3, CHAC1, EGLN3, TRIB3, DNASE1L3	359	337	17854	1.1806	1	0.927465	99.9943
GOTERM_BP_FAT	GO:0012501~programmed cell death	11	2.63158	0.517173	CCNB1IP1, MEF2C, MOAP1, ZDHHC16, ANK2, APEG3, NCF1, EGLN3, EDA2R, TRIB3, DNASE1L3	282	473	13588	1.12057	1	0.992605	99.9994
GOTERM_BP_FAT	GO:0008219~cell death	11	2.63158	0.606234	CCNB1IP1, MEF2C, MOAP1, ZDHHC16, ANK2, APEG3, NCF1, EGLN3, EDA2R, TRIB3, DNASE1L3	282	507	13588	1.04542	1	0.996614	100
GOTERM_BP_FAT	GO:0006915~apoptosis	10	2.39234	0.627798	CCNB1IP1, MEF2C, MOAP1, ZDHHC16, ANK2, APEG3, NCF1, EGLN3, TRIB3, DNASE1L3	282	465	13588	1.03622	1	0.996995	100
GOTERM_BP_FAT	GO:0016265~death	11	2.63158	0.635714	CCNB1IP1, MEF2C, MOAP1, ZDHHC16, ANK2, APEG3, NCF1, EGLN3, EDA2R, TRIB3, DNASE1L3	282	519	13588	1.02125	1	0.997152	100
Annotation Cluster 84	Enrichment Score: 0.23759198490330213
Category	Term	Count	%	PValue	Genes	List Total	Pop Hits	Pop Total	Fold Enrichment	Bonferroni	Benjamini	FDR
GOTERM_CC_FAT	GO:0005764~lysosome	5	1.19617	0.541886	ZP3R, FGFR3, NOS1, UNC13D, SORT1	274	178	12504	1.28188	1	0.938643	99.9963
GOTERM_CC_FAT	GO:0000323~lytic vacuole	5	1.19617	0.546134	ZP3R, FGFR3, NOS1, UNC13D, SORT1	274	179	12504	1.27472	1	0.938344	99.9967
GOTERM_CC_FAT	GO:0005773~vacuole	5	1.19617	0.654661	ZP3R, FGFR3, NOS1, UNC13D, SORT1	274	204	12504	1.11851	1	0.964683	99.9999
Annotation Cluster 85	Enrichment Score: 0.2036063132396959
Category	Term	Count	%	PValue	Genes	List Total	Pop Hits	Pop Total	Fold Enrichment	Bonferroni	Benjamini	FDR
GOTERM_BP_FAT	GO:0043065~positive regulation of apoptosis	6	1.43541	0.585561	FGFR3, UNC13D, NUPR1, APOE, EEF1E1, MAL	282	248	13588	1.16575	1	0.996454	100
GOTERM_BP_FAT	GO:0043068~positive regulation of programmed cell death	6	1.43541	0.59271	FGFR3, UNC13D, NUPR1, APOE, EEF1E1, MAL	282	250	13588	1.15643	1	0.996576	100
GOTERM_BP_FAT	GO:0042981~regulation of apoptosis	12	2.87081	0.596125	ATF5, MOAP1, FGFR3, UNC13D, NUPR1, ANK2, APOE, EEF1E1, GDF5, CDH1, MAL, SPP1	282	553	13588	1.04559	1	0.99667	100
GOTERM_BP_FAT	GO:0010942~positive regulation of cell death	6	1.43541	0.599792	FGFR3, UNC13D, NUPR1, APOE, EEF1E1, MAL	282	252	13588	1.14725	1	0.996438	100
GOTERM_BP_FAT	GO:0043067~regulation of programmed cell death	12	2.87081	0.612915	ATF5, MOAP1, FGFR3, UNC13D, NUPR1, ANK2, APOE, EEF1E1, GDF5, CDH1, MAL, SPP1	282	560	13588	1.03252	1	0.996795	100
GOTERM_BP_FAT	GO:0010941~regulation of cell death	12	2.87081	0.620008	ATF5, MOAP1, FGFR3, UNC13D, NUPR1, ANK2, APOE, EEF1E1, GDF5, CDH1, MAL, SPP1	282	563	13588	1.02702	1	0.996763	100
GOTERM_BP_FAT	GO:0012502~induction of programmed cell death	4	0.956938	0.675028	UNC13D, NUPR1, APOE, MAL	282	167	13588	1.15412	1	0.998057	100
GOTERM_BP_FAT	GO:0006917~induction of apoptosis	4	0.956938	0.675028	UNC13D, NUPR1, APOE, MAL	282	167	13588	1.15412	1	0.998057	100
GOTERM_BP_FAT	GO:0008285~negative regulation of cell proliferation	5	1.19617	0.684463	FGFR3, NUPR1, XIRP1, EEF1E1, H19	282	224	13588	1.07554	1	0.998179	100
Annotation Cluster 86	Enrichment Score: 0.20178956761184375
Category	Term	Count	%	PValue	Genes	List Total	Pop Hits	Pop Total	Fold Enrichment	Bonferroni	Benjamini	FDR
GOTERM_BP_FAT	GO:0035295~tube development	7	1.67464	0.465522	LAMA1, SHROOM3, NPNT, TBX4, HSD11B1, CDH1, GJA5	282	264	13588	1.27762	1	0.988882	99.9968
GOTERM_BP_FAT	GO:0030324~lung development	3	0.717703	0.672448	LAMA1, TBX4, HSD11B1	282	111	13588	1.30228	1	0.998019	100
GOTERM_BP_FAT	GO:0030323~respiratory tube development	3	0.717703	0.681955	LAMA1, TBX4, HSD11B1	282	113	13588	1.27923	1	0.998189	100
GOTERM_BP_FAT	GO:0060541~respiratory system development	3	0.717703	0.730275	LAMA1, TBX4, HSD11B1	282	124	13588	1.16575	1	0.998941	100
Annotation Cluster 87	Enrichment Score: 0.16832194296386713
Category	Term	Count	%	PValue	Genes	List Total	Pop Hits	Pop Total	Fold Enrichment	Bonferroni	Benjamini	FDR
GOTERM_BP_FAT	GO:0006605~protein targeting	5	1.19617	0.296168	DUSP18, CACNB1, ABRA, PEX13, SYNGR1	282	133	13588	1.81144	1	0.96013	99.6966
GOTERM_BP_FAT	GO:0017038~protein import	3	0.717703	0.508342	DUSP18, ABRA, PEX13	282	82	13588	1.76284	1	0.992018	99.9992
GOTERM_BP_FAT	GO:0008104~protein localization	16	3.82775	0.597647	CAV3, SHROOM3, CACNB1, SYNGR1, RAB40B, MTTP, DUSP18, CD36, ANK2, APOE, CLIC5, TMSB15B1, ABRA, PEX13, RANGRF, ALS2CL	282	753	13588	1.02384	1	0.99658	100
GOTERM_BP_FAT	GO:0034613~cellular protein localization	6	1.43541	0.74464	DUSP18, ANK2, CACNB1, ABRA, PEX13, SYNGR1	282	299	13588	0.966911	1	0.999162	100
GOTERM_BP_FAT	GO:0070727~cellular macromolecule localization	6	1.43541	0.749844	DUSP18, ANK2, CACNB1, ABRA, PEX13, SYNGR1	282	301	13588	0.960486	1	0.999207	100
GOTERM_BP_FAT	GO:0046907~intracellular transport	8	1.91388	0.792416	DUSP18, MYL6B, CACNB1, ABRA, PEX13, RANGRF, MYH6, SYNGR1	282	431	13588	0.894374	1	0.999527	100
GOTERM_BP_FAT	GO:0006886~intracellular protein transport	5	1.19617	0.82648	DUSP18, CACNB1, ABRA, PEX13, SYNGR1	282	276	13588	0.872906	1	0.999772	100
GOTERM_BP_FAT	GO:0015031~protein transport	9	2.15311	0.962606	DUSP18, CD36, CACNB1, ABRA, PEX13, RANGRF, SYNGR1, RAB40B, MTTP	282	651	13588	0.666144	1	0.999999	100
GOTERM_BP_FAT	GO:0045184~establishment of protein localization	9	2.15311	0.964744	DUSP18, CD36, CACNB1, ABRA, PEX13, RANGRF, SYNGR1, RAB40B, MTTP	282	656	13588	0.661066	1	0.999999	100
Annotation Cluster 88	Enrichment Score: 0.16216643218929777
Category	Term	Count	%	PValue	Genes	List Total	Pop Hits	Pop Total	Fold Enrichment	Bonferroni	Benjamini	FDR
GOTERM_BP_FAT	GO:0050954~sensory perception of mechanical stimulus	4	0.956938	0.296574	FYN, CLIC5, TMIE, OTOG	282	92	13588	2.09497	1	0.959511	99.6995
GOTERM_BP_FAT	GO:0007605~sensory perception of sound	3	0.717703	0.521237	CLIC5, TMIE, OTOG	282	84	13588	1.72087	1	0.992849	99.9995
GOTERM_BP_FAT	GO:0050890~cognition	9	2.15311	1	GPRC5C, RPGR, FYN, CLIC5, TMIE, OTOG, PARK2, ATP1A2, TAS1R1	282	1480	13588	0.293013	1	1	100
GOTERM_BP_FAT	GO:0007600~sensory perception	7	1.67464	1	GPRC5C, RPGR, FYN, CLIC5, TMIE, OTOG, TAS1R1	282	1402	13588	0.240578	1	1	100
GOTERM_BP_FAT	GO:0050877~neurological system process	10	2.39234	1	GPRC5C, RPGR, FYN, DMD, CLIC5, TMIE, OTOG, PARK2, ATP1A2, TAS1R1	282	1681	13588	0.286641	1	1	100
Annotation Cluster 89	Enrichment Score: 0.1560067049940622
Category	Term	Count	%	PValue	Genes	List Total	Pop Hits	Pop Total	Fold Enrichment	Bonferroni	Benjamini	FDR
GOTERM_BP_FAT	GO:0030030~cell projection organization	9	2.15311	0.343495	PKHD1, DMD, CLIC5, PHGDH, ITGB4, LPAR1, PRKG1, DCLK1, NTN3	282	319	13588	1.35943	1	0.969787	99.9038
GOTERM_BP_FAT	GO:0048666~neuron development	7	1.67464	0.564013	RPGR, DMD, CLIC5, PHGDH, PRKG1, DCLK1, NTN3	282	292	13588	1.15511	1	0.99566	99.9999
GOTERM_BP_FAT	GO:0000902~cell morphogenesis	7	1.67464	0.619326	LAMA1, SHROOM3, PKHD1, DMD, CLIC5, DCLK1, NTN3	282	309	13588	1.09156	1	0.996806	100
GOTERM_BP_FAT	GO:0031175~neuron projection development	5	1.19617	0.663788	DMD, PHGDH, PRKG1, DCLK1, NTN3	282	218	13588	1.10515	1	0.997868	100
GOTERM_BP_FAT	GO:0030182~neuron differentiation	8	1.91388	0.722871	FGFR3, RPGR, DMD, CLIC5, PHGDH, PRKG1, DCLK1, NTN3	282	399	13588	0.966103	1	0.998868	100
GOTERM_BP_FAT	GO:0048858~cell projection morphogenesis	4	0.956938	0.791954	PKHD1, DMD, DCLK1, NTN3	282	202	13588	0.954146	1	0.999534	100
GOTERM_BP_FAT	GO:0032990~cell part morphogenesis	4	0.956938	0.818172	PKHD1, DMD, DCLK1, NTN3	282	212	13588	0.90914	1	0.999722	100
GOTERM_BP_FAT	GO:0048812~neuron projection morphogenesis	3	0.717703	0.8824	DMD, DCLK1, NTN3	282	176	13588	0.821325	1	0.999949	100
GOTERM_BP_FAT	GO:0048667~cell morphogenesis involved in neuron differentiation	3	0.717703	0.893604	CLIC5, DCLK1, NTN3	282	182	13588	0.794248	1	0.999966	100
GOTERM_BP_FAT	GO:0000904~cell morphogenesis involved in differentiation	3	0.717703	0.936178	CLIC5, DCLK1, NTN3	282	212	13588	0.681855	1	0.999995	100
Annotation Cluster 90	Enrichment Score: 0.15356094719108582
Category	Term	Count	%	PValue	Genes	List Total	Pop Hits	Pop Total	Fold Enrichment	Bonferroni	Benjamini	FDR
SMART	SM00225:BTB	4	0.956938	0.700726	KCNB1, KBTBD5, KBTBD10, KCNA7	183	180	9131	1.1088	1	0.998993	99.9999
INTERPRO	IPR000210:BTB/POZ-like	4	0.956938	0.702886	KCNB1, KBTBD5, KBTBD10, KCNA7	357	180	17763	1.1057	1	0.999996	100
INTERPRO	IPR011333:BTB/POZ fold	4	0.956938	0.702886	KCNB1, KBTBD5, KBTBD10, KCNA7	357	180	17763	1.1057	1	0.999996	100
Annotation Cluster 91	Enrichment Score: 0.14341775096249448
Category	Term	Count	%	PValue	Genes	List Total	Pop Hits	Pop Total	Fold Enrichment	Bonferroni	Benjamini	FDR
SP_PIR_KEYWORDS	ank repeat	5	1.19617	0.653515	CAMTA1, ANK2, ANKRD23, ANKRD2, KANK1	359	222	17854	1.1201	1	0.972602	99.9999
SMART	SM00248:ANK	5	1.19617	0.653871	CAMTA1, ANK2, ANKRD23, ANKRD2, KANK1	183	223	9131	1.11875	1	0.998203	99.9997
INTERPRO	IPR002110:Ankyrin	5	1.19617	0.656607	CAMTA1, ANK2, ANKRD23, ANKRD2, KANK1	357	223	17763	1.11561	1	0.999987	100
UP_SEQ_FEATURE	repeat:ANK 3	4	0.956938	0.697008	CAMTA1, ANK2, ANKRD23, ANKRD2	361	159	16021	1.11647	1	1	100
UP_SEQ_FEATURE	repeat:ANK 4	3	0.717703	0.778854	ANK2, ANKRD23, ANKRD2	361	126	16021	1.05665	1	1	100
UP_SEQ_FEATURE	repeat:ANK 2	4	0.956938	0.806612	CAMTA1, ANK2, ANKRD23, ANKRD2	361	191	16021	0.929414	1	1	100
UP_SEQ_FEATURE	repeat:ANK 1	4	0.956938	0.806612	CAMTA1, ANK2, ANKRD23, ANKRD2	361	191	16021	0.929414	1	1	100
Annotation Cluster 92	Enrichment Score: 0.12269005461042673
Category	Term	Count	%	PValue	Genes	List Total	Pop Hits	Pop Total	Fold Enrichment	Bonferroni	Benjamini	FDR
SP_PIR_KEYWORDS	transit peptide	9	2.15311	0.700542	MTHFD2, SUOX, COX8B, NARS2, CAR5A, LARS2, MRPL48, CABC1, PCK2	359	457	17854	0.979416	1	0.981164	100
SP_PIR_KEYWORDS	mitochondrion	15	3.58852	0.720145	SUOX, ALDH18A1, HAX1, COX8B, 4932425I24RIK, CAR5A, LARS2, REEP1, PCK2, MTHFD2, NDUFS5, NARS2, CABC1, MRPL48, ACSL6	359	790	17854	0.94429	1	0.984303	100
UP_SEQ_FEATURE	transit peptide:Mitochondrion	9	2.15311	0.794618	MTHFD2, SUOX, COX8B, NARS2, CAR5A, LARS2, MRPL48, CABC1, PCK2	361	449	16021	0.889567	1	1	100
GOTERM_CC_FAT	GO:0005739~mitochondrion	26	6.2201	0.8058	CYB5R1, GPRC5C, ALDH18A1, HAX1, NARS, HK2, CAR5A, ALDH1L2, MTHFD2, DUSP18, NDUFS5, NARS2, CABC1, GPT2, ACSL6, SUOX, NOS1, COX8B, UQCC, 4932425I24RIK, LARS2, REEP1, PCK2, HSPB7, MRPL48, CASQ1	274	1322	12504	0.897512	1	0.991372	100
Annotation Cluster 93	Enrichment Score: 0.11715014206142536
Category	Term	Count	%	PValue	Genes	List Total	Pop Hits	Pop Total	Fold Enrichment	Bonferroni	Benjamini	FDR
GOTERM_BP_FAT	GO:0001568~blood vessel development	5	1.19617	0.746846	MEF2C, APOE, TBX4, IL1B, GJA5	282	244	13588	0.987385	1	0.999178	100
GOTERM_BP_FAT	GO:0001944~vasculature development	5	1.19617	0.76362	MEF2C, APOE, TBX4, IL1B, GJA5	282	250	13588	0.963688	1	0.999324	100
GOTERM_BP_FAT	GO:0048514~blood vessel morphogenesis	4	0.956938	0.780622	MEF2C, APOE, TBX4, IL1B	282	198	13588	0.973422	1	0.999441	100
Annotation Cluster 94	Enrichment Score: 0.10707364323504799
Category	Term	Count	%	PValue	Genes	List Total	Pop Hits	Pop Total	Fold Enrichment	Bonferroni	Benjamini	FDR
SMART	SM00369:LRR_TYP	4	0.956938	0.476781	BGN, LRRC57, LRTM2, LRRC39	183	129	9131	1.54717	1	0.990259	99.9534
INTERPRO	IPR003591:Leucine-rich repeat, typical subtype	4	0.956938	0.479909	BGN, LRRC57, LRTM2, LRRC39	357	129	17763	1.54283	1	0.999825	99.995
INTERPRO	IPR001611:Leucine-rich repeat	4	0.956938	0.77353	BGN, LRRC57, LRTM2, LRRC39	357	202	17763	0.985273	1	0.999999	100
UP_SEQ_FEATURE	repeat:LRR 6	4	0.956938	0.789005	BGN, LRRC57, LRTM2, LRRC39	361	185	16021	0.959557	1	1	100
UP_SEQ_FEATURE	repeat:LRR 5	4	0.956938	0.838131	BGN, LRRC57, LRTM2, LRRC39	361	203	16021	0.874473	1	1	100
UP_SEQ_FEATURE	repeat:LRR 7	3	0.717703	0.871258	BGN, LRRC57, LRRC39	361	157	16021	0.848016	1	1	100
UP_SEQ_FEATURE	repeat:LRR 4	4	0.956938	0.87708	BGN, LRRC57, LRTM2, LRRC39	361	221	16021	0.803249	1	1	100
UP_SEQ_FEATURE	repeat:LRR 3	4	0.956938	0.916014	BGN, LRRC57, LRTM2, LRRC39	361	245	16021	0.724563	1	1	100
SP_PIR_KEYWORDS	leucine-rich repeat	4	0.956938	0.9163	BGN, LRRC57, LRTM2, LRRC39	359	275	17854	0.723383	1	0.999092	100
UP_SEQ_FEATURE	repeat:LRR 2	4	0.956938	0.9405	BGN, LRRC57, LRTM2, LRRC39	361	266	16021	0.667361	1	1	100
UP_SEQ_FEATURE	repeat:LRR 1	4	0.956938	0.9405	BGN, LRRC57, LRTM2, LRRC39	361	266	16021	0.667361	1	1	100
Annotation Cluster 95	Enrichment Score: 0.09985863165903563
Category	Term	Count	%	PValue	Genes	List Total	Pop Hits	Pop Total	Fold Enrichment	Bonferroni	Benjamini	FDR
GOTERM_BP_FAT	GO:0007050~cell cycle arrest	3	0.717703	0.330474	CGREF1, SESN2, GADD45A	282	57	13588	2.53602	1	0.968491	99.867
GOTERM_BP_FAT	GO:0022402~cell cycle process	7	1.67464	0.826961	CCNB1IP1, BOD1, CGREF1, PHGDH, SESN2, CAMK2A, GADD45A	282	393	13588	0.858246	1	0.999768	100
GOTERM_BP_FAT	GO:0000278~mitotic cell cycle	3	0.717703	0.963599	BOD1, CAMK2A, GADD45A	282	244	13588	0.592431	1	0.999999	100
GOTERM_BP_FAT	GO:0022403~cell cycle phase	4	0.956938	0.967873	CCNB1IP1, BOD1, CAMK2A, GADD45A	282	328	13588	0.587615	1	1	100
GOTERM_BP_FAT	GO:0007049~cell cycle	7	1.67464	0.98851	CCNB1IP1, BOD1, CGREF1, PHGDH, SESN2, CAMK2A, GADD45A	282	611	13588	0.552031	1	1	100
SP_PIR_KEYWORDS	cell cycle	3	0.717703	0.998919	BOD1, CGREF1, GADD45A	359	447	17854	0.333776	1	1	100
Annotation Cluster 96	Enrichment Score: 0.09132335767575214
Category	Term	Count	%	PValue	Genes	List Total	Pop Hits	Pop Total	Fold Enrichment	Bonferroni	Benjamini	FDR
GOTERM_BP_FAT	GO:0045944~positive regulation of transcription from RNA polymerase II promoter	9	2.15311	0.462687	MEF2C, ABLIM2, MURC, RFX4, ABLIM3, SOX11, TEAD4, ABRA, MYOG	282	358	13588	1.21134	1	0.98871	99.9965
GOTERM_MF_FAT	GO:0016563~transcription activator activity	6	1.43541	0.591918	MEF2C, SOX11, TEAD4, ABRA, ACTN2, MYOG	266	259	13288	1.15726	1	0.987551	99.9997
GOTERM_BP_FAT	GO:0045893~positive regulation of transcription, DNA-dependent	9	2.15311	0.632888	MEF2C, ABLIM2, MURC, RFX4, ABLIM3, SOX11, TEAD4, ABRA, MYOG	282	416	13588	1.04245	1	0.997091	100
GOTERM_BP_FAT	GO:0051254~positive regulation of RNA metabolic process	9	2.15311	0.640888	MEF2C, ABLIM2, MURC, RFX4, ABLIM3, SOX11, TEAD4, ABRA, MYOG	282	419	13588	1.03499	1	0.997249	100
GOTERM_BP_FAT	GO:0010604~positive regulation of macromolecule metabolic process	13	3.11005	0.663142	MEF2C, AVPR2, ABLIM2, FGFR3, RFX4, SOX11, ABLIM3, GAPDHS, MURC, TEAD4, ABRA, IL1B, MYOG	282	633	13588	0.989569	1	0.997948	100
GOTERM_BP_FAT	GO:0010628~positive regulation of gene expression	10	2.39234	0.684074	MEF2C, ABLIM2, AVPR2, MURC, RFX4, ABLIM3, SOX11, TEAD4, ABRA, MYOG	282	488	13588	0.987385	1	0.998211	100
GOTERM_BP_FAT	GO:0031328~positive regulation of cellular biosynthetic process	11	2.63158	0.710357	MEF2C, ABLIM2, MURC, RFX4, ABLIM3, SOX11, TEAD4, IL1B, ABRA, MYOG, PTX3	282	552	13588	0.960196	1	0.998769	100
GOTERM_BP_FAT	GO:0009891~positive regulation of biosynthetic process	11	2.63158	0.720779	MEF2C, ABLIM2, MURC, RFX4, ABLIM3, SOX11, TEAD4, IL1B, ABRA, MYOG, PTX3	282	557	13588	0.951577	1	0.998851	100
SP_PIR_KEYWORDS	activator	9	2.15311	0.758344	MEF2C, ISX, CAMTA1, ATF5, MURC, RFX4, TEAD4, ABRA, NFIL3	359	484	17854	0.92478	1	0.987948	100
GOTERM_BP_FAT	GO:0051173~positive regulation of nitrogen compound metabolic process	10	2.39234	0.764932	MEF2C, ABLIM2, MURC, RFX4, ABLIM3, SOX11, TEAD4, ABRA, MYOG, PTX3	282	526	13588	0.916053	1	0.999325	100
GOTERM_BP_FAT	GO:0045941~positive regulation of transcription	9	2.15311	0.770959	MEF2C, ABLIM2, MURC, RFX4, ABLIM3, SOX11, TEAD4, ABRA, MYOG	282	475	13588	0.912968	1	0.999392	100
GOTERM_BP_FAT	GO:0010557~positive regulation of macromolecule biosynthetic process	10	2.39234	0.772527	MEF2C, ABLIM2, MURC, RFX4, ABLIM3, SOX11, TEAD4, IL1B, ABRA, MYOG	282	530	13588	0.90914	1	0.999381	100
GOTERM_BP_FAT	GO:0045935~positive regulation of nucleobase, nucleoside, nucleotide and nucleic acid metabolic process	9	2.15311	0.832948	MEF2C, ABLIM2, MURC, RFX4, ABLIM3, SOX11, TEAD4, ABRA, MYOG	282	510	13588	0.850313	1	0.999799	100
GOTERM_MF_FAT	GO:0043565~sequence-specific DNA binding	9	2.15311	0.870363	MEF2C, ISX, ATF5, ATF3, SOX11, RHOX10, MYOG, CUX2, NFIL3	266	556	13288	0.808622	1	0.999773	100
GOTERM_BP_FAT	GO:0006357~regulation of transcription from RNA polymerase II promoter	10	2.39234	0.895612	MEF2C, ATF5, ABLIM2, MURC, RFX4, ABLIM3, SOX11, TEAD4, ABRA, MYOG	282	616	13588	0.782214	1	0.999967	100
GOTERM_MF_FAT	GO:0003700~transcription factor activity	11	2.63158	0.950849	MEF2C, ISX, ATF5, ATF3, SOX11, TEAD4, TBX4, RHOX10, MYOG, CUX2, NFIL3	266	776	13288	0.708123	1	0.999989	100
GOTERM_MF_FAT	GO:0030528~transcription regulator activity	18	4.30622	0.954301	MEF2C, ISX, RFX4, SOX11, TBX4, TRIB3, ACTN2, SMYD1, SOHLH2, NTN3, ATF5, ATF3, TEAD4, RHOX10, ABRA, MYOG, CUX2, NFIL3	266	1206	13288	0.745595	1	0.999991	100
SP_PIR_KEYWORDS	dna-binding	17	4.06699	0.996448	MEF2C, ISX, RFX4, SOX11, TBX4, SMYD1, ZFP575, SOHLH2, ATF5, TOX, ATF3, TEAD4, RHOX10, MYOG, CUX2, NFIL3, ZBP1	359	1404	17854	0.602175	1	1	100
SP_PIR_KEYWORDS	transcription regulation	19	4.54545	0.996937	MEF2C, ISX, CAMTA1, RFX4, SOX11, TBX4, TRIB3, PHF10, SAP25, SMYD1, ZFP575, SOHLH2, ATF5, MURC, ATF3, TEAD4, ABRA, CUX2, NFIL3	359	1546	17854	0.611203	1	1	100
GOTERM_BP_FAT	GO:0006355~regulation of transcription, DNA-dependent	16	3.82775	0.999591	MEF2C, ISX, ABLIM2, RFX4, SOX11, ABLIM3, TBX4, ATF5, MURC, ATF3, TEAD4, RHOX10, ABRA, MYOG, CUX2, NFIL3	282	1465	13588	0.526246	1	1	100
GOTERM_BP_FAT	GO:0051252~regulation of RNA metabolic process	16	3.82775	0.999699	MEF2C, ISX, ABLIM2, RFX4, SOX11, ABLIM3, TBX4, ATF5, MURC, ATF3, TEAD4, RHOX10, ABRA, MYOG, CUX2, NFIL3	282	1488	13588	0.518112	1	1	100
SP_PIR_KEYWORDS	Transcription	19	4.54545	0.999763	MEF2C, ISX, CAMTA1, RFX4, SOX11, TBX4, TRIB3, PHF10, SAP25, SMYD1, ZFP575, SOHLH2, ATF5, MURC, ATF3, TEAD4, ABRA, CUX2, NFIL3	359	1769	17854	0.534154	1	1	100
GOTERM_BP_FAT	GO:0006350~transcription	19	4.54545	0.999906	MEF2C, ISX, CAMTA1, RFX4, SOX11, TBX4, TRIB3, PHF10, SAP25, SMYD1, ZFP575, SOHLH2, ATF5, MURC, ATF3, TEAD4, ABRA, CUX2, NFIL3	282	1772	13588	0.51665	1	1	100
GOTERM_BP_FAT	GO:0045449~regulation of transcription	26	6.2201	0.999918	MEF2C, ISX, ABLIM2, CAMTA1, ABLIM3, TRIB3, SAP25, SOHLH2, DMD, TEAD4, RHOX10, ABRA, MYOG, NFIL3, RFX4, SOX11, TBX4, PHF10, EDA2R, SMYD1, ZFP575, NTN3, ATF5, MURC, ATF3, CUX2	282	2227	13588	0.562548	1	1	100
GOTERM_MF_FAT	GO:0003677~DNA binding	18	4.30622	0.999923	MEF2C, ISX, RFX4, SOX11, TBX4, PPFIBP2, SMYD1, ZFP575, SOHLH2, ATF5, TOX, ATF3, TEAD4, RHOX10, MYOG, CUX2, NFIL3, ZBP1	266	1781	13288	0.504878	1	1	100
Annotation Cluster 97	Enrichment Score: 0.07632736552075393
Category	Term	Count	%	PValue	Genes	List Total	Pop Hits	Pop Total	Fold Enrichment	Bonferroni	Benjamini	FDR
GOTERM_CC_FAT	GO:0005815~microtubule organizing center	4	0.956938	0.785271	BOD1, PKHD1, CLIC5, PDE4DIP	274	189	12504	0.965821	1	0.989017	100
GOTERM_CC_FAT	GO:0015630~microtubule cytoskeleton	8	1.91388	0.865935	BOD1, TRIM54, SHROOM3, PKHD1, CLIC5, TEKT5, PDE4DIP, MID1IP1	274	450	12504	0.81129	1	0.996225	100
GOTERM_CC_FAT	GO:0005813~centrosome	3	0.717703	0.867988	BOD1, CLIC5, PDE4DIP	274	160	12504	0.855657	1	0.996163	100
Annotation Cluster 98	Enrichment Score: 0.06067108480743552
Category	Term	Count	%	PValue	Genes	List Total	Pop Hits	Pop Total	Fold Enrichment	Bonferroni	Benjamini	FDR
GOTERM_CC_FAT	GO:0031090~organelle membrane	18	4.30622	0.601413	HERPUD1, ALDH18A1, NOS1, COX8B, HAX1, TMEM38A, TRIM72, EXTL1, PORCN, ST6GALNAC5, DUSP18, NDUFS5, ATP2A1, RYR1, B4GALNT3, PEX13, ACSL6, HRC	274	809	12504	1.01537	1	0.952114	99.9994
GOTERM_CC_FAT	GO:0005740~mitochondrial envelope	7	1.67464	0.860135	DUSP18, SUOX, NDUFS5, ALDH18A1, NOS1, COX8B, ACSL6	274	391	12504	0.816996	1	0.995996	100
SP_PIR_KEYWORDS	mitochondrion inner membrane	3	0.717703	0.884754	NDUFS5, ALDH18A1, COX8B	359	183	17854	0.815288	1	0.998187	100
GOTERM_CC_FAT	GO:0044429~mitochondrial part	9	2.15311	0.890817	DUSP18, SUOX, NDUFS5, ALDH18A1, NOS1, COX8B, NARS2, LARS2, ACSL6	274	524	12504	0.783808	1	0.997418	100
GOTERM_CC_FAT	GO:0031966~mitochondrial membrane	6	1.43541	0.908137	DUSP18, NDUFS5, ALDH18A1, NOS1, COX8B, ACSL6	274	368	12504	0.74405	1	0.998033	100
GOTERM_CC_FAT	GO:0031967~organelle envelope	9	2.15311	0.908322	DUSP18, SUOX, NDUFS5, ALDH18A1, NOS1, COX8B, HAX1, TMEM38A, ACSL6	274	540	12504	0.760584	1	0.997919	100
GOTERM_CC_FAT	GO:0031975~envelope	9	2.15311	0.910334	DUSP18, SUOX, NDUFS5, ALDH18A1, NOS1, COX8B, HAX1, TMEM38A, ACSL6	274	542	12504	0.757777	1	0.997911	100
GOTERM_CC_FAT	GO:0005743~mitochondrial inner membrane	4	0.956938	0.959027	DUSP18, NDUFS5, ALDH18A1, COX8B	274	296	12504	0.61669	1	0.99967	100
GOTERM_CC_FAT	GO:0019866~organelle inner membrane	4	0.956938	0.968694	DUSP18, NDUFS5, ALDH18A1, COX8B	274	312	12504	0.585065	1	0.999802	100
Annotation Cluster 99	Enrichment Score: 0.05545549749671156
Category	Term	Count	%	PValue	Genes	List Total	Pop Hits	Pop Total	Fold Enrichment	Bonferroni	Benjamini	FDR
GOTERM_MF_FAT	GO:0046983~protein dimerization activity	6	1.43541	0.812405	ATF5, CBLN1, ATF3, ACTN2, MYH7, NFIL3	266	340	13288	0.881557	1	0.999298	100
GOTERM_MF_FAT	GO:0042803~protein homodimerization activity	3	0.717703	0.900726	CBLN1, ACTN2, MYH7	266	193	13288	0.776501	1	0.999903	100
GOTERM_MF_FAT	GO:0042802~identical protein binding	4	0.956938	0.931683	CBLN1, ACTN2, MYH7, ALS2CL	266	290	13288	0.689033	1	0.999969	100
Annotation Cluster 100	Enrichment Score: 0.0496917256045788
Category	Term	Count	%	PValue	Genes	List Total	Pop Hits	Pop Total	Fold Enrichment	Bonferroni	Benjamini	FDR
GOTERM_BP_FAT	GO:0019226~transmission of nerve impulse	4	0.956938	0.850134	FYN, DMD, PARK2, ATP1A2	282	226	13588	0.852821	1	0.999865	100
GOTERM_BP_FAT	GO:0007268~synaptic transmission	3	0.717703	0.88625	DMD, PARK2, ATP1A2	282	178	13588	0.812097	1	0.999955	100
GOTERM_BP_FAT	GO:0007267~cell-cell signaling	4	0.956938	0.941631	DMD, IL1RN, PARK2, ATP1A2	282	290	13588	0.664612	1	0.999996	100
Annotation Cluster 101	Enrichment Score: 0.045474624107322455
Category	Term	Count	%	PValue	Genes	List Total	Pop Hits	Pop Total	Fold Enrichment	Bonferroni	Benjamini	FDR
GOTERM_CC_FAT	GO:0015630~microtubule cytoskeleton	8	1.91388	0.865935	BOD1, TRIM54, SHROOM3, PKHD1, CLIC5, TEKT5, PDE4DIP, MID1IP1	274	450	12504	0.81129	1	0.996225	100
GOTERM_CC_FAT	GO:0005874~microtubule	4	0.956938	0.898983	TRIM54, SHROOM3, TEKT5, MID1IP1	274	240	12504	0.760584	1	0.997769	100
SP_PIR_KEYWORDS	microtubule	3	0.717703	0.938295	TRIM54, SHROOM3, MID1IP1	359	221	17854	0.675103	1	0.999563	100
Annotation Cluster 102	Enrichment Score: 0.03974398525688613
Category	Term	Count	%	PValue	Genes	List Total	Pop Hits	Pop Total	Fold Enrichment	Bonferroni	Benjamini	FDR
UP_SEQ_FEATURE	repeat:WD 5	4	0.956938	0.835684	WDR16, RPLP2, CORO6, TTN	361	202	16021	0.878802	1	1	100
UP_SEQ_FEATURE	repeat:WD 4	4	0.956938	0.871225	WDR16, RPLP2, CORO6, TTN	361	218	16021	0.814303	1	1	100
UP_SEQ_FEATURE	repeat:WD 6	3	0.717703	0.880181	WDR16, RPLP2, TTN	361	161	16021	0.826947	1	1	100
INTERPRO	IPR019775:WD40 repeat, conserved site	4	0.956938	0.89317	WDR16, RPLP2, CORO6, TTN	357	258	17763	0.771416	1	1	100
UP_SEQ_FEATURE	repeat:WD 3	4	0.956938	0.894928	WDR16, RPLP2, CORO6, TTN	361	231	16021	0.768476	1	1	100
SP_PIR_KEYWORDS	wd repeat	4	0.956938	0.900628	WDR16, RPLP2, CORO6, TTN	359	263	17854	0.756389	1	0.998681	100
UP_SEQ_FEATURE	repeat:WD 2	4	0.956938	0.901392	WDR16, RPLP2, CORO6, TTN	361	235	16021	0.755396	1	1	100
UP_SEQ_FEATURE	repeat:WD 1	4	0.956938	0.901392	WDR16, RPLP2, CORO6, TTN	361	235	16021	0.755396	1	1	100
INTERPRO	IPR019782:WD40 repeat 2	3	0.717703	0.930528	WDR16, RPLP2, CORO6	357	214	17763	0.697518	1	1	100
INTERPRO	IPR017986:WD40 repeat, region	3	0.717703	0.945043	WDR16, RPLP2, CORO6	357	228	17763	0.654688	1	1	100
INTERPRO	IPR015943:WD40/YVTN repeat-like	4	0.956938	0.946017	WDR16, RPLP2, CORO6, SEMA4D	357	305	17763	0.652542	1	1	100
INTERPRO	IPR019781:WD40 repeat, subgroup	3	0.717703	0.951171	WDR16, RPLP2, CORO6	357	235	17763	0.635187	1	1	100
INTERPRO	IPR001680:WD40 repeat	3	0.717703	0.967604	WDR16, RPLP2, CORO6	357	259	17763	0.576328	1	1	100
SMART	SM00320:WD40	3	0.717703	0.967627	WDR16, RPLP2, CORO6	183	259	9131	0.577948	1	1	100
Annotation Cluster 103	Enrichment Score: 0.014707031317656858
Category	Term	Count	%	PValue	Genes	List Total	Pop Hits	Pop Total	Fold Enrichment	Bonferroni	Benjamini	FDR
INTERPRO	IPR001356:Homeobox	3	0.717703	0.964692	ISX, RHOX10, CUX2	357	254	17763	0.587673	1	1	100
SMART	SM00389:HOX	3	0.717703	0.964695	ISX, RHOX10, CUX2	183	254	9131	0.589325	1	1	100
INTERPRO	IPR012287:Homeodomain-related	3	0.717703	0.967604	ISX, RHOX10, CUX2	357	259	17763	0.576328	1	1	100
SP_PIR_KEYWORDS	Homeobox	3	0.717703	0.969829	ISX, RHOX10, CUX2	359	263	17854	0.567292	1	0.999924	100
Annotation Cluster 104	Enrichment Score: 0.013515575370027084
Category	Term	Count	%	PValue	Genes	List Total	Pop Hits	Pop Total	Fold Enrichment	Bonferroni	Benjamini	FDR
GOTERM_BP_FAT	GO:0006461~protein complex assembly	3	0.717703	0.950855	CDH1, PEX13, TRIM72	282	227	13588	0.636798	1	0.999998	100
GOTERM_BP_FAT	GO:0070271~protein complex biogenesis	3	0.717703	0.950855	CDH1, PEX13, TRIM72	282	227	13588	0.636798	1	0.999998	100
GOTERM_BP_FAT	GO:0043933~macromolecular complex subunit organization	4	0.956938	0.982985	APOE, CDH1, PEX13, TRIM72	282	367	13588	0.525171	1	1	100
GOTERM_BP_FAT	GO:0065003~macromolecular complex assembly	3	0.717703	0.993488	CDH1, PEX13, TRIM72	282	338	13588	0.427672	1	1	100
Annotation Cluster 105	Enrichment Score: 0.008970036818028288
Category	Term	Count	%	PValue	Genes	List Total	Pop Hits	Pop Total	Fold Enrichment	Bonferroni	Benjamini	FDR
KEGG_PATHWAY	mmu04080:Neuroactive ligand-receptor interaction	5	1.19617	0.830369	AVPR2, P2RY14, F2, LPAR1, SCTR	127	260	5738	0.868867	1	0.997298	100
SP_PIR_KEYWORDS	receptor	24	5.74163	0.999998	MRGPRA4, AVPR2, ZP3R, FGFR3, GPRC5C, IL1RN, ITGB4, VMN2R26, EDA2R, BCAM, LPAR1, TAS1R1, GPR141, SCTR, CD36, SLC7A1, P2RY14, RYR1, CSF2RB, SORT1, CHRND, CHRNE, ABCC8, IL13RA2	359	2465	17854	0.484212	1	1	100
SP_PIR_KEYWORDS	g-protein coupled receptor	9	2.15311	0.999999	AVPR2, MRGPRA4, GPRC5C, P2RY14, VMN2R26, LPAR1, TAS1R1, GPR141, SCTR	359	1411	17854	0.317217	1	1	100
SP_PIR_KEYWORDS	transducer	9	2.15311	1	AVPR2, MRGPRA4, GPRC5C, P2RY14, VMN2R26, LPAR1, TAS1R1, GPR141, SCTR	359	1467	17854	0.305108	1	1	100
GOTERM_BP_FAT	GO:0007166~cell surface receptor linked signal transduction	22	5.26316	1	MRGPRA4, AVPR2, FGFR3, GPRC5C, HAX1, FST, ITGB4, VMN2R26, FGF21, LPAR1, TAC4, TAS1R1, GPR141, PORCN, SCTR, CBLC, LAMA1, EIF4EBP1, FYN, P2RY14, ITGB1BP2, ADM2	282	2495	13588	0.424872	1	1	100
GOTERM_BP_FAT	GO:0007186~G-protein coupled receptor protein signaling pathway	11	2.63158	1	AVPR2, MRGPRA4, GPRC5C, P2RY14, VMN2R26, ADM2, LPAR1, TAS1R1, TAC4, GPR141, SCTR	282	1877	13588	0.282381	1	1	100
PIR_SUPERFAMILY	PIRSF800006:rhodopsin-like G protein-coupled receptors	5	1.19617	1	AVPR2, MRGPRA4, P2RY14, LPAR1, GPR141	189	1200	8136	0.179365	1	1	100
INTERPRO	IPR000276:7TM GPCR, rhodopsin-like	5	1.19617	1	AVPR2, MRGPRA4, P2RY14, LPAR1, GPR141	357	1458	17763	0.170632	1	1	100
INTERPRO	IPR017452:GPCR, rhodopsin-like superfamily	5	1.19617	1	AVPR2, MRGPRA4, P2RY14, LPAR1, GPR141	357	1575	17763	0.157957	1	1	100
Annotation Cluster 106	Enrichment Score: 0.007003723453532351
Category	Term	Count	%	PValue	Genes	List Total	Pop Hits	Pop Total	Fold Enrichment	Bonferroni	Benjamini	FDR
GOTERM_BP_FAT	GO:0019953~sexual reproduction	5	1.19617	0.960606	CCNB1IP1, ZP3R, FST, SYT8, SOHLH2	282	386	13588	0.62415	1	0.999999	100
GOTERM_BP_FAT	GO:0032504~multicellular organism reproduction	4	0.956938	0.991604	CCNB1IP1, FST, HK2, SOHLH2	282	409	13588	0.471241	1	1	100
GOTERM_BP_FAT	GO:0048609~reproductive process in a multicellular organism	4	0.956938	0.991604	CCNB1IP1, FST, HK2, SOHLH2	282	409	13588	0.471241	1	1	100
GOTERM_BP_FAT	GO:0007276~gamete generation	3	0.717703	0.992576	CCNB1IP1, FST, SOHLH2	282	331	13588	0.436717	1	1	100
Annotation Cluster 107	Enrichment Score: 0.002239271904259464
Category	Term	Count	%	PValue	Genes	List Total	Pop Hits	Pop Total	Fold Enrichment	Bonferroni	Benjamini	FDR
GOTERM_CC_FAT	GO:0005667~transcription factor complex	3	0.717703	0.965624	ATF5, ATF3, TEAD4	274	234	12504	0.585065	1	0.99977	100
GOTERM_CC_FAT	GO:0031974~membrane-enclosed lumen	13	3.11005	0.999436	SUOX, ZP3R, SRL, LARS2, DUSP18, ATF5, ATF3, NARS2, TEAD4, RANGRF, CASQ1, CASQ2, 2200002D01RIK	274	1174	12504	0.505328	1	1	100
GOTERM_CC_FAT	GO:0005654~nucleoplasm	4	0.956938	0.999853	ATF5, ATF3, TEAD4, RANGRF	274	599	12504	0.304741	1	1	100
GOTERM_CC_FAT	GO:0070013~intracellular organelle lumen	11	2.63158	0.999859	ATF5, ZP3R, ATF3, NARS2, TEAD4, SRL, RANGRF, LARS2, CASQ1, 2200002D01RIK, CASQ2	274	1133	12504	0.443059	1	1	100
GOTERM_CC_FAT	GO:0043233~organelle lumen	11	2.63158	0.999866	ATF5, ZP3R, ATF3, NARS2, TEAD4, SRL, RANGRF, LARS2, CASQ1, 2200002D01RIK, CASQ2	274	1136	12504	0.441889	1	1	100
GOTERM_CC_FAT	GO:0044451~nucleoplasm part	3	0.717703	0.999877	ATF5, ATF3, TEAD4	274	513	12504	0.266872	1	1	100
GOTERM_CC_FAT	GO:0031981~nuclear lumen	5	1.19617	0.999997	ATF5, ATF3, TEAD4, RANGRF, 2200002D01RIK	274	883	12504	0.258409	1	1	100
Annotation Cluster 108	Enrichment Score: 0.0021830762654703184
Category	Term	Count	%	PValue	Genes	List Total	Pop Hits	Pop Total	Fold Enrichment	Bonferroni	Benjamini	FDR
GOTERM_BP_FAT	GO:0010558~negative regulation of macromolecule biosynthetic process	4	0.956938	0.992802	EIF4EBP1, RNF128, SMYD1, CUX2	282	418	13588	0.461095	1	1	100
GOTERM_BP_FAT	GO:0031327~negative regulation of cellular biosynthetic process	4	0.956938	0.994146	EIF4EBP1, RNF128, SMYD1, CUX2	282	430	13588	0.448227	1	1	100
GOTERM_BP_FAT	GO:0009890~negative regulation of biosynthetic process	4	0.956938	0.994537	EIF4EBP1, RNF128, SMYD1, CUX2	282	434	13588	0.444096	1	1	100
GOTERM_BP_FAT	GO:0010605~negative regulation of macromolecule metabolic process	4	0.956938	0.998468	EIF4EBP1, RNF128, SMYD1, CUX2	282	506	13588	0.380904	1	1	100

## Sheet: GO down-regulated genes
Table S1. Transcriptome analysis in siMalat1 vs siNC transfected C2C12 cells/ Gene Ontology analysis of down-regulated genes
Annotation Cluster 1	Enrichment Score: 32.85915064341243
Category	Term	Count	%	PValue	Genes	List Total	Pop Hits	Pop Total	Fold Enrichment	Bonferroni	Benjamini	FDR
GOTERM_BP_FAT	GO:0007049~cell cycle	83	20.9068	1.33822e-43	GAS2L3, KIFC1, SEPT3, PRC1, CROCC, E2F7, KNTC1, AURKB, FAM83D, CDCA8, CDC45, CEP250, FANCI, INCENP, CDCA2, FANCA, CCNA2, ASPM, CDC6, KIF11, SGOL2, LIG1, CEP110, CCNF, RBL1, TPX2, 4632434I11RIK, NUSAP1, CDK6, ESPL1, MCM2, MCM3, TACC3, UBE2C, ESCO2, NCAPD2, UHRF1, CCND1, TIMELESS, SPAG5, BUB1B, CCDC99, NEK2, A730008H23RIK, POLA1, PML, ANLN, CEP164, ANAPC11, CEP55, C79407, NCAPH, MDC1, NCAPG2, F6300…	290	611	13588	6.36494	2.17862e-40	2.17862e-40	2.24551e-40
SP_PIR_KEYWORDS	cell cycle	70	17.6322	4.17465e-41	KIFC1, SEPT3, PRC1, CROCC, E2F7, KNTC1, AURKB, FAM83D, KIF2C, CDCA8, CDC45, CEP250, FANCI, INCENP, CDCA2, CCNA2, ASPM, CDC6, KIF11, SGOL2, LIG1, CEP110, RBL1, CCNF, 4632434I11RIK, NUSAP1, CDK6, MCM2, MCM3, UBE2C, ESCO2, NCAPD2, CCND1, UHRF1, TIMELESS, SPAG5, BUB1B, CCDC99, NEK2, A730008H23RIK, ANLN, CEP164, CEP55, ANAPC11, C79407, NCAPH, MDC1, NCAPG2, F630043A04RIK, BUB1, SKA1, ERCC6L, CKAP2, DLG…	362	447	17854	7.72356	1.22735e-38	1.22735e-38	5.5614e-38
SP_PIR_KEYWORDS	cell division	53	13.3501	3.97454e-37	KIFC1, SEPT3, PRC1, KNTC1, AURKB, FAM83D, KIF2C, CDCA8, CDC45, INCENP, CDCA2, CCNA2, ASPM, CDC6, KIF11, CEP110, LIG1, SGOL2, CCNF, NUSAP1, CDK6, UBE2C, MCM5, NCAPD2, CCND1, TIMELESS, SPAG5, BUB1B, CCDC99, NEK2, CEP164, ANLN, CEP55, ANAPC11, C79407, NCAPH, NCAPG2, F630043A04RIK, BUB1, SKA1, ERCC6L, NUF2, SYCE2, CDC20, CENPE, NDC80, BIRC5, RACGAP1, SMC2, CDC25B, CCNB2, PLK1, KIF20B	362	256	17854	10.2109	1.16851e-34	5.84257e-35	5.29482e-34
GOTERM_BP_FAT	GO:0022402~cell cycle process	61	15.3652	1.09049e-34	GAS2L3, KIFC1, KNTC1, AURKB, FAM83D, CDCA8, INCENP, CDCA2, FANCA, CCNA2, ASPM, CDC6, KIF11, SGOL2, CCNF, 4632434I11RIK, TPX2, NUSAP1, ESPL1, UBE2C, TACC3, NCAPD2, CCND1, TIMELESS, SPAG5, BUB1B, CCDC99, NEK2, POLA1, PML, CEP164, ANLN, CEP55, ANAPC11, C79407, NCAPH, NCAPG2, F630043A04RIK, BUB1, MNS1, TRP53INP1, SKA1, TCF3, LFNG, ERCC6L, MKI67, DLGAP5, NUF2, SYCE2, CENPF, CDC20, CENPE, NDC80, BIRC5,…	290	393	13588	7.27269	1.77532e-31	8.87661e-32	1.82984e-31
GOTERM_BP_FAT	GO:0051301~cell division	53	13.3501	2.68507e-34	KIFC1, SEPT3, PRC1, KNTC1, AURKB, FAM83D, CDCA8, CDC45, INCENP, CDCA2, CCNA2, TOP2A, ASPM, CDC6, KIF11, CEP110, LIG1, SGOL2, CCNF, NUSAP1, CDK6, UBE2C, MCM5, NCAPD2, CCND1, TIMELESS, SPAG5, BUB1B, CCDC99, NEK2, CEP164, ANLN, CEP55, ANAPC11, C79407, NCAPH, NCAPG2, F630043A04RIK, BUB1, SKA1, ERCC6L, NUF2, SYCE2, CDC20, CENPE, NDC80, BIRC5, RACGAP1, SMC2, CDC25B, CCNB2, PLK1, KIF20B	290	281	13588	8.83745	4.37129e-31	1.4571e-31	4.50552e-31
SP_PIR_KEYWORDS	mitosis	44	11.0831	4.71546e-34	KIFC1, CCDC99, NEK2, KNTC1, CEP164, ANLN, CEP55, ANAPC11, AURKB, C79407, ACTG1, FAM83D, KIF2C, CDCA8, NCAPH, NCAPG2, INCENP, F630043A04RIK, BUB1, CDCA2, SKA1, CCNA2, ASPM, ERCC6L, ACTB, CDC6, KIF11, CCNF, NUF2, NUSAP1, BIRC5, NDC80, CDC20, CENPE, UBE2C, SMC2, NCAPD2, CDC25B, CCNB2, TIMELESS, SPAG5, PLK1, KIF20B, BUB1B	362	179	17854	12.1235	1.38635e-31	4.62115e-32	6.28186e-31
GOTERM_BP_FAT	GO:0000279~M phase	52	13.0982	4.78838e-33	KIFC1, KNTC1, AURKB, FAM83D, CDCA8, INCENP, CDCA2, CCNA2, FANCA, ASPM, CDC6, KIF11, SGOL2, CCNF, TPX2, NUSAP1, ESPL1, UBE2C, TACC3, NCAPD2, TIMELESS, SPAG5, BUB1B, CCDC99, NEK2, CEP164, ANLN, CEP55, ANAPC11, C79407, NCAPH, NCAPG2, F630043A04RIK, BUB1, MNS1, SKA1, LFNG, ERCC6L, MKI67, DLGAP5, NUF2, SYCE2, CENPF, CDC20, CENPE, NDC80, BIRC5, SMC2, CDC25B, CCNB2, PLK1, KIF20B	290	283	13588	8.60943	7.79548e-30	1.94887e-30	8.03486e-30
GOTERM_BP_FAT	GO:0022403~cell cycle phase	55	13.8539	6.72711e-33	KIFC1, KNTC1, AURKB, FAM83D, CDCA8, INCENP, CDCA2, FANCA, CCNA2, ASPM, CDC6, KIF11, SGOL2, CCNF, TPX2, NUSAP1, ESPL1, UBE2C, TACC3, NCAPD2, CCND1, TIMELESS, SPAG5, BUB1B, CCDC99, NEK2, POLA1, CEP164, ANLN, CEP55, ANAPC11, C79407, NCAPH, NCAPG2, F630043A04RIK, BUB1, MNS1, SKA1, TCF3, LFNG, ERCC6L, MKI67, DLGAP5, NUF2, SYCE2, CENPF, CDC20, CENPE, NDC80, BIRC5, SMC2, CDC25B, CCNB2, PLK1, KIF20B	290	328	13588	7.85681	1.09517e-29	2.19035e-30	1.1288e-29
GOTERM_BP_FAT	GO:0000087~M phase of mitotic cell cycle	43	10.8312	1.17102e-30	KIFC1, CCDC99, NEK2, KNTC1, CEP164, ANLN, CEP55, ANAPC11, AURKB, C79407, FAM83D, CDCA8, NCAPH, NCAPG2, INCENP, F630043A04RIK, BUB1, CDCA2, SKA1, CCNA2, ASPM, ERCC6L, CDC6, KIF11, DLGAP5, CCNF, NUF2, NUSAP1, CENPF, BIRC5, NDC80, CDC20, CENPE, UBE2C, SMC2, NCAPD2, CDC25B, CCNB2, TIMELESS, SPAG5, PLK1, KIF20B, BUB1B	290	194	13588	10.3854	1.90642e-27	3.17736e-28	1.96496e-27
GOTERM_BP_FAT	GO:0000278~mitotic cell cycle	46	11.5869	1.26198e-29	KIFC1, CCDC99, NEK2, KNTC1, POLA1, CEP164, ANLN, CEP55, ANAPC11, AURKB, C79407, FAM83D, CDCA8, NCAPH, NCAPG2, INCENP, F630043A04RIK, BUB1, CDCA2, SKA1, CCNA2, TCF3, ASPM, ERCC6L, CDC6, KIF11, DLGAP5, CCNF, NUF2, NUSAP1, CENPF, BIRC5, NDC80, CDC20, CENPE, UBE2C, SMC2, NCAPD2, CDC25B, CCND1, CCNB2, TIMELESS, SPAG5, PLK1, KIF20B, BUB1B	290	244	13588	8.83335	2.05451e-26	2.93501e-27	2.11759e-26
GOTERM_BP_FAT	GO:0000280~nuclear division	41	10.3275	1.01692e-28	KIFC1, CCDC99, NEK2, KNTC1, CEP164, ANLN, CEP55, ANAPC11, AURKB, C79407, FAM83D, CDCA8, NCAPH, NCAPG2, INCENP, F630043A04RIK, CDCA2, BUB1, SKA1, CCNA2, ASPM, ERCC6L, CDC6, KIF11, CCNF, NUF2, NUSAP1, BIRC5, NDC80, CDC20, CENPE, UBE2C, SMC2, NCAPD2, CDC25B, CCNB2, TIMELESS, SPAG5, PLK1, KIF20B, BUB1B	290	190	13588	10.1109	1.65554e-25	2.06943e-26	1.70638e-25
GOTERM_BP_FAT	GO:0007067~mitosis	41	10.3275	1.01692e-28	KIFC1, CCDC99, NEK2, KNTC1, CEP164, ANLN, CEP55, ANAPC11, AURKB, C79407, FAM83D, CDCA8, NCAPH, NCAPG2, INCENP, F630043A04RIK, CDCA2, BUB1, SKA1, CCNA2, ASPM, ERCC6L, CDC6, KIF11, CCNF, NUF2, NUSAP1, BIRC5, NDC80, CDC20, CENPE, UBE2C, SMC2, NCAPD2, CDC25B, CCNB2, TIMELESS, SPAG5, PLK1, KIF20B, BUB1B	290	190	13588	10.1109	1.65554e-25	2.06943e-26	1.70638e-25
GOTERM_BP_FAT	GO:0048285~organelle fission	41	10.3275	4.49059e-28	KIFC1, CCDC99, NEK2, KNTC1, CEP164, ANLN, CEP55, ANAPC11, AURKB, C79407, FAM83D, CDCA8, NCAPH, NCAPG2, INCENP, F630043A04RIK, CDCA2, BUB1, SKA1, CCNA2, ASPM, ERCC6L, CDC6, KIF11, CCNF, NUF2, NUSAP1, BIRC5, NDC80, CDC20, CENPE, UBE2C, SMC2, NCAPD2, CDC25B, CCNB2, TIMELESS, SPAG5, PLK1, KIF20B, BUB1B	290	197	13588	9.75158	7.31069e-25	8.12298e-26	7.53517e-25
Annotation Cluster 2	Enrichment Score: 17.570142677779884
Category	Term	Count	%	PValue	Genes	List Total	Pop Hits	Pop Total	Fold Enrichment	Bonferroni	Benjamini	FDR
GOTERM_CC_FAT	GO:0044430~cytoskeletal part	59	14.8615	4.52884e-21	KIF23, KIFC1, SEPT3, PRC1, CROCC, MYO7A, KNTC1, AURKB, GTSE1, ACTG1, FAM83D, KIF2C, CDCA8, CEP250, INCENP, ASPM, CDH23, DYNC1I1, KIF14, INA, CDC6, KIF11, CEP110, TPX2, NUSAP1, KRT13, TACC3, SPAG5, CLIP2, CCDC99, LMNB1, APC2, NEK2, LMNB2, CEP164, ANLN, MYO9B, CEP55, KIF4, F630043A04RIK, MNS1, SKA1, NEFL, NEFM, CKAP2, DLGAP5, PSRC1, KIF18B, CENPF, BMYC, CENPE, BIRC5, RACGAP1, SHANK2, BRCA1, CDC25B,…	230	774	12504	4.14412	1.15938e-18	1.15938e-18	5.90535e-18
GOTERM_CC_FAT	GO:0015630~microtubule cytoskeleton	45	11.335	2.32659e-20	KIF23, KIFC1, CCDC99, APC2, PRC1, NEK2, CROCC, KNTC1, CEP164, CEP55, AURKB, GTSE1, FAM83D, KIF2C, CDCA8, CEP250, INCENP, KIF4, F630043A04RIK, SKA1, ASPM, CDH23, KIF14, DYNC1I1, CKAP2, CDC6, KIF11, DLGAP5, CEP110, PSRC1, TPX2, NUSAP1, KIF18B, CENPF, BIRC5, CENPE, BMYC, RACGAP1, TACC3, BRCA1, CDC25B, SPAG5, KIF20B, CLIP2, KIF20A	230	450	12504	5.43652	5.95608e-18	2.97804e-18	3.03374e-17
GOTERM_CC_FAT	GO:0043232~intracellular non-membrane-bounded organelle	93	23.4257	3.16359e-20	KIF23, KIFC1, SEPT3, PRC1, CROCC, TLN2, MYO7A, KNTC1, H1FX, AURKB, CBX6, GTSE1, FAM83D, ACTG1, KIF2C, CDCA8, CEP250, FANCI, INCENP, TOP2A, ASPM, CDH23, DYNC1I1, INA, KIF14, CDC6, KIF11, SGOL2, CEP110, TPX2, KRT13, NUSAP1, MCM2, TACC3, NCAPD2, 1600029O15RIK, PITPNM2, NPTXR, SPAG5, BUB1B, CLIP2, ADD2, CCDC99, APC2, LMNB1, NEK2, LMNB2, A730008H23RIK, AKAP12, POLA1, PML, MYO9B, ANLN, CEP164, CEP55, L…	230	1919	12504	2.63469	8.09878e-18	2.69959e-18	4.12513e-17
GOTERM_CC_FAT	GO:0043228~non-membrane-bounded organelle	93	23.4257	3.16359e-20	KIF23, KIFC1, SEPT3, PRC1, CROCC, TLN2, MYO7A, KNTC1, H1FX, AURKB, CBX6, GTSE1, FAM83D, ACTG1, KIF2C, CDCA8, CEP250, FANCI, INCENP, TOP2A, ASPM, CDH23, DYNC1I1, INA, KIF14, CDC6, KIF11, SGOL2, CEP110, TPX2, KRT13, NUSAP1, MCM2, TACC3, NCAPD2, 1600029O15RIK, PITPNM2, NPTXR, SPAG5, BUB1B, CLIP2, ADD2, CCDC99, APC2, LMNB1, NEK2, LMNB2, A730008H23RIK, AKAP12, POLA1, PML, MYO9B, ANLN, CEP164, CEP55, L…	230	1919	12504	2.63469	8.09878e-18	2.69959e-18	4.12513e-17
GOTERM_CC_FAT	GO:0005856~cytoskeleton	69	17.3804	9.96196e-20	KIF23, KIFC1, SEPT3, PRC1, CROCC, TLN2, MYO7A, KNTC1, AURKB, GTSE1, ACTG1, FAM83D, KIF2C, CDCA8, CEP250, INCENP, ASPM, CDH23, DYNC1I1, KIF14, INA, CDC6, KIF11, CEP110, TPX2, KRT13, NUSAP1, TACC3, PITPNM2, SPAG5, CLIP2, ADD2, CCDC99, LMNB1, APC2, NEK2, LMNB2, AKAP12, MYO9B, ANLN, CEP164, CEP55, LLGL1, PTK2B, CRMP1, PPL, KIF4, F630043A04RIK, MNS1, SKA1, NEFL, NEFM, PLEC, ACTB, CKAP2, DLGAP5, PSRC1,…	230	1122	12504	3.34332	2.55026e-17	6.37565e-18	1.29898e-16
GOTERM_CC_FAT	GO:0005819~spindle	22	5.54156	4.5034e-16	CDC6, KIFC1, CCDC99, PRC1, NEK2, DLGAP5, PSRC1, KNTC1, TPX2, CENPF, NUSAP1, BIRC5, BMYC, CENPE, AURKB, RACGAP1, FAM83D, SPAG5, INCENP, F630043A04RIK, SKA1, ASPM	230	109	12504	10.9728	1.13687e-13	1.89848e-14	5.77316e-13
SP_PIR_KEYWORDS	cytoskeleton	39	9.82368	2.15799e-10	KIFC1, TPPP3, SEPT3, CCDC99, PRC1, TLN2, CROCC, AKAP12, KNTC1, MYO9B, CEP164, ANLN, CEP55, AURKB, LLGL1, FAM83D, ACTG1, KIF2C, CDCA8, CEP250, CRMP1, PPL, INCENP, F630043A04RIK, SKA1, PLEC, ACTB, CKAP2, DLGAP5, CEP110, NUSAP1, BIRC5, CENPE, RACGAP1, CDC25B, PITPNM2, SPAG5, CLIP2, ADD2	362	583	17854	3.29931	6.34448e-08	7.9306e-09	2.87484e-07
Annotation Cluster 3	Enrichment Score: 12.909078968389544
Category	Term	Count	%	PValue	Genes	List Total	Pop Hits	Pop Total	Fold Enrichment	Bonferroni	Benjamini	FDR
GOTERM_CC_FAT	GO:0000793~condensed chromosome	22	5.54156	3.02963e-16	CCDC99, CENPM, MKI67, NEK2, SGOL2, A730008H23RIK, NUF2, KNTC1, SYCE2, CENPF, CENPE, NDC80, BRCA1, NCAPD2, SPAG5, INCENP, F630043A04RIK, BUB1, BUB1B, SKA1, TOP2A, ERCC6L	230	107	12504	11.1779	8.52651e-14	1.70974e-14	4.32987e-13
GOTERM_CC_FAT	GO:0000775~chromosome, centromeric region	22	5.54156	6.63626e-16	CCDC99, CENPM, MKI67, NEK2, SGOL2, A730008H23RIK, NUF2, KNTC1, CENPF, BIRC5, CENPE, NDC80, AURKB, C79407, CDCA8, SPAG5, INCENP, F630043A04RIK, BUB1, BUB1B, SKA1, ERCC6L	230	111	12504	10.7751	1.7053e-13	2.43139e-14	8.65974e-13
GOTERM_CC_FAT	GO:0005694~chromosome	35	8.81612	1.05049e-14	CCDC99, NEK2, A730008H23RIK, POLA1, KNTC1, CEP164, H1FX, AURKB, CBX6, C79407, CDCA8, FANCI, INCENP, F630043A04RIK, BUB1, SKA1, ASF1B, TCF3, TOP2A, ERCC6L, CENPM, MKI67, SGOL2, NUF2, SYCE2, CENPF, BIRC5, NDC80, CENPE, MCM2, SMC2, BRCA1, NCAPD2, NPTXR, SPAG5, BUB1B	230	378	12504	5.03382	2.70006e-12	3.37508e-13	1.37557e-11
SP_PIR_KEYWORDS	kinetochore	17	4.28212	4.97277e-14	CENPM, CCDC99, NEK2, SGOL2, NUF2, KNTC1, CENPE, NDC80, KIF2C, PLK1, SPAG5, INCENP, F630043A04RIK, BUB1, BUB1B, SKA1, ERCC6L	362	61	17854	13.745	1.4623e-11	2.92455e-12	6.62581e-11
GOTERM_CC_FAT	GO:0000779~condensed chromosome, centromeric region	16	4.03023	1.41723e-13	CCDC99, CENPM, SGOL2, A730008H23RIK, NUF2, KNTC1, CENPF, CENPE, NDC80, SPAG5, INCENP, F630043A04RIK, BUB1, BUB1B, SKA1, ERCC6L	230	60	12504	14.4974	3.62945e-11	4.03277e-12	1.84863e-10
GOTERM_CC_FAT	GO:0000777~condensed chromosome kinetochore	15	3.77834	4.09925e-13	CENPM, CCDC99, A730008H23RIK, NUF2, KNTC1, CENPF, CENPE, NDC80, SPAG5, INCENP, F630043A04RIK, BUB1, BUB1B, SKA1, ERCC6L	230	53	12504	15.3864	1.04933e-10	1.04933e-11	5.34484e-10
GOTERM_CC_FAT	GO:0000776~kinetochore	15	3.77834	4.2859e-12	CENPM, CCDC99, A730008H23RIK, NUF2, KNTC1, CENPF, CENPE, NDC80, SPAG5, INCENP, F630043A04RIK, BUB1, BUB1B, SKA1, ERCC6L	230	62	12504	13.1529	1.09719e-09	9.97447e-11	5.58857e-09
GOTERM_CC_FAT	GO:0044427~chromosomal part	29	7.30479	4.81743e-12	CCDC99, NEK2, A730008H23RIK, POLA1, KNTC1, H1FX, AURKB, CBX6, C79407, CDCA8, INCENP, F630043A04RIK, BUB1, SKA1, ASF1B, TCF3, ERCC6L, CENPM, MKI67, SGOL2, NUF2, SYCE2, CENPF, BIRC5, NDC80, CENPE, MCM2, NPTXR, SPAG5, BUB1B	230	318	12504	4.95783	1.23327e-09	1.02773e-10	6.28171e-09
GOTERM_BP_FAT	GO:0007059~chromosome segregation	15	3.77834	5.22379e-11	CCDC99, NEK2, SGOL2, A730008H23RIK, NUF2, CENPF, NUSAP1, CENPE, NDC80, BIRC5, ESPL1, INCENP, F630043A04RIK, SKA1, TOP2A	290	64	13588	10.9817	8.50434e-08	7.73122e-09	8.76549e-08
Annotation Cluster 4	Enrichment Score: 7.99645367696341
Category	Term	Count	%	PValue	Genes	List Total	Pop Hits	Pop Total	Fold Enrichment	Bonferroni	Benjamini	FDR
SP_PIR_KEYWORDS	dna replication	17	4.28212	1.24291e-11	GINS2, CDC6, LIG1, POLE, POLA1, NFIX, MCM2, MCM3, MCM10, RMI1, MCM5, DNA2, CDC45, CHTF18, CHAF1A, NFIC, CHAF1B	362	85	17854	9.86409	3.65414e-09	6.09024e-10	1.65578e-08
GOTERM_BP_FAT	GO:0006260~DNA replication	19	4.78589	3.70686e-09	GINS2, CDC6, LIG1, POLE, POLA1, NFIX, MCM2, MCM10, MCM3, RMI1, MCM5, BRCA1, TK1, DNA2, CDC45, CHTF18, CHAF1A, NFIC, CHAF1B	290	152	13588	5.8569	6.03476e-06	5.02898e-07	6.22008e-06
GOTERM_BP_FAT	GO:0006259~DNA metabolic process	31	7.80856	6.53459e-09	POLA1, HSPA1A, NFIX, CEP164, HSPA1B, MCM10, TK1, CDC45, FANCI, MDC1, TCF3, TOP2A, FANCA, MLL1, GINS2, CDC6, RAD51AP1, LIG1, NEIL3, POLE, MCM2, MCM3, RMI1, ESCO2, MCM5, BRCA1, DNA2, UHRF1, CHTF18, CHAF1A, NFIC, CHAF1B	290	421	13588	3.45014	1.06382e-05	8.18331e-07	1.0965e-05
KEGG_PATHWAY	mmu03030:DNA replication	7	1.76322	3.4318e-05	DNA2, LIG1, POLE, POLA1, MCM2, MCM3, MCM5	106	35	5738	10.8264	0.00332337	0.00166307	0.0378657
Annotation Cluster 5	Enrichment Score: 7.751458191109886
Category	Term	Count	%	PValue	Genes	List Total	Pop Hits	Pop Total	Fold Enrichment	Bonferroni	Benjamini	FDR
GOTERM_BP_FAT	GO:0007017~microtubule-based process	25	6.29723	2.01085e-11	KIF23, TPPP3, KIFC1, CCDC99, CROCC, KIF2C, KIF4, NEFL, NEFM, DYNC1I1, KIF14, KIF11, PSRC1, TPX2, NUF2, KIF18B, NUSAP1, ESPL1, BIRC5, NDC80, CENPE, TACC3, BRCA1, KIF20B, KIF20A	290	211	13588	5.55156	3.27368e-08	3.27368e-09	3.3742e-08
GOTERM_BP_FAT	GO:0000226~microtubule cytoskeleton organization	16	4.03023	1.24803e-08	TPPP3, CCDC99, KIF11, CROCC, PSRC1, NUF2, TPX2, NUSAP1, CENPE, NDC80, BIRC5, ESPL1, TACC3, BRCA1, NEFL, NEFM	290	111	13588	6.7539	2.03177e-05	1.45128e-06	2.09418e-05
GOTERM_BP_FAT	GO:0007010~cytoskeleton organization	21	5.28967	2.2183e-05	INA, TPPP3, CCDC99, KIF11, CROCC, TLN2, PSRC1, NUF2, TPX2, NUSAP1, ESPL1, BIRC5, CENPE, NDC80, RACGAP1, TACC3, BRCA1, ACTG1, NEFL, DIAP3, NEFM	290	326	13588	3.01828	0.03547	0.00200434	0.0372163
Annotation Cluster 6	Enrichment Score: 6.313114278067746
Category	Term	Count	%	PValue	Genes	List Total	Pop Hits	Pop Total	Fold Enrichment	Bonferroni	Benjamini	FDR
GOTERM_BP_FAT	GO:0007017~microtubule-based process	25	6.29723	2.01085e-11	KIF23, TPPP3, KIFC1, CCDC99, CROCC, KIF2C, KIF4, NEFL, NEFM, DYNC1I1, KIF14, KIF11, PSRC1, TPX2, NUF2, KIF18B, NUSAP1, ESPL1, BIRC5, NDC80, CENPE, TACC3, BRCA1, KIF20B, KIF20A	290	211	13588	5.55156	3.27368e-08	3.27368e-09	3.3742e-08
GOTERM_CC_FAT	GO:0005874~microtubule	22	5.54156	2.94039e-09	KIF14, KIF23, CKAP2, DYNC1I1, KIFC1, KIF11, PRC1, APC2, TPX2, KIF18B, NUSAP1, BIRC5, GTSE1, KIF2C, SPAG5, INCENP, KIF4, F630043A04RIK, KIF20B, CLIP2, SKA1, KIF20A	230	240	12504	4.98348	7.5274e-07	5.79031e-08	3.8341e-06
SP_PIR_KEYWORDS	microtubule	21	5.28967	2.50992e-08	KIF14, KIF23, CKAP2, DYNC1I1, TPPP3, KIFC1, KIF11, PRC1, APC2, KIF18B, NUSAP1, GTSE1, KIF2C, SPAG5, INCENP, KIF4, F630043A04RIK, KIF20B, CLIP2, SKA1, KIF20A	362	221	17854	4.68656	7.37913e-06	7.37915e-07	3.34367e-05
INTERPRO	IPR019821:Kinesin, motor region, conserved site	9	2.267	9.07967e-07	KIF14, KIF23, KIF2C, KIFC1, KIF11, KIF4, KIF18B, CENPE, KIF20A	332	42	17763	11.4649	0.000601801	0.000601801	0.00135931
INTERPRO	IPR001752:Kinesin, motor region	9	2.267	1.3199e-06	KIF14, KIF23, KIF2C, KIFC1, KIF11, KIF4, KIF18B, CENPE, KIF20A	332	44	17763	10.9438	0.000874712	0.000437452	0.001976
GOTERM_MF_FAT	GO:0003777~microtubule motor activity	11	2.77078	1.50586e-06	KIF14, KIF23, DYNC1I1, KIF2C, KIFC1, KIF11, KIF4, KIF20B, KIF18B, CENPE, KIF20A	262	73	13288	7.64237	0.000510355	0.00025521	0.00204973
SP_PIR_KEYWORDS	motor protein	13	3.27456	7.47193e-06	KIF23, DYNC1I1, KIF14, KIFC1, KIF11, MYO7A, KIF18B, CENPE, MYO9B, KIF2C, KIF4, KIF20B, KIF20A	362	123	17854	5.21273	0.00219434	0.00014644	0.00995353
UP_SEQ_FEATURE	domain:Kinesin-motor	8	2.01511	8.8798e-06	KIF2C, KIFC1, KIF11, KIF4, KIF20B, KIF18B, CENPE, KIF20A	351	35	16021	10.4329	0.0113984	0.003814	0.0144853
GOTERM_BP_FAT	GO:0007018~microtubule-based movement	12	3.02267	9.69317e-06	KIF14, KIF23, DYNC1I1, KIF2C, KIFC1, KIF11, KIF4, KIF20B, KIF18B, CENPE, NEFM, KIF20A	290	101	13588	5.56695	0.0156567	0.00105148	0.0162638
SMART	SM00129:KISc	9	2.267	1.19984e-05	KIF14, KIF23, KIF2C, KIFC1, KIF11, KIF4, KIF18B, CENPE, KIF20A	232	44	9131	8.05045	0.00202569	0.00202569	0.0146223
GOTERM_MF_FAT	GO:0003774~motor activity	13	3.27456	1.73972e-05	KIF23, DYNC1I1, KIF14, KIFC1, KIF11, MYO7A, KIF18B, CENPE, MYO9B, KIF2C, KIF4, KIF20B, KIF20A	262	138	13288	4.77774	0.00588034	0.00196397	0.0236782
Annotation Cluster 7	Enrichment Score: 4.446183341399401
Category	Term	Count	%	PValue	Genes	List Total	Pop Hits	Pop Total	Fold Enrichment	Bonferroni	Benjamini	FDR
GOTERM_BP_FAT	GO:0006259~DNA metabolic process	31	7.80856	6.53459e-09	POLA1, HSPA1A, NFIX, CEP164, HSPA1B, MCM10, TK1, CDC45, FANCI, MDC1, TCF3, TOP2A, FANCA, MLL1, GINS2, CDC6, RAD51AP1, LIG1, NEIL3, POLE, MCM2, MCM3, RMI1, ESCO2, MCM5, BRCA1, DNA2, UHRF1, CHTF18, CHAF1A, NFIC, CHAF1B	290	421	13588	3.45014	1.06382e-05	8.18331e-07	1.0965e-05
GOTERM_BP_FAT	GO:0006974~response to DNA damage stimulus	19	4.78589	4.30252e-05	RAD51AP1, NEIL3, LIG1, POLE, PML, POLA1, HSPA1A, CEP164, HSPA1B, ESCO2, BRCA1, DNA2, CCND1, UHRF1, TIMELESS, FANCI, MDC1, CHAF1A, CHAF1B, FANCA	290	287	13588	3.10191	0.0676496	0.0034962	0.0721714
GOTERM_BP_FAT	GO:0033554~cellular response to stress	23	5.79345	5.41492e-05	RAD51AP1, NEIL3, LIG1, POLE, PML, POLA1, HSPA1A, SYKB, CEP164, HSPA1B, ESCO2, BRCA1, DNA2, CCND1, UHRF1, TIMELESS, FANCI, MDC1, PCSK9, CHAF1A, NEFL, CHAF1B, FANCA, ANGPTL4	290	404	13588	2.6675	0.0843831	0.00418917	0.090823
GOTERM_BP_FAT	GO:0006281~DNA repair	16	4.03023	8.16121e-05	RAD51AP1, NEIL3, LIG1, POLE, POLA1, HSPA1A, CEP164, HSPA1B, ESCO2, BRCA1, DNA2, UHRF1, MDC1, FANCI, CHAF1A, CHAF1B, FANCA	290	222	13588	3.37695	0.124421	0.00552095	0.136856
SP_PIR_KEYWORDS	DNA damage	13	3.27456	0.000606702	RAD51AP1, LIG1, NEIL3, POLE, CEP164, BRCA1, UHRF1, TIMELESS, MDC1, FANCI, CHAF1A, CHAF1B, FANCA	362	194	17854	3.30498	0.163413	0.00888156	0.805225
SP_PIR_KEYWORDS	dna repair	11	2.77078	0.00279021	UHRF1, RAD51AP1, FANCI, MDC1, LIG1, POLE, CEP164, CHAF1A, FANCA, CHAF1B, BRCA1	362	173	17854	3.13598	0.560214	0.028912	3.65384
Annotation Cluster 8	Enrichment Score: 3.944163860123503
Category	Term	Count	%	PValue	Genes	List Total	Pop Hits	Pop Total	Fold Enrichment	Bonferroni	Benjamini	FDR
GOTERM_CC_FAT	GO:0005876~spindle microtubule	6	1.51134	1.01972e-05	SPAG5, F630043A04RIK, TPX2, NUSAP1, BIRC5, SKA1	230	17	12504	19.1877	0.0026071	0.000174018	0.0132958
GOTERM_MF_FAT	GO:0015631~tubulin binding	9	2.267	0.000118346	DYNC1I1, TPPP3, APC2, SPAG5, PSRC1, NUSAP1, BIRC5, SKA1, RACGAP1	262	76	13288	6.00603	0.0393275	0.00500265	0.160971
GOTERM_MF_FAT	GO:0008017~microtubule binding	7	1.76322	0.00121863	DYNC1I1, APC2, SPAG5, PSRC1, NUSAP1, BIRC5, SKA1	262	61	13288	5.82005	0.338582	0.0290947	1.6461
Annotation Cluster 9	Enrichment Score: 3.7251610311422114
Category	Term	Count	%	PValue	Genes	List Total	Pop Hits	Pop Total	Fold Enrichment	Bonferroni	Benjamini	FDR
UP_SEQ_FEATURE	nucleotide phosphate-binding region:ATP	42	10.5793	7.87828e-06	KIFC1, FGFR4, FIGNL1, NEK2, MYO7A, PASK, MYO9B, AURKB, PFAS, TK1, KIF2C, DDX17, PTK2B, KIF4, BUB1, DCLK2, TOP2A, ERCC6L, EGFR, CDC6, KIF11, TNIK, ATAD2, KIF18B, CENPE, SYKB, CDK6, PBK, MCM2, NLRP3, MCM3, SMC2, MCM5, DNA2, PLK1, KIF20B, ROR1, BUB1B, HIPK4, CHTF18, MERTK, KIF20A	351	907	16021	2.11361	0.0101193	0.00507254	0.0128516
SP_PIR_KEYWORDS	atp-binding	49	12.3426	2.83563e-05	KIF23, KIFC1, FIGNL1, MYO7A, PASK, AURKB, ACTG1, KIF2C, DDX17, TOP2A, KIF14, EGFR, CDC6, TNIK, KIF11, LIG1, CDK6, PBK, MCM2, UBE2C, NLRP3, MCM3, MCM5, ROR1, BUB1B, HIPK4, FGFR4, NEK2, HSPA1A, MYO9B, HSPA1B, PFAS, TK1, PTK2B, KIF4, BUB1, DCLK2, ERCC6L, ACTB, ATAD2, KIF18B, CENPE, SYKB, SMC2, DNA2, PLK1, KIF20B, CHTF18, MERTK, KIF20A	362	1287	17854	1.87778	0.00830221	0.000520919	0.0377692
GOTERM_MF_FAT	GO:0032559~adenyl ribonucleotide binding	51	12.8463	5.88174e-05	KIF23, KIFC1, FIGNL1, SLFN9, MYO7A, PASK, AURKB, ACTG1, KIF2C, DDX17, TOP2A, KIF14, EGFR, CDC6, TNIK, KIF11, LIG1, PDE10A, CDK6, PBK, MCM2, UBE2C, NLRP3, MCM3, MCM5, ROR1, BUB1B, HIPK4, FGFR4, NEK2, HSPA1A, MYO9B, HSPA1B, PFAS, TK1, PTK2B, KIF4, BUB1, DCLK2, ERCC6L, ACTB, ATAD2, KIF18B, CENPE, SYKB, SMC2, DNA2, PLK1, KIF20B, CHTF18, MERTK, KIF20A	262	1460	13288	1.77164	0.0197422	0.00497251	0.0800316
GOTERM_MF_FAT	GO:0001882~nucleoside binding	53	13.3501	7.97882e-05	KIF23, KIFC1, FIGNL1, SLFN9, MYO7A, PASK, AURKB, ACTG1, KIF2C, DDX17, TOP2A, KIF14, EGFR, CDC6, KIF11, TNIK, AIFM3, LIG1, PDE10A, CDK6, PBK, MCM2, UBE2C, NLRP3, MCM3, MCM5, ROR1, BUB1B, HIPK4, FGFR4, NEK2, POLA1, HSPA1A, MYO9B, HSPA1B, PFAS, TK1, PTK2B, KIF4, BUB1, DCLK2, ERCC6L, ACTB, ATAD2, KIF18B, CENPE, SYKB, SMC2, DNA2, PLK1, KIF20B, CHTF18, MERTK, KIF20A	262	1558	13288	1.72531	0.0266867	0.00539525	0.108552
GOTERM_MF_FAT	GO:0005524~ATP binding	50	12.5945	8.75642e-05	KIF23, KIFC1, FIGNL1, SLFN9, MYO7A, PASK, AURKB, ACTG1, KIF2C, DDX17, TOP2A, KIF14, EGFR, CDC6, TNIK, KIF11, LIG1, CDK6, PBK, MCM2, UBE2C, NLRP3, MCM3, MCM5, ROR1, BUB1B, HIPK4, FGFR4, NEK2, HSPA1A, MYO9B, HSPA1B, PFAS, TK1, PTK2B, KIF4, BUB1, DCLK2, ERCC6L, ACTB, ATAD2, KIF18B, CENPE, SYKB, SMC2, DNA2, PLK1, KIF20B, CHTF18, MERTK, KIF20A	262	1443	13288	1.75737	0.0292493	0.00493537	0.119125
GOTERM_MF_FAT	GO:0030554~adenyl nucleotide binding	52	13.0982	0.000106522	KIF23, KIFC1, FIGNL1, SLFN9, MYO7A, PASK, AURKB, ACTG1, KIF2C, DDX17, TOP2A, KIF14, EGFR, CDC6, TNIK, AIFM3, KIF11, LIG1, PDE10A, CDK6, PBK, MCM2, UBE2C, NLRP3, MCM3, MCM5, ROR1, BUB1B, HIPK4, FGFR4, NEK2, HSPA1A, MYO9B, HSPA1B, PFAS, TK1, PTK2B, KIF4, BUB1, DCLK2, ERCC6L, ACTB, ATAD2, KIF18B, CENPE, SYKB, SMC2, DNA2, PLK1, KIF20B, CHTF18, MERTK, KIF20A	262	1535	13288	1.71812	0.0354685	0.00514568	0.144898
SP_PIR_KEYWORDS	nucleotide-binding	56	14.1058	0.000112118	KIF23, KIFC1, SEPT3, FIGNL1, MYO7A, PASK, AURKB, ACTG1, KIF2C, DDX17, AGAP1, TOP2A, KIF14, EGFR, CDC6, KIF11, TNIK, LIG1, EEF2, PDE10A, CDK6, PBK, MCM2, UBE2C, NLRP3, MCM3, MCM5, REM1, ROR1, BUB1B, HIPK4, ARL4C, FGFR4, NEK2, RTKN, HSPA1A, MYO9B, HSPA1B, PFAS, TK1, PTK2B, KIF4, BUB1, DCLK2, ERCC6L, ACTB, ATAD2, KIF18B, CENPE, SYKB, SMC2, DNA2, PLK1, KIF20B, CHTF18, MERTK, KIF20A	362	1631	17854	1.69341	0.0324273	0.00173348	0.149259
GOTERM_MF_FAT	GO:0001883~purine nucleoside binding	52	13.0982	0.000131747	KIF23, KIFC1, FIGNL1, SLFN9, MYO7A, PASK, AURKB, ACTG1, KIF2C, DDX17, TOP2A, KIF14, EGFR, CDC6, TNIK, AIFM3, KIF11, LIG1, PDE10A, CDK6, PBK, MCM2, UBE2C, NLRP3, MCM3, MCM5, ROR1, BUB1B, HIPK4, FGFR4, NEK2, HSPA1A, MYO9B, HSPA1B, PFAS, TK1, PTK2B, KIF4, BUB1, DCLK2, ERCC6L, ACTB, ATAD2, KIF18B, CENPE, SYKB, SMC2, DNA2, PLK1, KIF20B, CHTF18, MERTK, KIF20A	262	1548	13288	1.70369	0.0436823	0.00495049	0.179183
GOTERM_MF_FAT	GO:0032555~purine ribonucleotide binding	57	14.3577	0.000248863	KIF23, KIFC1, SEPT3, FIGNL1, SLFN9, MYO7A, PASK, AURKB, ACTG1, KIF2C, DDX17, AGAP1, TOP2A, KIF14, EGFR, CDC6, KIF11, TNIK, LIG1, EEF2, PDE10A, CDK6, PBK, MCM2, UBE2C, NLRP3, MCM3, MCM5, REM1, ROR1, BUB1B, HIPK4, ARL4C, FGFR4, NEK2, RTKN, HSPA1A, MYO9B, HSPA1B, PFAS, TK1, PTK2B, KIF4, BUB1, DCLK2, ERCC6L, ACTB, ATAD2, KIF18B, CENPE, SYKB, SMC2, DNA2, PLK1, KIF20B, CHTF18, MERTK, KIF20A	262	1796	13288	1.60963	0.0809134	0.00764111	0.338217
GOTERM_MF_FAT	GO:0032553~ribonucleotide binding	57	14.3577	0.000248863	KIF23, KIFC1, SEPT3, FIGNL1, SLFN9, MYO7A, PASK, AURKB, ACTG1, KIF2C, DDX17, AGAP1, TOP2A, KIF14, EGFR, CDC6, KIF11, TNIK, LIG1, EEF2, PDE10A, CDK6, PBK, MCM2, UBE2C, NLRP3, MCM3, MCM5, REM1, ROR1, BUB1B, HIPK4, ARL4C, FGFR4, NEK2, RTKN, HSPA1A, MYO9B, HSPA1B, PFAS, TK1, PTK2B, KIF4, BUB1, DCLK2, ERCC6L, ACTB, ATAD2, KIF18B, CENPE, SYKB, SMC2, DNA2, PLK1, KIF20B, CHTF18, MERTK, KIF20A	262	1796	13288	1.60963	0.0809134	0.00764111	0.338217
GOTERM_MF_FAT	GO:0017076~purine nucleotide binding	58	14.6096	0.00039458	KIF23, KIFC1, SEPT3, FIGNL1, SLFN9, MYO7A, PASK, AURKB, ACTG1, KIF2C, DDX17, AGAP1, TOP2A, KIF14, EGFR, CDC6, KIF11, TNIK, AIFM3, LIG1, EEF2, PDE10A, CDK6, PBK, MCM2, UBE2C, NLRP3, MCM3, MCM5, REM1, ROR1, BUB1B, HIPK4, ARL4C, FGFR4, NEK2, RTKN, HSPA1A, MYO9B, HSPA1B, PFAS, TK1, PTK2B, KIF4, BUB1, DCLK2, ERCC6L, ACTB, ATAD2, KIF18B, CENPE, SYKB, SMC2, DNA2, PLK1, KIF20B, CHTF18, MERTK, KIF20A	262	1871	13288	1.57222	0.125225	0.0110872	0.535762
GOTERM_MF_FAT	GO:0000166~nucleotide binding	61	15.3652	0.00347364	KIF23, KIFC1, SEPT3, FIGNL1, SLFN9, MYO7A, PASK, AURKB, ACTG1, KIF2C, DDX17, AGAP1, TOP2A, KIF14, EGFR, CDC6, KIF11, TNIK, AIFM3, LIG1, POLE, EEF2, PDE10A, CDK6, PBK, MCM2, SPEN, UBE2C, NLRP3, MCM3, MCM5, REM1, ROR1, HIPK4, BUB1B, ARL4C, FGFR4, NEK2, POLA1, RTKN, MYO9B, HSPA1A, HSPA1B, PFAS, TK1, PTK2B, KIF4, BUB1, DCLK2, ERCC6L, ACTB, ATAD2, KIF18B, CENPE, SYKB, SMC2, DNA2, PLK1, KIF20B, CHTF18,…	262	2183	13288	1.41721	0.692602	0.0670363	4.62607
UP_SEQ_FEATURE	binding site:ATP	20	5.03778	0.0305043	EGFR, FGFR4, TNIK, NEK2, LIG1, PASK, CDK6, SYKB, PBK, AURKB, KIF2C, PLK1, PTK2B, BUB1, ROR1, DCLK2, HIPK4, BUB1B, MERTK, TOP2A	351	545	16021	1.675	1	0.824282	39.6727
Annotation Cluster 10	Enrichment Score: 3.5112017228915224
Category	Term	Count	%	PValue	Genes	List Total	Pop Hits	Pop Total	Fold Enrichment	Bonferroni	Benjamini	FDR
GOTERM_BP_FAT	GO:0030261~chromosome condensation	6	1.51134	8.22514e-05	NCAPH, NCAPG2, NUSAP1, SMC2, TOP2A, NCAPD2	290	22	13588	12.7787	0.125332	0.00534211	0.137928
GOTERM_BP_FAT	GO:0006323~DNA packaging	10	2.51889	0.000296804	NCAPH, NCAPG2, A730008H23RIK, NUSAP1, H1FX, MCM2, ASF1B, SMC2, TOP2A, NCAPD2	290	101	13588	4.63913	0.383236	0.0177396	0.49687
SP_PIR_KEYWORDS	dna condensation	4	1.00756	0.0011989	NCAPH, NCAPG2, SMC2, NCAPD2	362	11	17854	17.9347	0.297203	0.0152172	1.58541
Annotation Cluster 11	Enrichment Score: 3.4116097967494348
Category	Term	Count	%	PValue	Genes	List Total	Pop Hits	Pop Total	Fold Enrichment	Bonferroni	Benjamini	FDR
GOTERM_BP_FAT	GO:0051651~maintenance of location in cell	7	1.76322	1.10713e-05	TLN2, NUF2, PML, CENPE, TACC3, ASPM, NR5A1	290	25	13588	13.1194	0.0178627	0.00112588	0.0185759
GOTERM_BP_FAT	GO:0051235~maintenance of location	7	1.76322	6.00078e-05	TLN2, NUF2, PML, CENPE, TACC3, ASPM, NR5A1	290	33	13588	9.93898	0.0930751	0.00443086	0.100645
GOTERM_BP_FAT	GO:0032507~maintenance of protein location in cell	6	1.51134	6.46766e-05	TLN2, NUF2, PML, CENPE, TACC3, NR5A1	290	21	13588	13.3872	0.0999427	0.00456766	0.108471
GOTERM_BP_FAT	GO:0045185~maintenance of protein location	6	1.51134	0.000276507	TLN2, NUF2, PML, CENPE, TACC3, NR5A1	290	28	13588	10.0404	0.362509	0.0171669	0.462965
GOTERM_BP_FAT	GO:0008104~protein localization	15	3.77834	0.736363	CAV1, CCDC99, TLN2, SGOL2, AKAP12, PML, NUF2, CENPE, TACC3, NLRP3, STX1B, SYNE2, AGAP1, KIF20A, NR5A1	290	753	13588	0.93337	1	0.99911	100
Annotation Cluster 12	Enrichment Score: 3.313665649841548
Category	Term	Count	%	PValue	Genes	List Total	Pop Hits	Pop Total	Fold Enrichment	Bonferroni	Benjamini	FDR
GOTERM_CC_FAT	GO:0005813~centrosome	12	3.02267	0.000173365	KIFC1, CEP250, CROCC, DLGAP5, CEP110, CENPF, CEP164, BIRC5, CEP55, TACC3, BRCA1, CDC25B	230	160	12504	4.07739	0.0434148	0.0026075	0.225823
GOTERM_CC_FAT	GO:0005815~microtubule organizing center	13	3.27456	0.00018597	KIFC1, CROCC, CEP110, DLGAP5, CENPF, CEP164, BIRC5, CEP55, TACC3, BRCA1, CDC25B, CEP250, CDH23	230	189	12504	3.73941	0.0464971	0.00264166	0.242223
GOTERM_CC_FAT	GO:0005814~centriole	5	1.25945	0.000737939	CEP250, CROCC, CEP164, BIRC5, CEP55	230	23	12504	11.8185	0.172199	0.00895878	0.957967
GOTERM_CC_FAT	GO:0044450~microtubule organizing center part	5	1.25945	0.00233836	CEP250, CROCC, CEP164, BIRC5, CEP55	230	31	12504	8.76858	0.450815	0.0268741	3.00653
Annotation Cluster 13	Enrichment Score: 3.055320914723132
Category	Term	Count	%	PValue	Genes	List Total	Pop Hits	Pop Total	Fold Enrichment	Bonferroni	Benjamini	FDR
SP_PIR_KEYWORDS	nucleus	130	32.7456	1.54716e-10	KIFC1, PRC1, KNTC1, H1FX, AURKB, MCM10, CBX6, DDX17, CDCA8, INCENP, CDCA2, RARA, CCNA2, ASPM, MLL1, MLL2, TNIK, SGOL2, NEIL3, LIG1, RBL1, TCFAP2A, POLE, 4632434I11RIK, ESPL1, RMI1, TRERF1, ESCO2, NCAPD2, UHRF1, TIMELESS, ARRB1, GTF2IRD1, TSHZ3, CCDC99, LMNB1, LMNB2, NEK2, A730008H23RIK, SOX4, CEP164, SFPI1, ANLN, ANAPC11, SOX9, SOX8, MEIS2, NCAPG2, PPL, MNS1, ASF1B, LHX9, TCF3, GINS2, SMAD9, MKI6…	362	3808	17854	1.68373	4.54866e-08	6.49808e-09	2.06111e-07
SP_PIR_KEYWORDS	dna-binding	58	14.6096	3.10198e-07	E2F7, H1FX, GLI3, HEY1, HLX, PAX7, RARA, NR2F2, FOSL1, TOP2A, MLL1, ZFP423, NEIL3, POLE, TCFAP2A, NUSAP1, MCM2, SPEN, MCM3, TRERF1, MCM5, MXD3, UHRF1, GTF2IRD1, TSHZ3, GLIS3, FOXM1, A730008H23RIK, PML, POLA1, SOX4, NFIX, SFPI1, CIC, SOX9, SOX8, TCF7L2, TCF7L1, C79407, MYCL1, ZFP36L2, MEIS2, KIF4, TLX2, TCF3, LHX9, ERCC6L, ZFP91-CNTF, RAD51AP1, BRCA1, DLX3, DNA2, EBF3, CHTF18, NFIC, ZFHX3, NCOR2, …	362	1404	17854	2.03745	9.1194e-05	7.59982e-06	0.00041324
GOTERM_MF_FAT	GO:0003677~DNA binding	66	16.6247	3.37575e-07	E2F7, H1FX, GLI3, HEY1, PAX7, HLX, RARA, BAHCC1, NR2F2, FOSL1, TOP2A, MLL1, MLL2, ZFP423, LIG1, NEIL3, POLE, TCFAP2A, NUSAP1, MCM2, SPEN, MCM3, TRERF1, ESCO2, MCM5, MXD3, UHRF1, GTF2IRD1, GLIS3, TSHZ3, TNRC18, FOXM1, A730008H23RIK, PML, POLA1, SOX4, NFIX, SFPI1, CIC, SOX9, SOX8, TCF7L2, TCF7L1, C79407, MYCL1, ZFP36L2, MEIS2, KIF4, TLX2, TCF3, LHX9, ERCC6L, ZFP91-CNTF, RAD51AP1, SMAD9, BMYC, BRCA1…	262	1781	13288	1.87948	0.000114431	0.000114431	0.000459501
GOTERM_BP_FAT	GO:0010557~positive regulation of macromolecule biosynthetic process	25	6.29723	0.000413974	GLIS3, FOXM1, SOX4, SFPI1, NFIX, SOX9, TCF7L2, SOX8, GLI3, TCF7L1, MEIS2, RARA, TOP2A, FOSL1, TCF3, CCNA2, MLL1, PSRC1, SYKB, DNA2, EBF3, HIVEP3, EAF2, NFIC, NR5A1	290	530	13588	2.21015	0.49038	0.0229764	0.692381
GOTERM_BP_FAT	GO:0045941~positive regulation of transcription	23	5.79345	0.000532934	GLIS3, FOXM1, PSRC1, SOX4, NFIX, SFPI1, SOX9, GLI3, SOX8, TCF7L2, TCF7L1, MEIS2, EBF3, HIVEP3, RARA, EAF2, NFIC, CCNA2, TCF3, FOSL1, TOP2A, MLL1, NR5A1	290	475	13588	2.26878	0.580146	0.0285139	0.890509
GOTERM_BP_FAT	GO:0045935~positive regulation of nucleobase, nucleoside, nucleotide and nucleic acid metabolic process	24	6.04534	0.000578974	GLIS3, FOXM1, PSRC1, SOX4, NFIX, SFPI1, SOX9, GLI3, SOX8, TCF7L2, TCF7L1, DNA2, MEIS2, EBF3, HIVEP3, RARA, EAF2, NFIC, CCNA2, TCF3, FOSL1, TOP2A, MLL1, NR5A1	290	510	13588	2.20495	0.610481	0.029034	0.967088
GOTERM_MF_FAT	GO:0003700~transcription factor activity	30	7.55668	0.000649434	TSHZ3, GLIS3, FOXM1, E2F7, SFPI1, NFIX, SOX9, SOX8, TCF7L1, MYCL1, MEIS2, HEY1, PAX7, HLX, RARA, NR2F2, LHX9, FOSL1, TCF3, TLX2, ZFP423, SMAD9, TCFAP2A, BMYC, SPEN, DLX3, GTF2IRD1, NFIC, ZFHX3, NR5A1	262	776	13288	1.96073	0.197666	0.0167981	0.880389
GOTERM_BP_FAT	GO:0031328~positive regulation of cellular biosynthetic process	25	6.29723	0.0007364	GLIS3, FOXM1, SOX4, SFPI1, NFIX, SOX9, TCF7L2, SOX8, GLI3, TCF7L1, MEIS2, RARA, TOP2A, FOSL1, TCF3, CCNA2, MLL1, PSRC1, SYKB, DNA2, EBF3, HIVEP3, EAF2, NFIC, NR5A1	290	552	13588	2.12206	0.698595	0.0336853	1.22852
GOTERM_BP_FAT	GO:0010628~positive regulation of gene expression	23	5.79345	0.000762844	GLIS3, FOXM1, PSRC1, SOX4, NFIX, SFPI1, SOX9, GLI3, SOX8, TCF7L2, TCF7L1, MEIS2, EBF3, HIVEP3, RARA, EAF2, NFIC, CCNA2, TCF3, FOSL1, TOP2A, MLL1, NR5A1	290	488	13588	2.20834	0.711305	0.033922	1.27237
GOTERM_BP_FAT	GO:0009891~positive regulation of biosynthetic process	25	6.29723	0.000835698	GLIS3, FOXM1, SOX4, SFPI1, NFIX, SOX9, TCF7L2, SOX8, GLI3, TCF7L1, MEIS2, RARA, TOP2A, FOSL1, TCF3, CCNA2, MLL1, PSRC1, SYKB, DNA2, EBF3, HIVEP3, EAF2, NFIC, NR5A1	290	557	13588	2.10301	0.743618	0.0361177	1.39309
GOTERM_BP_FAT	GO:0051173~positive regulation of nitrogen compound metabolic process	24	6.04534	0.000881315	GLIS3, FOXM1, PSRC1, SOX4, NFIX, SFPI1, SOX9, GLI3, SOX8, TCF7L2, TCF7L1, DNA2, MEIS2, EBF3, HIVEP3, RARA, EAF2, NFIC, CCNA2, TCF3, FOSL1, TOP2A, MLL1, NR5A1	290	526	13588	2.13788	0.761983	0.0370695	1.4686
GOTERM_BP_FAT	GO:0010604~positive regulation of macromolecule metabolic process	27	6.80101	0.00102785	GLIS3, FOXM1, PML, SOX4, SFPI1, NFIX, SOX9, TCF7L2, SOX8, GLI3, TCF7L1, MEIS2, RARA, TOP2A, FOSL1, TCF3, CCNA2, MLL1, ZFP91-CNTF, PSRC1, SYKB, DNA2, EBF3, HIVEP3, EAF2, NFIC, NR5A1	290	633	13588	1.99856	0.812542	0.0409912	1.71081
SP_PIR_KEYWORDS	transcription regulation	50	12.5945	0.00109118	E2F7, GLI3, CBX6, HEY1, HLX, PAX7, RARA, NR2F2, MLL1, ZFP423, RBL1, TCFAP2A, TLE2, MCM2, SPEN, MCM3, TRERF1, MCM5, MXD3, UHRF1, NPTXR, TIMELESS, ARRB1, GTF2IRD1, TSHZ3, GLIS3, FOXM1, PML, SOX4, SFPI1, NFIX, CIC, SOX9, TCF7L2, SOX8, TCF7L1, ASF1B, TCF3, ZFP91-CNTF, SMAD9, ATAD2, NOTCH3, EBF3, HIVEP3, EAF2, NFIC, CHAF1A, CHAF1B, ZFHX3, NCOR2, NR5A1	362	1546	17854	1.5951	0.274564	0.0144842	1.44393
GOTERM_BP_FAT	GO:0006357~regulation of transcription from RNA polymerase II promoter	25	6.29723	0.00321614	GLIS3, FOXM1, SOX4, NFIX, SOX9, SOX8, TCF7L2, TCF7L1, MEIS2, RARA, NR2F2, TOP2A, FOSL1, TCF3, TLX2, MLL1, SLA2, TCFAP2A, RBL1, SPEN, TIMELESS, NFIC, ZFHX3, NCOR2, NR5A1	290	616	13588	1.90159	0.994723	0.11236	5.26186
GOTERM_MF_FAT	GO:0030528~transcription regulator activity	37	9.3199	0.0073385	TSHZ3, GLIS3, FOXM1, E2F7, PML, SOX4, NFIX, SFPI1, SOX9, SOX8, TCF7L1, MYCL1, MEIS2, HEY1, HLX, PAX7, RARA, NR2F2, TLX2, TCF3, LHX9, FOSL1, ZFP423, SMAD9, TCFAP2A, BMYC, SPEN, MXD3, DLX3, EBF3, GTF2IRD1, HIVEP3, EAF2, NFIC, ZFHX3, NCOR2, NR5A1	262	1206	13288	1.55601	0.917662	0.123148	9.53968
GOTERM_BP_FAT	GO:0045893~positive regulation of transcription, DNA-dependent	18	4.53401	0.0077644	GLIS3, FOXM1, PSRC1, SOX4, NFIX, SFPI1, SOX9, SOX8, TCF7L2, TCF7L1, MEIS2, RARA, NFIC, TCF3, TOP2A, FOSL1, MLL1, NR5A1	290	416	13588	2.02739	0.999997	0.22415	12.2602
GOTERM_BP_FAT	GO:0051254~positive regulation of RNA metabolic process	18	4.53401	0.00839016	GLIS3, FOXM1, PSRC1, SOX4, NFIX, SFPI1, SOX9, SOX8, TCF7L2, TCF7L1, MEIS2, RARA, NFIC, TCF3, TOP2A, FOSL1, MLL1, NR5A1	290	419	13588	2.01287	0.999999	0.235824	13.1841
GOTERM_BP_FAT	GO:0045449~regulation of transcription	64	16.1209	0.00919095	E2F7, PASK, GLI3, CBX6, HEY1, HLX, PAX7, RARA, NR2F2, FOSL1, CCNA2, TOP2A, MLL1, ZFP423, SLA2, RBL1, TCFAP2A, TLE2, MCM2, SPEN, MCM3, NLRP3, TRERF1, MXD3, MCM5, UHRF1, NPTXR, TIMELESS, GTF2IRD1, GLIS3, TSHZ3, FOXM1, PML, SOX4, NFIX, SFPI1, CIC, SOX9, SOX8, TCF7L2, TCF7L1, ZFP493, MYCL1, MEIS2, ASF1B, TLX2, TCF3, LHX9, ZFP91-CNTF, SMAD9, PSRC1, ATAD2, CENPF, BMYC, DLX3, NOTCH3, EBF3, HIVEP3, EAF2,…	290	2227	13588	1.34653	1	0.24695	14.353
SP_PIR_KEYWORDS	Transcription	51	12.8463	0.00956654	E2F7, GLI3, CBX6, HEY1, HLX, PAX7, RARA, NR2F2, MLL1, ZFP423, RBL1, TCFAP2A, TLE2, MCM2, SPEN, MCM3, TRERF1, MCM5, MXD3, UHRF1, NPTXR, TIMELESS, ARRB1, GTF2IRD1, TSHZ3, GLIS3, FOXM1, PML, SOX4, SFPI1, NFIX, CIC, SOX9, TCF7L2, SOX8, TCF7L1, ZFP493, ASF1B, TCF3, ZFP91-CNTF, SMAD9, ATAD2, NOTCH3, EBF3, HIVEP3, EAF2, NFIC, CHAF1A, CHAF1B, ZFHX3, NCOR2, NR5A1	362	1769	17854	1.4219	0.940757	0.0775718	12.0197
GOTERM_BP_FAT	GO:0045944~positive regulation of transcription from RNA polymerase II promoter	16	4.03023	0.00980226	GLIS3, FOXM1, SOX4, NFIX, SOX9, SOX8, TCF7L2, TCF7L1, MEIS2, RARA, NFIC, TOP2A, FOSL1, TCF3, MLL1, NR5A1	290	358	13588	2.09409	1	0.25694	15.2354
GOTERM_MF_FAT	GO:0016563~transcription activator activity	12	3.02267	0.0135475	HIVEP3, PML, SOX4, SFPI1, NFIX, EAF2, SPEN, SOX9, NFIC, FOSL1, TCF3, NR5A1	262	259	13288	2.34985	0.990186	0.197633	16.9449
SP_PIR_KEYWORDS	activator	18	4.53401	0.0201276	GLIS3, ZFP423, FOXM1, TCFAP2A, PML, SOX4, ATAD2, SFPI1, NFIX, TCF7L2, TRERF1, TCF7L1, NOTCH3, EBF3, EAF2, NFIC, ZFHX3, NR5A1	362	484	17854	1.83423	0.997466	0.14211	23.7286
GOTERM_BP_FAT	GO:0006350~transcription	50	12.5945	0.0313669	E2F7, GLI3, CBX6, HEY1, HLX, PAX7, RARA, NR2F2, MLL1, ZFP423, RBL1, TCFAP2A, TLE2, MCM2, SPEN, MCM3, TRERF1, MCM5, MXD3, UHRF1, NPTXR, TIMELESS, GTF2IRD1, TSHZ3, GLIS3, FOXM1, PML, SOX4, SFPI1, NFIX, CIC, SOX9, TCF7L2, SOX8, TCF7L1, ZFP493, ASF1B, TCF3, ZFP91-CNTF, SMAD9, ATAD2, NOTCH3, EBF3, HIVEP3, EAF2, NFIC, CHAF1A, CHAF1B, ZFHX3, NCOR2, NR5A1	290	1772	13588	1.3221	1	0.452994	41.4193
GOTERM_BP_FAT	GO:0051252~regulation of RNA metabolic process	41	10.3275	0.0708187	TSHZ3, GLIS3, FOXM1, E2F7, PASK, SOX4, NFIX, SFPI1, SOX9, TCF7L2, SOX8, TCF7L1, ZFP493, MYCL1, ZFP36L2, MEIS2, HEY1, HLX, PAX7, RARA, NR2F2, TLX2, TCF3, FOSL1, LHX9, TOP2A, MLL1, SMAD9, SLA2, RBL1, PSRC1, TCFAP2A, BMYC, SPEN, DLX3, TIMELESS, EBF3, NFIC, ZFHX3, NCOR2, NR5A1	290	1488	13588	1.29104	1	0.643297	70.844
GOTERM_BP_FAT	GO:0006355~regulation of transcription, DNA-dependent	40	10.0756	0.0826991	TSHZ3, GLIS3, FOXM1, E2F7, PASK, SOX4, NFIX, SFPI1, SOX9, TCF7L2, SOX8, TCF7L1, ZFP493, MYCL1, MEIS2, HEY1, HLX, PAX7, RARA, NR2F2, TLX2, TCF3, FOSL1, LHX9, TOP2A, MLL1, SMAD9, SLA2, RBL1, PSRC1, TCFAP2A, BMYC, SPEN, DLX3, TIMELESS, EBF3, NFIC, ZFHX3, NCOR2, NR5A1	290	1465	13588	1.27932	1	0.680982	76.5063
Annotation Cluster 14	Enrichment Score: 2.696373134375335
Category	Term	Count	%	PValue	Genes	List Total	Pop Hits	Pop Total	Fold Enrichment	Bonferroni	Benjamini	FDR
GOTERM_BP_FAT	GO:0007126~meiosis	9	2.267	0.000560182	MKI67, NEK2, SGOL2, SYCE2, MNS1, ESPL1, FANCA, LFNG, CDC25B	290	88	13588	4.79201	0.598373	0.0289981	0.935837
GOTERM_BP_FAT	GO:0051327~M phase of meiotic cell cycle	9	2.267	0.000560182	MKI67, NEK2, SGOL2, SYCE2, MNS1, ESPL1, FANCA, LFNG, CDC25B	290	88	13588	4.79201	0.598373	0.0289981	0.935837
GOTERM_BP_FAT	GO:0051321~meiotic cell cycle	9	2.267	0.000651332	MKI67, NEK2, SGOL2, SYCE2, MNS1, ESPL1, FANCA, LFNG, CDC25B	290	90	13588	4.68552	0.653792	0.0316318	1.08733
SP_PIR_KEYWORDS	meiosis	4	1.00756	0.0801764	NEK2, SGOL2, SYCE2, MNS1	362	50	17854	3.94564	1	0.413829	67.1544
Annotation Cluster 15	Enrichment Score: 2.6673925638337823
Category	Term	Count	%	PValue	Genes	List Total	Pop Hits	Pop Total	Fold Enrichment	Bonferroni	Benjamini	FDR
SP_PIR_KEYWORDS	Chromosome partition	7	1.76322	3.80802e-05	KIF2C, NEK2, SGOL2, INCENP, BUB1, ESPL1, BIRC5	362	32	17854	10.7888	0.0111333	0.000658359	0.0507179
GOTERM_CC_FAT	GO:0000228~nuclear chromosome	8	2.01511	0.00682394	NEK2, SGOL2, INCENP, BUB1, POLA1, SYCE2, MCM2, TCF3	230	121	12504	3.59439	0.826732	0.0651974	8.54153
GOTERM_CC_FAT	GO:0000794~condensed nuclear chromosome	5	1.25945	0.00711252	NEK2, SGOL2, INCENP, BUB1, SYCE2	230	42	12504	6.47205	0.839154	0.0654388	8.88744
GOTERM_CC_FAT	GO:0044454~nuclear chromosome part	7	1.76322	0.011579	SGOL2, INCENP, BUB1, POLA1, SYCE2, MCM2, TCF3	230	103	12504	3.69472	0.949285	0.0977028	14.0896
Annotation Cluster 16	Enrichment Score: 2.607602945828634
Category	Term	Count	%	PValue	Genes	List Total	Pop Hits	Pop Total	Fold Enrichment	Bonferroni	Benjamini	FDR
KEGG_PATHWAY	mmu03030:DNA replication	7	1.76322	3.4318e-05	DNA2, LIG1, POLE, POLA1, MCM2, MCM3, MCM5	106	35	5738	10.8264	0.00332337	0.00166307	0.0378657
GOTERM_BP_FAT	GO:0006270~DNA replication initiation	5	1.25945	3.80445e-05	CDC45, POLA1, MCM2, MCM3, MCM5	290	10	13588	23.4276	0.0600585	0.00325457	0.0638192
GOTERM_BP_FAT	GO:0006261~DNA-dependent DNA replication	6	1.51134	0.000705399	DNA2, CDC45, POLA1, MCM2, MCM3, MCM5	290	34	13588	8.26856	0.682981	0.0332236	1.17709
INTERPRO	IPR018525:DNA-dependent ATPase MCM, conserved site	3	0.755668	0.00899988	MCM2, MCM3, MCM5	332	8	17763	20.0636	0.997506	0.31245	12.6587
INTERPRO	IPR001208:DNA-dependent ATPase MCM	3	0.755668	0.00899988	MCM2, MCM3, MCM5	332	8	17763	20.0636	0.997506	0.31245	12.6587
UP_SEQ_FEATURE	domain:MCM	3	0.755668	0.012214	MCM2, MCM3, MCM5	351	8	16021	17.1165	1	0.652742	18.1664
SMART	SM00350:MCM	3	0.755668	0.0161358	MCM2, MCM3, MCM5	232	8	9131	14.7592	0.936021	0.367578	17.9845
INTERPRO	IPR012340:Nucleic acid-binding, OB-fold	4	1.00756	0.0937142	LIG1, MCM2, MCM3, MCM5	332	58	17763	3.68986	1	0.844947	77.0798
Annotation Cluster 17	Enrichment Score: 2.4864478310940066
Category	Term	Count	%	PValue	Genes	List Total	Pop Hits	Pop Total	Fold Enrichment	Bonferroni	Benjamini	FDR
UP_SEQ_FEATURE	DNA-binding region:HMG box	6	1.51134	0.00151237	SOX4, CIC, SOX9, TCF7L2, SOX8, TCF7L1	351	39	16021	7.02213	0.858287	0.216703	2.43887
INTERPRO	IPR000910:High mobility group, HMG1/HMG2	6	1.51134	0.00253777	SOX4, CIC, SOX9, TCF7L2, SOX8, TCF7L1	332	51	17763	6.29447	0.814496	0.213898	3.73267
SMART	SM00398:HMG	6	1.51134	0.00904785	SOX4, CIC, SOX9, TCF7L2, SOX8, TCF7L1	232	51	9131	4.63032	0.78477	0.400713	10.4859
Annotation Cluster 18	Enrichment Score: 2.284388952486115
Category	Term	Count	%	PValue	Genes	List Total	Pop Hits	Pop Total	Fold Enrichment	Bonferroni	Benjamini	FDR
GOTERM_BP_FAT	GO:0051640~organelle localization	7	1.76322	0.000963059	CCDC99, MYO7A, CENPF, NUSAP1, BIRC5, TACC3, ASPM	290	54	13588	6.07382	0.791667	0.0394228	1.60378
GOTERM_BP_FAT	GO:0051656~establishment of organelle localization	5	1.25945	0.00562401	CCDC99, MYO7A, CENPF, NUSAP1, BIRC5	290	34	13588	6.89047	0.999897	0.177458	9.02966
GOTERM_BP_FAT	GO:0050000~chromosome localization	3	0.755668	0.0115977	CCDC99, CENPF, BIRC5	290	8	13588	17.5707	1	0.287612	17.7779
GOTERM_BP_FAT	GO:0051303~establishment of chromosome localization	3	0.755668	0.0115977	CCDC99, CENPF, BIRC5	290	8	13588	17.5707	1	0.287612	17.7779
Annotation Cluster 19	Enrichment Score: 2.2210544162194252
Category	Term	Count	%	PValue	Genes	List Total	Pop Hits	Pop Total	Fold Enrichment	Bonferroni	Benjamini	FDR
UP_SEQ_FEATURE	region of interest:Linker 2	5	1.25945	9.64697e-05	INA, LMNB1, LMNB2, NEFL, NEFM	351	12	16021	19.0183	0.117104	0.024602	0.157262
UP_SEQ_FEATURE	region of interest:Tail	8	2.01511	0.000823156	INA, KRT75, LMNB1, LMNB2, KRT13, MYO9B, NEFL, NEFM	351	70	16021	5.21644	0.654628	0.162378	1.33444
GOTERM_MF_FAT	GO:0005198~structural molecule activity	20	5.03778	0.00144882	COL18A1, INA, COL4A2, COL4A1, LMNB1, LMNB2, CROCC, TLN2, COL3A1, AKAP12, KRT13, COL16A1, ACTG1, 1600029O15RIK, KRT75, COL27A1, NEFL, NEFM, ADD2, THBS3	262	450	13288	2.25411	0.388296	0.0322361	1.9542
PIR_SUPERFAMILY	PIRSF002282:cytoskeletal keratin	6	1.51134	0.00165644	KRT75, LMNB1, LMNB2, KRT13, NEFL, NEFM	134	53	8136	6.87356	0.227882	0.227882	1.97339
INTERPRO	IPR016044:Filament	7	1.76322	0.00192694	INA, KRT75, LMNB1, LMNB2, KRT13, NEFL, NEFM	332	70	17763	5.3503	0.721626	0.273632	2.8463
INTERPRO	IPR001664:Intermediate filament protein	7	1.76322	0.00222613	INA, KRT75, LMNB1, LMNB2, KRT13, NEFL, NEFM	332	72	17763	5.20168	0.771809	0.255851	3.28141
INTERPRO	IPR018039:Intermediate filament protein, conserved site	7	1.76322	0.00222613	INA, KRT75, LMNB1, LMNB2, KRT13, NEFL, NEFM	332	72	17763	5.20168	0.771809	0.255851	3.28141
UP_SEQ_FEATURE	region of interest:Linker 1	7	1.76322	0.00290989	INA, KRT75, LMNB1, LMNB2, KRT13, NEFL, NEFM	351	65	16021	4.91549	0.976766	0.313545	4.6428
UP_SEQ_FEATURE	region of interest:Coil 1B	7	1.76322	0.00290989	INA, KRT75, LMNB1, LMNB2, KRT13, NEFL, NEFM	351	65	16021	4.91549	0.976766	0.313545	4.6428
UP_SEQ_FEATURE	region of interest:Coil 1A	7	1.76322	0.00290989	INA, KRT75, LMNB1, LMNB2, KRT13, NEFL, NEFM	351	65	16021	4.91549	0.976766	0.313545	4.6428
UP_SEQ_FEATURE	region of interest:Rod	7	1.76322	0.00314327	INA, KRT75, LMNB1, LMNB2, KRT13, NEFL, NEFM	351	66	16021	4.84102	0.982826	0.308911	5.00626
GOTERM_CC_FAT	GO:0005883~neurofilament	3	0.755668	0.00322006	INA, NEFL, NEFM	230	5	12504	32.6191	0.562056	0.0352617	4.11833
UP_SEQ_FEATURE	region of interest:Head	7	1.76322	0.00339034	INA, KRT75, LMNB1, LMNB2, KRT13, NEFL, NEFM	351	67	16021	4.76876	0.987529	0.306056	5.38963
SP_PIR_KEYWORDS	Intermediate filament	7	1.76322	0.00382516	INA, KRT75, LMNB1, LMNB2, KRT13, NEFL, NEFM	362	74	17854	4.66545	0.675916	0.0368619	4.97745
INTERPRO	IPR006821:Intermediate filament, DNA-binding region	3	0.755668	0.00683366	INA, NEFL, NEFM	332	7	17763	22.9299	0.989393	0.315355	9.75641
GOTERM_CC_FAT	GO:0060053~neurofilament cytoskeleton	3	0.755668	0.00869458	INA, NEFL, NEFM	230	8	12504	20.387	0.893066	0.0767368	10.7624
GOTERM_CC_FAT	GO:0005882~intermediate filament	8	2.01511	0.0130295	INA, KRT75, LMNB1, LMNB2, KRT13, MNS1, NEFL, NEFM	230	137	12504	3.17461	0.965177	0.102646	15.719
GOTERM_CC_FAT	GO:0045111~intermediate filament cytoskeleton	8	2.01511	0.0145371	INA, KRT75, LMNB1, LMNB2, KRT13, MNS1, NEFL, NEFM	230	140	12504	3.10658	0.976454	0.110549	17.3823
GOTERM_BP_FAT	GO:0060052~neurofilament cytoskeleton organization	3	0.755668	0.0147036	INA, NEFL, NEFM	290	9	13588	15.6184	1	0.318037	22.0074
UP_SEQ_FEATURE	region of interest:Coil 2	5	1.25945	0.0398349	INA, KRT75, LMNB1, LMNB2, KRT13	351	59	16021	3.86812	1	0.867136	48.4775
GOTERM_BP_FAT	GO:0045104~intermediate filament cytoskeleton organization	3	0.755668	0.0787965	INA, NEFL, NEFM	290	22	13588	6.38934	1	0.668548	74.7716
GOTERM_BP_FAT	GO:0045103~intermediate filament-based process	3	0.755668	0.0982277	INA, NEFL, NEFM	290	25	13588	5.62262	1	0.72062	82.3587
INTERPRO	IPR002957:Keratin, type I	3	0.755668	0.119289	INA, KRT13, NEFM	332	32	17763	5.01591	1	0.890984	85.0685
UP_SEQ_FEATURE	region of interest:Linker 12	4	1.00756	0.138216	KRT75, KRT13, NEFL, NEFM	351	59	16021	3.0945	1	0.984621	91.1671
Annotation Cluster 20	Enrichment Score: 2.1307794191623044
Category	Term	Count	%	PValue	Genes	List Total	Pop Hits	Pop Total	Fold Enrichment	Bonferroni	Benjamini	FDR
INTERPRO	IPR004367:Cyclin, C-terminal	4	1.00756	0.00247028	CCND1, CCNB2, CCNF, CCNA2	332	15	17763	14.2675	0.805985	0.239138	3.6351
INTERPRO	IPR006670:Cyclin	5	1.25945	0.00316296	CCND1, CCNB2, CCNF, RBL1, CCNA2	332	33	17763	8.10652	0.877589	0.230909	4.63206
INTERPRO	IPR013763:Cyclin-related	5	1.25945	0.00316296	CCND1, CCNB2, CCNF, RBL1, CCNA2	332	33	17763	8.10652	0.877589	0.230909	4.63206
PIR_SUPERFAMILY	PIRSF001771:cyclin, A/B/D/E types	3	0.755668	0.00885663	CCND1, CCNB2, CCNA2	134	9	8136	20.2388	0.750373	0.500373	10.1433
SMART	SM00385:CYCLIN	5	1.25945	0.00918274	CCND1, CCNB2, CCNF, RBL1, CCNA2	232	33	9131	5.9633	0.789665	0.322783	10.6343
PIR_SUPERFAMILY	PIRSF001771:Cyclin_A_B_D_E	3	0.755668	0.010953	CCND1, CCNB2, CCNA2	134	10	8136	18.2149	0.820592	0.435998	12.4018
INTERPRO	IPR006671:Cyclin, N-terminal	4	1.00756	0.0134693	CCND1, CCNB2, CCNF, CCNA2	332	27	17763	7.92637	0.999875	0.39316	18.3737
INTERPRO	IPR014400:Cyclin, A/B/D/E	3	0.755668	0.0141126	CCND1, CCNB2, CCNA2	332	10	17763	16.0509	0.999919	0.391016	19.1669
SP_PIR_KEYWORDS	cyclin	5	1.25945	0.0158975	CCND1, CCNB2, CCNF, CDK6, CCNA2	362	48	17854	5.13755	0.991008	0.119562	19.2236
Annotation Cluster 21	Enrichment Score: 2.125854180168777
Category	Term	Count	%	PValue	Genes	List Total	Pop Hits	Pop Total	Fold Enrichment	Bonferroni	Benjamini	FDR
INTERPRO	IPR008160:Collagen triple helix repeat	7	1.76322	0.00402374	COL18A1, COL4A2, COL4A1, COL27A1, COL3A1, COLEC10, COL16A1	332	81	17763	4.62372	0.930964	0.256966	5.85752
INTERPRO	IPR003129:Laminin G, thrombospondin-type, N-terminal	4	1.00756	0.00664851	COL18A1, COL27A1, COL16A1, THBS3	332	21	17763	10.191	0.987998	0.331061	9.50422
UP_SEQ_FEATURE	domain:TSP N-terminal	4	1.00756	0.00772513	COL18A1, COL27A1, COL16A1, THBS3	351	19	16021	9.60924	0.999955	0.537053	11.8839
SMART	SM00210:TSPN	4	1.00756	0.0151818	COL18A1, COL27A1, COL16A1, THBS3	232	21	9131	7.49672	0.924634	0.403741	17.01
Annotation Cluster 22	Enrichment Score: 1.810063699893412
Category	Term	Count	%	PValue	Genes	List Total	Pop Hits	Pop Total	Fold Enrichment	Bonferroni	Benjamini	FDR
KEGG_PATHWAY	mmu04512:ECM-receptor interaction	9	2.267	0.000121872	COL4A2, COL4A1, TNC, COL3A1, ITGA3, THBS3, SDC3, FN1, HMMR	106	83	5738	5.86974	0.0117527	0.00393301	0.134411
KEGG_PATHWAY	mmu04510:Focal adhesion	13	3.27456	0.00023763	EGFR, ACTB, CAV1, COL4A2, COL4A1, TLN2, TNC, COL3A1, ITGA3, ACTG1, CCND1, THBS3, FN1	106	198	5738	3.55413	0.0227891	0.00574663	0.261927
GOTERM_CC_FAT	GO:0005578~proteinaceous extracellular matrix	16	4.03023	0.000378803	COL18A1, COL4A2, COL4A1, LTBP4, TNC, MMP9, COL3A1, COL16A1, PRELP, ADAMTS9, CLEC3B, COL27A1, PTN, GFOD2, FN1, ANGPTL4	230	297	12504	2.92877	0.0924367	0.00509183	0.492813
GOTERM_CC_FAT	GO:0031012~extracellular matrix	16	4.03023	0.000571706	COL18A1, COL4A2, COL4A1, LTBP4, TNC, MMP9, COL3A1, COL16A1, PRELP, ADAMTS9, CLEC3B, COL27A1, PTN, GFOD2, FN1, ANGPTL4	230	309	12504	2.81503	0.136187	0.0072932	0.742911
SP_PIR_KEYWORDS	triple helix	4	1.00756	0.000629007	COL18A1, COL4A2, COL4A1, COL3A1	362	9	17854	21.9202	0.168884	0.00877019	0.834714
SP_PIR_KEYWORDS	extracellular matrix	13	3.27456	0.00136666	COL18A1, COL4A2, COL4A1, TNC, MMP9, LTBP4, COL3A1, COL16A1, PRELP, COL27A1, GFOD2, FN1, ANGPTL4	362	213	17854	3.01017	0.331069	0.0166135	1.8054
SP_PIR_KEYWORDS	collagen	8	2.01511	0.00155515	COL18A1, COL4A2, COL4A1, MMP9, COL27A1, COL3A1, COLEC10, COL16A1	362	84	17854	4.69718	0.36718	0.0181363	2.05201
SP_PIR_KEYWORDS	hydroxylysine	3	0.755668	0.00238123	COL18A1, COL4A2, COL4A1	362	4	17854	36.9903	0.503869	0.0256258	3.12611
GOTERM_MF_FAT	GO:0005201~extracellular matrix structural constituent	5	1.25945	0.00266654	COL18A1, COL4A2, COL4A1, COL27A1, COL3A1	262	30	13288	8.45293	0.595525	0.0550023	3.56925
INTERPRO	IPR008160:Collagen triple helix repeat	7	1.76322	0.00402374	COL18A1, COL4A2, COL4A1, COL27A1, COL3A1, COLEC10, COL16A1	332	81	17763	4.62372	0.930964	0.256966	5.85752
GOTERM_CC_FAT	GO:0005581~collagen	4	1.00756	0.00472973	COL4A2, COL4A1, COL27A1, COL3A1	230	19	12504	11.4453	0.702899	0.0493128	5.99473
GOTERM_CC_FAT	GO:0044420~extracellular matrix part	7	1.76322	0.00680901	COL18A1, COL4A2, COL4A1, COL27A1, TNC, COL3A1, FN1	230	92	12504	4.13648	0.826064	0.0675714	8.5236
SP_PIR_KEYWORDS	hydroxyproline	3	0.755668	0.013361	COL18A1, COL4A2, COL4A1	362	9	17854	16.4401	0.980834	0.104032	16.4056
GOTERM_CC_FAT	GO:0044421~extracellular region part	24	6.04534	0.0149184	COL18A1, ZFP91-CNTF, COL4A2, COL4A1, LTBP4, MMP9, CSF1, TNC, COL3A1, GM13272, COL16A1, CCL6, PRELP, ADAMTS9, SULF2, CLEC3B, COL27A1, SERPINB2, PCSK9, PTN, LOXL2, GFOD2, ANGPTL4, FN1	230	774	12504	1.68574	0.978675	0.107004	17.7982
KEGG_PATHWAY	mmu05222:Small cell lung cancer	6	1.51134	0.0192516	COL4A2, CCND1, COL4A1, CDK6, ITGA3, FN1	106	85	5738	3.82109	0.848264	0.18902	19.3076
SP_PIR_KEYWORDS	hydroxylation	5	1.25945	0.0404797	COL18A1, COL4A2, COL4A1, COL3A1, COL16A1	362	64	17854	3.85316	0.999995	0.251177	42.3328
GOTERM_CC_FAT	GO:0005604~basement membrane	5	1.25945	0.0447567	COL18A1, COL4A2, COL4A1, TNC, FN1	230	73	12504	3.72365	0.999992	0.2596	44.9575
UP_SEQ_FEATURE	region of interest:Triple-helical region	3	0.755668	0.0578431	COL4A2, COL4A1, COL3A1	351	18	16021	7.60731	1	0.923009	62.1684
GOTERM_CC_FAT	GO:0005576~extracellular region	38	9.57179	0.132115	NXPH3, TNC, MMP9, LTBP4, CSF1, COL3A1, MST1, SFN, CCL6, NOV, COL27A1, PCSK9, PTN, LOXL2, GFOD2, THBS3, KIRREL3, ANGPTL4, FN1, COL18A1, ZFP91-CNTF, 5430419D17RIK, COL4A2, COL4A1, SCUBE3, MCPT1, COLEC10, GM13272, COL16A1, SECTM1A, PRELP, ADAMTS9, SULF2, SERPINF2, SFRP2, CLEC3B, SERPINB2, EPOR	230	1680	12504	1.22969	1	0.523024	84.239
SP_PIR_KEYWORDS	signal	67	16.8766	0.216538	NXPH3, PEAR1, MMP9, LTBP4, IL4I1, LRRC17, L1CAM, SDC3, CD97, NOV, LRRC55, LOXL2, APLN, CD200R3, GFOD2, CD200R2, KIRREL3, CDH23, EGFR, ADAM11, SCUBE3, MCPT1, CDHR1, COLEC10, DLL1, PRELP, CD34, SERPINF2, GIPR, SERPINB2, ROR1, LEPREL1, FGFR4, TNC, CD248, CSF1, COL3A1, MST1, CNTFR, CCL6, SCARF2, COL27A1, LOC547349, PCSK9, PTN, D130043K22RIK, THBS3, FN1, ANGPTL4, LY6C1, COL18A1, COL4A2, 5430419D17RIK,…	362	2970	17854	1.11262	1	0.685632	96.1264
SP_PIR_KEYWORDS	glycoprotein	80	20.1511	0.22301	NXPH3, SLC5A2, GPR162, PEAR1, LTBP4, MMP9, IL4I1, L1CAM, AQP1, SLC7A4, CBX6, SDC3, CD97, NOV, CH25H, CHST12, STRA6, GLP2R, LOXL2, CD200R3, CD200R2, KIRREL3, CDH23, EGFR, INA, ADAM11, SCUBE3, MCPT1, CDHR1, COLEC10, KRT13, MRGPRF, DLL1, PRELP, NPTXR, CD34, SERPINF2, GIPR, ROR1, SERPINB2, LEPREL1, C3AR1, FGFR4, TNC, CD248, CSF1, COL3A1, KCNA4, MST1, CNTFR, SCARF2, HMMR, B3GNT8, COL27A1, PCSK9, D1300…	362	3600	17854	1.09601	1	0.686241	96.5316
SP_PIR_KEYWORDS	Secreted	34	8.56423	0.228089	NXPH3, TNC, MMP9, LTBP4, CSF1, COL3A1, MST1, LRRC17, SFN, CCL6, NOV, COL27A1, PCSK9, PTN, LOXL2, GFOD2, KIRREL3, ANGPTL4, FN1, COL18A1, 5430419D17RIK, COL4A2, COL4A1, SCUBE3, MCPT1, COLEC10, COL16A1, SECTM1A, PRELP, SERPINF2, SFRP2, CLEC3B, SERPINB2, EPOR	362	1420	17854	1.18091	1	0.689932	96.8218
SP_PIR_KEYWORDS	angiogenesis	3	0.755668	0.357726	COL4A2, COL4A1, FN1	362	62	17854	2.38647	1	0.827782	99.7255
UP_SEQ_FEATURE	signal peptide	67	16.8766	0.451886	NXPH3, PEAR1, MMP9, LTBP4, IL4I1, LRRC17, L1CAM, SDC3, CD97, NOV, LRRC55, LOXL2, APLN, CD200R3, GFOD2, CD200R2, KIRREL3, CDH23, EGFR, ADAM11, SCUBE3, MCPT1, CDHR1, COLEC10, DLL1, PRELP, CD34, SERPINF2, GIPR, SERPINB2, ROR1, LEPREL1, FGFR4, TNC, CD248, CSF1, COL3A1, MST1, CNTFR, CCL6, SCARF2, COL27A1, LOC547349, PCSK9, PTN, D130043K22RIK, THBS3, FN1, ANGPTL4, LY6C1, COL18A1, COL4A2, 5430419D17RIK,…	351	2963	16021	1.03211	1	0.999892	99.9945
SP_PIR_KEYWORDS	disulfide bond	52	13.0982	0.457323	PEAR1, MMP9, LTBP4, IL4I1, L1CAM, NOV, CD97, GLP2R, LOXL2, CD200R3, CD200R2, KIRREL3, EGFR, ADAM11, SCUBE3, MCPT1, COLEC10, DLL1, PRELP, SERPINF2, GIPR, ROR1, C3AR1, FGFR4, CSF1, CD248, TNC, COL3A1, MST1, CNTFR, CCL6, SCARF2, PCSK9, PTN, THBS3, ANGPTL4, FN1, COL18A1, LY6C1, COL4A2, 5430419D17RIK, COL4A1, NLGN3, ITGA3, LY6I, NOTCH3, SEMA6B, CLEC3B, SFRP2, EPOR, MERTK, FABP5	362	2469	17854	1.03875	1	0.897177	99.9709
UP_SEQ_FEATURE	disulfide bond	52	13.0982	0.582174	PEAR1, MMP9, LTBP4, IL4I1, L1CAM, NOV, CD97, GLP2R, LOXL2, CD200R3, CD200R2, KIRREL3, EGFR, ADAM11, SCUBE3, MCPT1, COLEC10, DLL1, PRELP, SERPINF2, GIPR, ROR1, C3AR1, FGFR4, CSF1, CD248, TNC, COL3A1, MST1, CNTFR, CCL6, SCARF2, PCSK9, PTN, THBS3, ANGPTL4, FN1, COL18A1, LY6C1, COL4A2, 5430419D17RIK, COL4A1, NLGN3, ITGA3, LY6I, NOTCH3, SEMA6B, CLEC3B, SFRP2, EPOR, MERTK, FABP5	351	2379	16021	0.99768	1	0.999991	99.9999
UP_SEQ_FEATURE	glycosylation site:N-linked (GlcNAc...)	71	17.8841	0.773315	NXPH3, SLC5A2, GPR162, PEAR1, MMP9, LTBP4, IL4I1, L1CAM, AQP1, SLC7A4, CBX6, CD97, NOV, CH25H, CHST12, STRA6, GLP2R, LOXL2, CD200R3, CD200R2, KIRREL3, CDH23, EGFR, ADAM11, SCUBE3, MCPT1, CDHR1, COLEC10, MRGPRF, DLL1, PRELP, NPTXR, CD34, SERPINF2, GIPR, ROR1, SERPINB2, LEPREL1, C3AR1, FGFR4, TNC, CSF1, KCNA4, MST1, CNTFR, SCARF2, HMMR, B3GNT8, COL27A1, PCSK9, D130043K22RIK, LFNG, THBS3, FN1, ANGPT…	351	3444	16021	0.940974	1	1	100
Annotation Cluster 23	Enrichment Score: 1.656350761538206
Category	Term	Count	%	PValue	Genes	List Total	Pop Hits	Pop Total	Fold Enrichment	Bonferroni	Benjamini	FDR
INTERPRO	IPR006210:EGF-like	13	3.27456	0.000440753	ADAM11, PEAR1, SCUBE3, CD248, TNC, LTBP4, DLL1, SCARF2, CD97, NOTCH3, FAT2, PCSK6, THBS3	332	203	17763	3.4263	0.253443	0.0928322	0.657822
UP_SEQ_FEATURE	domain:EGF-like 5	6	1.51134	0.00151237	NOTCH3, PEAR1, SCUBE3, TNC, DLL1, SCARF2	351	39	16021	7.02213	0.858287	0.216703	2.43887
INTERPRO	IPR000742:EGF-like, type 3	11	2.77078	0.0042415	NOTCH3, CD97, ADAM11, PEAR1, SCUBE3, LTBP4, TNC, FAT2, DLL1, THBS3, SCARF2	332	199	17763	2.95745	0.94028	0.245583	6.1652
SMART	SM00181:EGF	13	3.27456	0.00541429	ADAM11, PEAR1, SCUBE3, CD248, TNC, LTBP4, DLL1, SCARF2, CD97, NOTCH3, FAT2, PCSK6, THBS3	232	203	9131	2.52045	0.600484	0.367927	6.40254
SP_PIR_KEYWORDS	egf-like domain	12	3.02267	0.00566216	NOTCH3, CD97, ADAM11, PEAR1, SCUBE3, CD248, LTBP4, TNC, FAT2, DLL1, THBS3, SCARF2	362	222	17854	2.66597	0.811641	0.0508315	7.28545
INTERPRO	IPR001881:EGF-like calcium-binding	7	1.76322	0.00708492	NOTCH3, CD97, SCUBE3, CD248, LTBP4, DLL1, THBS3	332	91	17763	4.11562	0.991031	0.285888	10.0976
INTERPRO	IPR018097:EGF-like calcium-binding, conserved site	7	1.76322	0.00826465	NOTCH3, CD97, SCUBE3, CD248, LTBP4, DLL1, THBS3	332	94	17763	3.98427	0.995922	0.307062	11.6836
UP_SEQ_FEATURE	domain:EGF-like 6	5	1.25945	0.00837675	PEAR1, SCUBE3, TNC, DLL1, SCARF2	351	37	16021	6.16809	0.999981	0.539623	12.8232
INTERPRO	IPR013091:EGF calcium-binding	6	1.51134	0.00926081	NOTCH3, CD97, SCUBE3, CD248, LTBP4, THBS3	332	69	17763	4.65244	0.997906	0.304312	13.0024
UP_SEQ_FEATURE	domain:EGF-like 3	6	1.51134	0.0145693	NOTCH3, PEAR1, LTBP4, TNC, DLL1, SCARF2	351	66	16021	4.14944	1	0.694012	21.2922
UP_SEQ_FEATURE	domain:EGF-like 7	4	1.00756	0.016653	NOTCH3, PEAR1, TNC, SCARF2	351	25	16021	7.30302	1	0.720652	23.9637
UP_SEQ_FEATURE	domain:EGF-like 4	5	1.25945	0.0234406	PEAR1, SCUBE3, TNC, THBS3, SCARF2	351	50	16021	4.56439	1	0.783703	32.0879
SMART	SM00179:EGF_CA	7	1.76322	0.0275427	NOTCH3, CD97, SCUBE3, CD248, LTBP4, DLL1, THBS3	232	91	9131	3.02752	0.991085	0.490481	28.8508
UP_SEQ_FEATURE	domain:EGF-like 1	7	1.76322	0.0287427	NOTCH3, CD97, PEAR1, LTBP4, DLL1, THBS3, SCARF2	351	106	16021	3.01422	1	0.819385	37.8594
INTERPRO	IPR013032:EGF-like region, conserved site	12	3.02267	0.0312847	NOTCH3, ADAM11, PEAR1, SCUBE3, CD248, LTBP4, TNC, FAT2, DLL1, THBS3, FN1, SCARF2	332	310	17763	2.07108	1	0.599973	37.864
UP_SEQ_FEATURE	domain:EGF-like 4; calcium-binding	4	1.00756	0.0321242	NOTCH3, CD97, LTBP4, DLL1	351	32	16021	5.70548	1	0.814764	41.2963
INTERPRO	IPR013111:EGF, extracellular	5	1.25945	0.0434647	NOTCH3, ADAM11, PEAR1, TNC, SCARF2	332	71	17763	3.76782	1	0.692255	48.5867
UP_SEQ_FEATURE	domain:EGF-like 8; calcium-binding	3	0.755668	0.0698277	NOTCH3, SCUBE3, LTBP4	351	20	16021	6.84658	1	0.941094	69.299
UP_SEQ_FEATURE	domain:EGF-like 9	3	0.755668	0.0891367	NOTCH3, PEAR1, TNC	351	23	16021	5.95355	1	0.961519	78.1963
INTERPRO	IPR006209:EGF	6	1.51134	0.0913977	NOTCH3, SCUBE3, CD248, LTBP4, FAT2, DLL1	332	128	17763	2.50795	1	0.854222	76.1869
UP_SEQ_FEATURE	domain:EGF-like 2	5	1.25945	0.0944498	NOTCH3, PEAR1, TNC, DLL1, SCARF2	351	79	16021	2.88885	1	0.965632	80.1809
INTERPRO	IPR000152:EGF-type aspartate/asparagine hydroxylation conserved site	5	1.25945	0.0987063	NOTCH3, CD97, SCUBE3, LTBP4, DLL1	332	94	17763	2.8459	1	0.844671	78.8989
UP_SEQ_FEATURE	domain:EGF-like 7; calcium-binding	3	0.755668	0.102776	SCUBE3, LTBP4, DLL1	351	25	16021	5.47726	1	0.972401	82.9534
UP_SEQ_FEATURE	domain:EGF-like 2; calcium-binding	4	1.00756	0.104645	CD97, SCUBE3, LTBP4, THBS3	351	52	16021	3.51107	1	0.971774	83.5235
UP_SEQ_FEATURE	domain:EGF-like 8	3	0.755668	0.109797	PEAR1, TNC, DLL1	351	26	16021	5.2666	1	0.974324	85.0039
UP_SEQ_FEATURE	domain:EGF-like 3; calcium-binding	3	0.755668	0.1775	CD97, SCUBE3, THBS3	351	35	16021	3.91233	1	0.994191	95.8738
Annotation Cluster 24	Enrichment Score: 1.6468531836894562
Category	Term	Count	%	PValue	Genes	List Total	Pop Hits	Pop Total	Fold Enrichment	Bonferroni	Benjamini	FDR
GOTERM_BP_FAT	GO:0048565~gut development	5	1.25945	0.00918251	EGFR, HLX, COL3A1, GLI3, TCF7L2	290	39	13588	6.00707	1	0.250846	14.3408
GOTERM_BP_FAT	GO:0048547~gut morphogenesis	4	1.00756	0.0172437	EGFR, HLX, GLI3, TCF7L2	290	26	13588	7.20849	1	0.340607	25.3136
GOTERM_BP_FAT	GO:0048557~embryonic digestive tract morphogenesis	3	0.755668	0.0218437	HLX, GLI3, TCF7L2	290	11	13588	12.7787	1	0.373093	30.9678
GOTERM_BP_FAT	GO:0048546~digestive tract morphogenesis	4	1.00756	0.032471	EGFR, HLX, GLI3, TCF7L2	290	33	13588	5.67941	1	0.460818	42.5297
GOTERM_BP_FAT	GO:0048568~embryonic organ development	11	2.77078	0.0333843	ALDH1A1, EGFR, STIL, MYO7A, HLX, TCFAP2A, DLL1, GLI3, TCF7L2, MLL1, CDH23	290	241	13588	2.13862	1	0.462645	43.4333
GOTERM_BP_FAT	GO:0055123~digestive system development	4	1.00756	0.0350691	EGFR, HLX, GLI3, TCF7L2	290	34	13588	5.51237	1	0.471998	45.0651
Annotation Cluster 25	Enrichment Score: 1.6163126543137782
Category	Term	Count	%	PValue	Genes	List Total	Pop Hits	Pop Total	Fold Enrichment	Bonferroni	Benjamini	FDR
GOTERM_BP_FAT	GO:0032886~regulation of microtubule-based process	7	1.76322	0.000356331	CAV1, F630043A04RIK, PSRC1, CENPF, CENPE, SKA1, TACC3	290	45	13588	7.28858	0.440219	0.0205086	0.596242
GOTERM_BP_FAT	GO:0070507~regulation of microtubule cytoskeleton organization	5	1.25945	0.00691059	CAV1, F630043A04RIK, PSRC1, CENPE, SKA1	290	36	13588	6.50766	0.999987	0.205782	10.9847
GOTERM_BP_FAT	GO:0031110~regulation of microtubule polymerization or depolymerization	4	1.00756	0.0210632	CAV1, F630043A04RIK, PSRC1, SKA1	290	28	13588	6.6936	1	0.373959	30.0377
GOTERM_BP_FAT	GO:0010638~positive regulation of organelle organization	5	1.25945	0.0244108	CAV1, PSRC1, PML, NUSAP1, CENPE	290	52	13588	4.50531	1	0.391473	33.9457
GOTERM_BP_FAT	GO:0033043~regulation of organelle organization	8	2.01511	0.0464717	CAV1, F630043A04RIK, PSRC1, PML, NUSAP1, CENPE, SKA1, MLL1	290	154	13588	2.43403	1	0.561393	54.9992
GOTERM_BP_FAT	GO:0051495~positive regulation of cytoskeleton organization	3	0.755668	0.104976	CAV1, PSRC1, CENPE	290	26	13588	5.40637	1	0.727181	84.4479
GOTERM_BP_FAT	GO:0051130~positive regulation of cellular component organization	6	1.51134	0.118791	CAV1, PSRC1, PML, NUSAP1, CENPE, NEFL	290	122	13588	2.30435	1	0.753534	88.0208
GOTERM_BP_FAT	GO:0051493~regulation of cytoskeleton organization	5	1.25945	0.159941	CAV1, F630043A04RIK, PSRC1, CENPE, SKA1	290	99	13588	2.36642	1	0.817135	94.6307
Annotation Cluster 26	Enrichment Score: 1.6020128605166402
Category	Term	Count	%	PValue	Genes	List Total	Pop Hits	Pop Total	Fold Enrichment	Bonferroni	Benjamini	FDR
GOTERM_BP_FAT	GO:0006357~regulation of transcription from RNA polymerase II promoter	25	6.29723	0.00321614	GLIS3, FOXM1, SOX4, NFIX, SOX9, SOX8, TCF7L2, TCF7L1, MEIS2, RARA, NR2F2, TOP2A, FOSL1, TCF3, TLX2, MLL1, SLA2, TCFAP2A, RBL1, SPEN, TIMELESS, NFIC, ZFHX3, NCOR2, NR5A1	290	616	13588	1.90159	0.994723	0.11236	5.26186
GOTERM_BP_FAT	GO:0031327~negative regulation of cellular biosynthetic process	18	4.53401	0.0106184	GLIS3, CAV1, SLA2, RBL1, PML, CENPF, SPEN, SOX9, GLI3, MXD3, TCF7L1, BRCA1, TIMELESS, RARA, NFIC, NR2F2, ZFHX3, NCOR2	290	430	13588	1.96138	1	0.27093	16.4002
GOTERM_BP_FAT	GO:0009890~negative regulation of biosynthetic process	18	4.53401	0.011601	GLIS3, CAV1, SLA2, RBL1, PML, CENPF, SPEN, SOX9, GLI3, MXD3, TCF7L1, BRCA1, TIMELESS, RARA, NFIC, NR2F2, ZFHX3, NCOR2	290	434	13588	1.9433	1	0.283429	17.7825
GOTERM_BP_FAT	GO:0051172~negative regulation of nitrogen compound metabolic process	17	4.28212	0.0120262	GLIS3, CAV1, SLA2, RBL1, PML, CENPF, SPEN, SOX9, GLI3, MXD3, TCF7L1, TIMELESS, RARA, NFIC, NR2F2, ZFHX3, NCOR2	290	401	13588	1.98638	1	0.283841	18.374
GOTERM_BP_FAT	GO:0016481~negative regulation of transcription	16	4.03023	0.0138394	GLIS3, SLA2, RBL1, PML, CENPF, SPEN, SOX9, GLI3, MXD3, TCF7L1, TIMELESS, RARA, NFIC, NR2F2, ZFHX3, NCOR2	290	372	13588	2.01528	1	0.306452	20.8516
GOTERM_BP_FAT	GO:0045934~negative regulation of nucleobase, nucleoside, nucleotide and nucleic acid metabolic process	16	4.03023	0.022855	GLIS3, SLA2, RBL1, PML, CENPF, SPEN, SOX9, GLI3, MXD3, TCF7L1, TIMELESS, RARA, NFIC, NR2F2, ZFHX3, NCOR2	290	397	13588	1.88837	1	0.382799	32.1558
GOTERM_BP_FAT	GO:0010629~negative regulation of gene expression	16	4.03023	0.0291874	GLIS3, SLA2, RBL1, PML, CENPF, SPEN, SOX9, GLI3, MXD3, TCF7L1, TIMELESS, RARA, NFIC, NR2F2, ZFHX3, NCOR2	290	410	13588	1.82849	1	0.432971	39.1678
GOTERM_BP_FAT	GO:0010558~negative regulation of macromolecule biosynthetic process	16	4.03023	0.0342772	GLIS3, SLA2, RBL1, PML, CENPF, SPEN, SOX9, GLI3, MXD3, TCF7L1, TIMELESS, RARA, NFIC, NR2F2, ZFHX3, NCOR2	290	418	13588	1.7935	1	0.467894	44.3038
GOTERM_BP_FAT	GO:0045892~negative regulation of transcription, DNA-dependent	12	3.02267	0.0653618	GLIS3, TIMELESS, SLA2, RBL1, RARA, SPEN, NR2F2, SOX9, NFIC, ZFHX3, NCOR2, TCF7L1	290	308	13588	1.82553	1	0.632274	67.8337
GOTERM_BP_FAT	GO:0051253~negative regulation of RNA metabolic process	12	3.02267	0.0682126	GLIS3, TIMELESS, SLA2, RBL1, RARA, SPEN, NR2F2, SOX9, NFIC, ZFHX3, NCOR2, TCF7L1	290	310	13588	1.81375	1	0.638636	69.441
GOTERM_BP_FAT	GO:0010605~negative regulation of macromolecule metabolic process	17	4.28212	0.0744917	GLIS3, CAV1, SLA2, RBL1, PML, CENPF, SPEN, SOX9, GLI3, MXD3, TCF7L1, TIMELESS, RARA, NFIC, NR2F2, ZFHX3, NCOR2	290	506	13588	1.57419	1	0.653215	72.7187
GOTERM_BP_FAT	GO:0000122~negative regulation of transcription from RNA polymerase II promoter	9	2.267	0.119187	GLIS3, TIMELESS, SLA2, RBL1, RARA, NR2F2, NFIC, ZFHX3, NCOR2	290	231	13588	1.82553	1	0.752418	88.1108
Annotation Cluster 27	Enrichment Score: 1.3937762466860886
Category	Term	Count	%	PValue	Genes	List Total	Pop Hits	Pop Total	Fold Enrichment	Bonferroni	Benjamini	FDR
KEGG_PATHWAY	mmu05221:Acute myeloid leukemia	6	1.51134	0.0036704	CCND1, PML, SFPI1, RARA, TCF7L2, TCF7L1	106	57	5738	5.69811	0.300006	0.0496784	3.97675
GOTERM_MF_FAT	GO:0008013~beta-catenin binding	4	1.00756	0.00666859	APC2, DLG5, TCF7L2, TCF7L1	262	20	13288	10.1435	0.896504	0.118396	8.70516
KEGG_PATHWAY	mmu05213:Endometrial cancer	5	1.25945	0.0146272	EGFR, CCND1, APC2, TCF7L2, TCF7L1	106	52	5738	5.20501	0.760527	0.163614	15.008
KEGG_PATHWAY	mmu05210:Colorectal cancer	6	1.51134	0.0201509	EGFR, CCND1, APC2, BIRC5, TCF7L2, TCF7L1	106	86	5738	3.77666	0.861183	0.179187	20.1203
KEGG_PATHWAY	mmu04520:Adherens junction	5	1.25945	0.0498352	ACTB, ACTG1, EGFR, TCF7L2, TCF7L1	106	76	5738	3.56132	0.992977	0.317118	43.1152
GOTERM_BP_FAT	GO:0016055~Wnt receptor signaling pathway	7	1.76322	0.0591541	CCND1, APC2, SFRP2, SOX4, TLE2, TCF7L2, TCF7L1	290	130	13588	2.52297	1	0.61855	64.0546
KEGG_PATHWAY	mmu05217:Basal cell carcinoma	4	1.00756	0.0788827	APC2, GLI3, TCF7L2, TCF7L1	106	55	5738	3.93688	0.999654	0.392342	59.6176
SP_PIR_KEYWORDS	wnt signaling pathway	6	1.51134	0.0913847	TNIK, APC2, SFRP2, TLE2, TCF7L2, TCF7L1	362	118	17854	2.50782	1	0.437296	72.1038
KEGG_PATHWAY	mmu05216:Thyroid cancer	3	0.755668	0.0978832	CCND1, TCF7L2, TCF7L1	106	29	5738	5.59987	0.999954	0.425994	67.9155
KEGG_PATHWAY	mmu04310:Wnt signaling pathway	6	1.51134	0.136707	CCND1, APC2, SFRP2, FOSL1, TCF7L2, TCF7L1	106	149	5738	2.17982	0.999999	0.527859	80.2546
KEGG_PATHWAY	mmu05215:Prostate cancer	4	1.00756	0.227188	EGFR, CCND1, TCF7L2, TCF7L1	106	90	5738	2.40587	1	0.647115	94.1813
Annotation Cluster 28	Enrichment Score: 1.3205902373155514
Category	Term	Count	%	PValue	Genes	List Total	Pop Hits	Pop Total	Fold Enrichment	Bonferroni	Benjamini	FDR
GOTERM_BP_FAT	GO:0000578~embryonic axis specification	3	0.755668	0.0258491	STIL, PCSK6, TCF7L1	290	12	13588	11.7138	1	0.405449	35.5609
GOTERM_BP_FAT	GO:0009880~embryonic pattern specification	4	1.00756	0.0377713	STIL, DLL1, PCSK6, TCF7L1	290	35	13588	5.35488	1	0.49406	47.5903
GOTERM_BP_FAT	GO:0009798~axis specification	3	0.755668	0.111846	STIL, PCSK6, TCF7L1	290	27	13588	5.20613	1	0.740847	86.3342
Annotation Cluster 29	Enrichment Score: 1.2950866808783292
Category	Term	Count	%	PValue	Genes	List Total	Pop Hits	Pop Total	Fold Enrichment	Bonferroni	Benjamini	FDR
UP_SEQ_FEATURE	domain:BRCT 1	3	0.755668	0.0271798	MDC1, ECT2, BRCA1	351	12	16021	11.411	1	0.816224	36.2079
UP_SEQ_FEATURE	domain:BRCT 2	3	0.755668	0.0271798	MDC1, ECT2, BRCA1	351	12	16021	11.411	1	0.816224	36.2079
INTERPRO	IPR001357:BRCT	3	0.755668	0.0730231	MDC1, ECT2, BRCA1	332	24	17763	6.68788	1	0.80244	67.8641
SMART	SM00292:BRCT	3	0.755668	0.122377	MDC1, ECT2, BRCA1	232	24	9131	4.91972	1	0.889871	79.6271
Annotation Cluster 30	Enrichment Score: 1.22813452528582
Category	Term	Count	%	PValue	Genes	List Total	Pop Hits	Pop Total	Fold Enrichment	Bonferroni	Benjamini	FDR
GOTERM_BP_FAT	GO:0045787~positive regulation of cell cycle	5	1.25945	0.00562401	CENPF, NUSAP1, CENPE, BIRC5, TCF3	290	34	13588	6.89047	0.999897	0.177458	9.02966
GOTERM_BP_FAT	GO:0051726~regulation of cell cycle	12	3.02267	0.00609696	CCND1, MADD, GADD45G, PML, CENPF, NUSAP1, GM13272, CENPE, BIRC5, SFN, TACC3, TCF3	290	214	13588	2.62739	0.999953	0.187323	9.75298
GOTERM_BP_FAT	GO:0051329~interphase of mitotic cell cycle	5	1.25945	0.0200658	CCND1, POLA1, CENPF, BIRC5, TCF3	290	49	13588	4.78114	1	0.363675	28.832
GOTERM_BP_FAT	GO:0051325~interphase	5	1.25945	0.0229045	CCND1, POLA1, CENPF, BIRC5, TCF3	290	51	13588	4.59364	1	0.379665	32.2134
GOTERM_BP_FAT	GO:0007346~regulation of mitotic cell cycle	6	1.51134	0.0538777	CCND1, PML, CENPF, NUSAP1, CENPE, BIRC5	290	96	13588	2.92845	1	0.609064	60.5181
GOTERM_BP_FAT	GO:0010564~regulation of cell cycle process	5	1.25945	0.0698403	PML, CENPF, NUSAP1, CENPE, BIRC5	290	73	13588	3.20926	1	0.644386	70.3245
GOTERM_BP_FAT	GO:0007093~mitotic cell cycle checkpoint	3	0.755668	0.0916089	CCND1, PML, CENPE	290	24	13588	5.8569	1	0.702562	80.0555
GOTERM_BP_FAT	GO:0000075~cell cycle checkpoint	4	1.00756	0.098472	CCND1, PML, CENPE, BIRC5	290	52	13588	3.60424	1	0.718863	82.4388
GOTERM_MF_FAT	GO:0042803~protein homodimerization activity	6	1.51134	0.331542	TIMELESS, CSF1, CENPF, BIRC5, RDH16, TCF3	262	193	13288	1.57671	1	0.920227	99.5841
GOTERM_MF_FAT	GO:0042802~identical protein binding	8	2.01511	0.346253	TIMELESS, CSF1, PCSK9, CENPF, L1CAM, BIRC5, RDH16, TCF3	262	290	13288	1.39911	1	0.923692	99.6928
GOTERM_MF_FAT	GO:0046983~protein dimerization activity	8	2.01511	0.503833	TIMELESS, CSF1, POLA1, CENPF, BIRC5, RDH16, FOSL1, TCF3	262	340	13288	1.19335	1	0.975578	99.9928
Annotation Cluster 31	Enrichment Score: 1.2166809082536347
Category	Term	Count	%	PValue	Genes	List Total	Pop Hits	Pop Total	Fold Enrichment	Bonferroni	Benjamini	FDR
GOTERM_CC_FAT	GO:0043005~neuron projection	11	2.77078	0.0148851	GPRIN1, NPTXR, ANK3, CRMP1, SLC12A5, L1CAM, DPYSL3, SHANK2, NEFL, GAP43, CBX6, NEFM	230	245	12504	2.44089	0.97849	0.109828	17.762
GOTERM_CC_FAT	GO:0030426~growth cone	4	1.00756	0.0664985	GPRIN1, NPTXR, DPYSL3, SHANK2, CBX6	230	51	12504	4.26394	1	0.329924	59.2322
GOTERM_CC_FAT	GO:0030427~site of polarized growth	4	1.00756	0.0664985	GPRIN1, NPTXR, DPYSL3, SHANK2, CBX6	230	51	12504	4.26394	1	0.329924	59.2322
SP_PIR_KEYWORDS	cell projection	7	1.76322	0.206491	GPRIN1, CEP250, ARRB1, SLC12A5, DPYSL3, SHANK2, GAP43	362	196	17854	1.76144	1	0.678038	95.4096
Annotation Cluster 32	Enrichment Score: 1.2085506471824385
Category	Term	Count	%	PValue	Genes	List Total	Pop Hits	Pop Total	Fold Enrichment	Bonferroni	Benjamini	FDR
GOTERM_CC_FAT	GO:0031981~nuclear lumen	26	6.54912	0.0196216	LMNB1, LMNB2, E2F7, A730008H23RIK, POLA1, PML, SFPI1, TCF7L2, GLI3, CDCA8, PAX7, TRP53INP1, TOP2A, TCF3, MLL1, MLL2, SMAD9, MKI67, TCFAP2A, RBL1, CENPF, NUSAP1, CCND1, EAF2, ZFHX3, NCOR2	230	883	12504	1.60079	0.993737	0.13144	22.7712
GOTERM_CC_FAT	GO:0070013~intracellular organelle lumen	29	7.30479	0.0628843	LMNB1, LMNB2, E2F7, A730008H23RIK, POLA1, PML, HSPA1A, SFPI1, HSPA1B, TCF7L2, GLI3, CDCA8, PAX7, TRP53INP1, TOP2A, TCF3, MLL1, MLL2, SMAD9, MKI67, TCFAP2A, RBL1, CENPF, NUSAP1, DNA2, CCND1, EAF2, RDH16, ZFHX3, NCOR2	230	1133	12504	1.39152	1	0.333378	57.1254
GOTERM_CC_FAT	GO:0043233~organelle lumen	29	7.30479	0.0645556	LMNB1, LMNB2, E2F7, A730008H23RIK, POLA1, PML, HSPA1A, SFPI1, HSPA1B, TCF7L2, GLI3, CDCA8, PAX7, TRP53INP1, TOP2A, TCF3, MLL1, MLL2, SMAD9, MKI67, TCFAP2A, RBL1, CENPF, NUSAP1, DNA2, CCND1, EAF2, RDH16, ZFHX3, NCOR2	230	1136	12504	1.38784	1	0.334194	58.1119
GOTERM_CC_FAT	GO:0005667~transcription factor complex	9	2.267	0.0660957	SMAD9, E2F7, PAX7, TCFAP2A, RBL1, SFPI1, TCF7L2, TCF3, ZFHX3	230	234	12504	2.09097	1	0.334427	59.0022
GOTERM_CC_FAT	GO:0005654~nucleoplasm	17	4.28212	0.0842776	SMAD9, E2F7, TCFAP2A, RBL1, PML, POLA1, SFPI1, TCF7L2, GLI3, CCND1, PAX7, EAF2, ZFHX3, TCF3, MLL1, NCOR2, MLL2	230	599	12504	1.54292	1	0.393991	68.2735
GOTERM_CC_FAT	GO:0044451~nucleoplasm part	15	3.77834	0.0883086	SMAD9, E2F7, TCFAP2A, RBL1, PML, SFPI1, TCF7L2, GLI3, PAX7, EAF2, ZFHX3, TCF3, MLL1, NCOR2, MLL2	230	513	12504	1.58963	1	0.402216	70.0471
GOTERM_CC_FAT	GO:0031974~membrane-enclosed lumen	29	7.30479	0.0885208	LMNB1, LMNB2, E2F7, A730008H23RIK, POLA1, PML, HSPA1A, SFPI1, HSPA1B, TCF7L2, GLI3, CDCA8, PAX7, TRP53INP1, TOP2A, TCF3, MLL1, MLL2, SMAD9, MKI67, TCFAP2A, RBL1, CENPF, NUSAP1, DNA2, CCND1, EAF2, RDH16, ZFHX3, NCOR2	230	1174	12504	1.34292	1	0.396401	70.1378
Annotation Cluster 33	Enrichment Score: 1.2003046355553109
Category	Term	Count	%	PValue	Genes	List Total	Pop Hits	Pop Total	Fold Enrichment	Bonferroni	Benjamini	FDR
UP_SEQ_FEATURE	nucleotide phosphate-binding region:ATP	42	10.5793	7.87828e-06	KIFC1, FGFR4, FIGNL1, NEK2, MYO7A, PASK, MYO9B, AURKB, PFAS, TK1, KIF2C, DDX17, PTK2B, KIF4, BUB1, DCLK2, TOP2A, ERCC6L, EGFR, CDC6, KIF11, TNIK, ATAD2, KIF18B, CENPE, SYKB, CDK6, PBK, MCM2, NLRP3, MCM3, SMC2, MCM5, DNA2, PLK1, KIF20B, ROR1, BUB1B, HIPK4, CHTF18, MERTK, KIF20A	351	907	16021	2.11361	0.0101193	0.00507254	0.0128516
SP_PIR_KEYWORDS	ATP	10	2.51889	0.00365225	EGFR, FGFR4, PLK1, KIF4, SYKB, CDK6, AURKB, MERTK, TOP2A, TK1	362	151	17854	3.26625	0.65895	0.0364145	4.75749
INTERPRO	IPR017441:Protein kinase, ATP binding site	18	4.53401	0.00689189	EGFR, FGFR4, TNIK, NEK2, PASK, CDK6, SYKB, TLE2, AURKB, PBK, PLK1, PTK2B, BUB1, ROR1, DCLK2, HIPK4, BUB1B, MERTK	332	467	17763	2.06221	0.989798	0.297214	9.83559
INTERPRO	IPR000719:Protein kinase, core	17	4.28212	0.022137	EGFR, FGFR4, TNIK, NEK2, PASK, CDK6, SYKB, AURKB, PBK, PLK1, PTK2B, BUB1, ROR1, DCLK2, HIPK4, BUB1B, MERTK	332	491	17763	1.85245	1	0.490652	28.4759
UP_SEQ_FEATURE	binding site:ATP	20	5.03778	0.0305043	EGFR, FGFR4, TNIK, NEK2, LIG1, PASK, CDK6, SYKB, PBK, AURKB, KIF2C, PLK1, PTK2B, BUB1, ROR1, DCLK2, HIPK4, BUB1B, MERTK, TOP2A	351	545	16021	1.675	1	0.824282	39.6727
GOTERM_BP_FAT	GO:0006468~protein amino acid phosphorylation	21	5.28967	0.0558209	EGFR, FGFR4, TNIK, NEK2, MADD, PASK, PML, CDK6, SYKB, PBK, AURKB, CCND1, PLK1, PTK2B, GADD45G, BUB1, ROR1, DCLK2, HIPK4, BUB1B, MERTK	290	640	13588	1.53744	1	0.607459	61.857
UP_SEQ_FEATURE	domain:Protein kinase	17	4.28212	0.0590686	EGFR, FGFR4, TNIK, NEK2, PASK, CDK6, SYKB, AURKB, PBK, PLK1, PTK2B, BUB1, ROR1, DCLK2, HIPK4, BUB1B, MERTK	351	476	16021	1.63014	1	0.920783	62.9633
GOTERM_MF_FAT	GO:0004672~protein kinase activity	18	4.53401	0.0664693	EGFR, FGFR4, TNIK, NEK2, PASK, CDK6, SYKB, AURKB, PBK, CCND1, PLK1, PTK2B, BUB1, ROR1, DCLK2, HIPK4, BUB1B, MERTK	262	583	13288	1.56589	1	0.565147	60.7902
GOTERM_BP_FAT	GO:0016310~phosphorylation	22	5.54156	0.0846395	TCIRG1, EGFR, FGFR4, TNIK, NEK2, MADD, PASK, PML, CDK6, SYKB, PBK, AURKB, CCND1, PLK1, PTK2B, GADD45G, ROR1, BUB1, DCLK2, HIPK4, BUB1B, MERTK	290	718	13588	1.43567	1	0.683935	77.3264
SP_PIR_KEYWORDS	kinase	20	5.03778	0.127225	EGFR, FGFR4, TNIK, NEK2, MADD, PASK, AKAP12, CDK6, SYKB, PBK, AURKB, TK1, PLK1, PTK2B, BUB1, ROR1, DCLK2, HIPK4, BUB1B, MERTK	362	707	17854	1.3952	1	0.529918	83.6805
INTERPRO	IPR008271:Serine/threonine protein kinase, active site	11	2.77078	0.139909	TNIK, PLK1, NEK2, PASK, BUB1, BUB1B, DCLK2, HIPK4, CDK6, PBK, AURKB	332	360	17763	1.63481	1	0.891452	89.5271
UP_SEQ_FEATURE	active site:Proton acceptor	19	4.78589	0.200168	EGFR, FGFR4, TNIK, HSD17B2, NEK2, PASK, CDK6, SYKB, PBK, AURKB, ALDH1A1, PLK1, PTK2B, BUB1, ROR1, DCLK2, HIPK4, BUB1B, MERTK	351	662	16021	1.31002	1	0.995203	97.3845
GOTERM_BP_FAT	GO:0006793~phosphorus metabolic process	23	5.79345	0.221857	TCIRG1, EGFR, FGFR4, TNIK, NEK2, MADD, PASK, PML, CDK6, SYKB, PBK, AURKB, CDC25B, CCND1, PLK1, PTK2B, GADD45G, ROR1, BUB1, DCLK2, HIPK4, BUB1B, MERTK	290	866	13588	1.24442	1	0.8808	98.5141
GOTERM_BP_FAT	GO:0006796~phosphate metabolic process	23	5.79345	0.221857	TCIRG1, EGFR, FGFR4, TNIK, NEK2, MADD, PASK, PML, CDK6, SYKB, PBK, AURKB, CDC25B, CCND1, PLK1, PTK2B, GADD45G, ROR1, BUB1, DCLK2, HIPK4, BUB1B, MERTK	290	866	13588	1.24442	1	0.8808	98.5141
INTERPRO	IPR002290:Serine/threonine protein kinase	8	2.01511	0.228303	TNIK, PLK1, NEK2, PASK, DCLK2, HIPK4, CDK6, AURKB	332	265	17763	1.61519	1	0.950929	97.9348
SP_PIR_KEYWORDS	serine/threonine-protein kinase	11	2.77078	0.250574	TNIK, PLK1, NEK2, PASK, BUB1, BUB1B, DCLK2, HIPK4, CDK6, PBK, AURKB	362	384	17854	1.41283	1	0.723322	97.8563
GOTERM_MF_FAT	GO:0004674~protein serine/threonine kinase activity	11	2.77078	0.31709	TNIK, PLK1, NEK2, PASK, BUB1, BUB1B, DCLK2, HIPK4, CDK6, PBK, AURKB	262	421	13288	1.32516	1	0.91679	99.4436
INTERPRO	IPR017442:Serine/threonine protein kinase-related	9	2.267	0.402459	TNIK, PLK1, NEK2, PASK, DCLK2, HIPK4, CDK6, PBK, AURKB	332	374	17763	1.28751	1	0.990083	99.9551
SMART	SM00220:S_TKc	8	2.01511	0.509951	TNIK, PLK1, NEK2, PASK, DCLK2, HIPK4, CDK6, AURKB	232	265	9131	1.18816	1	0.990305	99.9832
SP_PIR_KEYWORDS	transferase	28	7.0529	0.608011	FGFR4, NEK2, PASK, POLA1, AURKB, PFAS, TK1, B3GNT8, PTK2B, CHST12, BUB1, DCLK2, TGM5, LFNG, MLL1, MLL2, EGFR, TNIK, POLE, CDK6, SYKB, PBK, ESCO2, PLK1, ROR1, HIPK4, BUB1B, MERTK	362	1385	17854	0.997092	1	0.95308	99.9996
Annotation Cluster 34	Enrichment Score: 1.1940602967716816
Category	Term	Count	%	PValue	Genes	List Total	Pop Hits	Pop Total	Fold Enrichment	Bonferroni	Benjamini	FDR
SP_PIR_KEYWORDS	cell adhesion	15	3.77834	0.022939	COL18A1, CDHR1, TNC, EFS, ITGA3, L1CAM, NLGN3, COL16A1, PCDH19, SCARF2, CD97, CD34, THBS3, FN1, CDH23	362	380	17854	1.94686	0.998911	0.156812	26.5929
GOTERM_BP_FAT	GO:0007155~cell adhesion	19	4.78589	0.0552476	COL18A1, TNC, CDHR1, COLEC10, EFS, NLGN3, ITGA3, L1CAM, SOX9, COL16A1, PCDH19, SCARF2, CD97, CD34, COL27A1, FAT2, THBS3, CDH23, FN1	290	561	13588	1.5869	1	0.607248	61.4665
GOTERM_BP_FAT	GO:0022610~biological adhesion	19	4.78589	0.0560553	COL18A1, TNC, CDHR1, COLEC10, EFS, NLGN3, ITGA3, L1CAM, SOX9, COL16A1, PCDH19, SCARF2, CD97, CD34, COL27A1, FAT2, THBS3, CDH23, FN1	290	562	13588	1.58407	1	0.60539	62.0156
GOTERM_BP_FAT	GO:0016337~cell-cell adhesion	8	2.01511	0.235643	CDHR1, FAT2, COLEC10, L1CAM, SOX9, PCDH19, CDH23, SCARF2	290	236	13588	1.58831	1	0.892689	98.8992
Annotation Cluster 35	Enrichment Score: 1.1882979503650897
Category	Term	Count	%	PValue	Genes	List Total	Pop Hits	Pop Total	Fold Enrichment	Bonferroni	Benjamini	FDR
GOTERM_MF_FAT	GO:0030695~GTPase regulator activity	15	3.77834	0.0120584	TNIK, MADD, ARHGEF19, IQGAP3, RTKN, MYO9B, RACGAP1, ECT2, SH2D3C, PLEKHG3, GARNL3, PLEKHG1, ARHGAP11A, DEPDC1B, AGAP1	262	361	13288	2.10738	0.983636	0.185868	15.2221
GOTERM_MF_FAT	GO:0060589~nucleoside-triphosphatase regulator activity	15	3.77834	0.0137076	TNIK, MADD, ARHGEF19, IQGAP3, RTKN, MYO9B, RACGAP1, ECT2, SH2D3C, PLEKHG3, GARNL3, PLEKHG1, ARHGAP11A, DEPDC1B, AGAP1	262	367	13288	2.07292	0.990712	0.191587	17.1283
GOTERM_MF_FAT	GO:0008047~enzyme activator activity	11	2.77078	0.0256906	GARNL3, CAV1, AIFM3, ARHGEF19, IQGAP3, MYO9B, DEPDC1B, ARHGAP11A, RACGAP1, AGAP1, FN1	262	249	13288	2.24053	0.999853	0.307622	29.8312
GOTERM_MF_FAT	GO:0005083~small GTPase regulator activity	10	2.51889	0.0323416	GARNL3, PLEKHG3, PLEKHG1, TNIK, MADD, ARHGEF19, IQGAP3, MYO9B, AGAP1, ECT2	262	223	13288	2.27433	0.999986	0.338191	36.0779
SP_PIR_KEYWORDS	GTPase activation	7	1.76322	0.0581843	GARNL3, ARHGEF19, MYO9B, DEPDC1B, ARHGAP11A, RACGAP1, AGAP1	362	136	17854	2.53855	1	0.324056	55.0036
GOTERM_MF_FAT	GO:0005096~GTPase activator activity	8	2.01511	0.0852595	GARNL3, ARHGEF19, IQGAP3, MYO9B, DEPDC1B, ARHGAP11A, RACGAP1, AGAP1	262	192	13288	2.11323	1	0.610955	70.2701
UP_SEQ_FEATURE	domain:Rho-GAP	4	1.00756	0.128277	MYO9B, DEPDC1B, ARHGAP11A, RACGAP1	351	57	16021	3.20308	1	0.98219	89.3499
INTERPRO	IPR000198:RhoGAP	4	1.00756	0.129273	MYO9B, DEPDC1B, ARHGAP11A, RACGAP1	332	67	17763	3.19421	1	0.893377	87.4114
SMART	SM00324:RhoGAP	4	1.00756	0.240076	MYO9B, DEPDC1B, ARHGAP11A, RACGAP1	232	67	9131	2.34972	1	0.944966	96.4774
GOTERM_BP_FAT	GO:0007242~intracellular signaling cascade	21	5.28967	0.482703	CAV1, TNIK, MADD, ARHGEF19, IQGAP3, PML, RTKN, SYKB, MYO9B, RACGAP1, ECT2, BRCA1, SH2D3C, PLEKHG3, CCND1, GADD45G, REM1, DCLK2, DEPDC1B, AGAP1, ARL4C	290	915	13588	1.07536	1	0.985126	99.9984
Annotation Cluster 36	Enrichment Score: 1.149073045874248
Category	Term	Count	%	PValue	Genes	List Total	Pop Hits	Pop Total	Fold Enrichment	Bonferroni	Benjamini	FDR
GOTERM_BP_FAT	GO:0052547~regulation of peptidase activity	6	1.51134	0.00444058	CAV1, AIFM3, PML, HSPA1A, BIRC5, HSPA1B, NLRP3	290	51	13588	5.51237	0.999287	0.148715	7.19582
GOTERM_BP_FAT	GO:0052548~regulation of endopeptidase activity	5	1.25945	0.0214563	AIFM3, PML, HSPA1A, BIRC5, HSPA1B, NLRP3	290	50	13588	4.68552	1	0.375507	30.5077
GOTERM_BP_FAT	GO:0043281~regulation of caspase activity	5	1.25945	0.0214563	AIFM3, PML, HSPA1A, BIRC5, HSPA1B, NLRP3	290	50	13588	4.68552	1	0.375507	30.5077
GOTERM_BP_FAT	GO:0051336~regulation of hydrolase activity	8	2.01511	0.123709	CAV1, AIFM3, PML, HSPA1A, BIRC5, HSPA1B, NLRP3, AGAP1, ANGPTL4	290	196	13588	1.91246	1	0.759196	89.0946
GOTERM_BP_FAT	GO:0006919~activation of caspase activity	3	0.755668	0.155179	AIFM3, PML, NLRP3	290	33	13588	4.25956	1	0.812498	94.0964
GOTERM_BP_FAT	GO:0043280~positive regulation of caspase activity	3	0.755668	0.177885	AIFM3, PML, NLRP3	290	36	13588	3.9046	1	0.840013	96.2625
GOTERM_BP_FAT	GO:0010952~positive regulation of peptidase activity	3	0.755668	0.177885	AIFM3, PML, NLRP3	290	36	13588	3.9046	1	0.840013	96.2625
GOTERM_BP_FAT	GO:0051345~positive regulation of hydrolase activity	3	0.755668	0.516836	AIFM3, PML, NLRP3	290	81	13588	1.73538	1	0.988921	99.9995
Annotation Cluster 37	Enrichment Score: 1.1432606127182379
Category	Term	Count	%	PValue	Genes	List Total	Pop Hits	Pop Total	Fold Enrichment	Bonferroni	Benjamini	FDR
SP_PIR_KEYWORDS	calmodulin-binding	7	1.76322	0.0182053	PDE1B, MYO7A, REM1, MYO9B, GAP43, ASPM, ADD2	362	103	17854	3.35187	0.995491	0.132508	21.711
UP_SEQ_FEATURE	domain:IQ 4	3	0.755668	0.0229772	MYO7A, MYO9B, ASPM	351	11	16021	12.4483	1	0.793912	31.5602
GOTERM_MF_FAT	GO:0005516~calmodulin binding	7	1.76322	0.0248867	PDE1B, MYO7A, REM1, MYO9B, GAP43, ASPM, ADD2	262	114	13288	3.11424	0.999805	0.310266	29.039
UP_SEQ_FEATURE	domain:IQ 3	3	0.755668	0.0414254	MYO7A, MYO9B, ASPM	351	15	16021	9.12877	1	0.867735	49.8524
UP_SEQ_FEATURE	domain:IQ 2	3	0.755668	0.124196	MYO7A, MYO9B, ASPM	351	28	16021	4.89042	1	0.981342	88.5067
UP_SEQ_FEATURE	domain:IQ 1	3	0.755668	0.131557	MYO7A, MYO9B, ASPM	351	29	16021	4.72178	1	0.982519	89.9852
INTERPRO	IPR000048:IQ calmodulin-binding region	4	1.00756	0.245635	MYO7A, MYO9B, GAP43, ASPM	332	92	17763	2.32622	1	0.957893	98.5301
SMART	SM00015:IQ	4	1.00756	0.41274	MYO7A, MYO9B, GAP43, ASPM	232	92	9131	1.71121	1	0.986208	99.8477
Annotation Cluster 38	Enrichment Score: 1.1069333613884222
Category	Term	Count	%	PValue	Genes	List Total	Pop Hits	Pop Total	Fold Enrichment	Bonferroni	Benjamini	FDR
GOTERM_BP_FAT	GO:0002009~morphogenesis of an epithelium	10	2.51889	0.0117617	ALDH1A1, EGFR, STIL, TIMELESS, CSF1, TNC, TCFAP2A, PML, SOX9, GLI3	290	173	13588	2.70839	1	0.282582	18.0065
GOTERM_BP_FAT	GO:0048729~tissue morphogenesis	12	3.02267	0.0129795	ALDH1A1, EGFR, STIL, TIMELESS, CSF1, TNC, TCFAP2A, PML, SOX9, GLI3, TLX2, TCF7L1	290	238	13588	2.36245	1	0.298464	19.6856
GOTERM_BP_FAT	GO:0060429~epithelium development	13	3.27456	0.0133052	EGFR, COL18A1, STIL, CSF1, TNC, TCFAP2A, PML, SFN, SOX9, GLI3, ALDH1A1, TIMELESS, PPL	290	271	13588	2.24767	1	0.300562	20.129
GOTERM_BP_FAT	GO:0022612~gland morphogenesis	6	1.51134	0.0332821	EGFR, CAV1, CSF1, TNC, PML, SOX9	290	84	13588	3.3468	1	0.46538	43.3329
GOTERM_BP_FAT	GO:0048732~gland development	9	2.267	0.0593775	EGFR, CCND1, CAV1, CSF1, TNC, PML, SOX9, GLI3, NR5A1	290	197	13588	2.14059	1	0.616427	64.1976
GOTERM_BP_FAT	GO:0060562~epithelial tube morphogenesis	6	1.51134	0.0880357	STIL, TIMELESS, CSF1, TCFAP2A, PML, GLI3	290	111	13588	2.53271	1	0.690281	78.6974
GOTERM_BP_FAT	GO:0030879~mammary gland development	5	1.25945	0.110737	CCND1, CAV1, CSF1, PML, GLI3	290	86	13588	2.72414	1	0.739598	86.0448
GOTERM_BP_FAT	GO:0060443~mammary gland morphogenesis	3	0.755668	0.155179	CAV1, CSF1, PML	290	33	13588	4.25956	1	0.812498	94.0964
GOTERM_BP_FAT	GO:0001763~morphogenesis of a branching structure	5	1.25945	0.275609	TIMELESS, CSF1, PML, SOX9, GLI3	290	125	13588	1.87421	1	0.922735	99.5529
GOTERM_BP_FAT	GO:0035239~tube morphogenesis	6	1.51134	0.299406	STIL, TIMELESS, CSF1, TCFAP2A, PML, GLI3	290	171	13588	1.64404	1	0.93326	99.7448
GOTERM_BP_FAT	GO:0048754~branching morphogenesis of a tube	4	1.00756	0.317251	TIMELESS, CSF1, PML, GLI3	290	93	13588	2.01528	1	0.940635	99.8345
GOTERM_BP_FAT	GO:0035295~tube development	8	2.01511	0.327701	STIL, FGFR4, TIMELESS, CSF1, TCFAP2A, PML, RARA, GLI3	290	264	13588	1.41985	1	0.944903	99.8722
Annotation Cluster 39	Enrichment Score: 1.1047552810415648
Category	Term	Count	%	PValue	Genes	List Total	Pop Hits	Pop Total	Fold Enrichment	Bonferroni	Benjamini	FDR
GOTERM_BP_FAT	GO:0045596~negative regulation of cell differentiation	12	3.02267	0.00178131	NOTCH3, ZFP91-CNTF, CCND1, CAV1, HLX, DLL1, SOX9, GLI3, TLX2, TCF7L2, NCOR2, ASPM	290	182	13588	3.08935	0.945117	0.0667746	2.94738
GOTERM_BP_FAT	GO:0045664~regulation of neuron differentiation	7	1.76322	0.0216351	NOTCH3, ZFP91-CNTF, DLL1, NEFL, TLX2, ASPM, NEFM	290	102	13588	3.21555	1	0.37408	30.7203
GOTERM_BP_FAT	GO:0045665~negative regulation of neuron differentiation	4	1.00756	0.0350691	NOTCH3, ZFP91-CNTF, DLL1, ASPM	290	34	13588	5.51237	1	0.471998	45.0651
GOTERM_BP_FAT	GO:0050767~regulation of neurogenesis	7	1.76322	0.0627638	NOTCH3, ZFP91-CNTF, DLL1, NEFL, TLX2, ASPM, NEFM	290	132	13588	2.48474	1	0.623599	66.3
GOTERM_BP_FAT	GO:0051960~regulation of nervous system development	7	1.76322	0.0962058	NOTCH3, ZFP91-CNTF, DLL1, NEFL, TLX2, ASPM, NEFM	290	148	13588	2.21612	1	0.715518	81.6831
GOTERM_BP_FAT	GO:0060284~regulation of cell development	7	1.76322	0.12376	NOTCH3, ZFP91-CNTF, DLL1, NEFL, TLX2, ASPM, NEFM	290	159	13588	2.06281	1	0.757081	89.1053
GOTERM_BP_FAT	GO:0010975~regulation of neuron projection development	3	0.755668	0.264076	NEFL, TLX2, NEFM	290	47	13588	2.99076	1	0.91552	99.4173
GOTERM_BP_FAT	GO:0010769~regulation of cell morphogenesis involved in differentiation	3	0.755668	0.287831	NEFL, TLX2, NEFM	290	50	13588	2.81131	1	0.926218	99.664
GOTERM_BP_FAT	GO:0022604~regulation of cell morphogenesis	4	1.00756	0.340603	NEFL, TLX2, NEFM, FN1	290	97	13588	1.93217	1	0.949539	99.9077
GOTERM_BP_FAT	GO:0031344~regulation of cell projection organization	3	0.755668	0.342783	NEFL, TLX2, NEFM	290	57	13588	2.46606	1	0.950068	99.9127
Annotation Cluster 40	Enrichment Score: 1.101410161593812
Category	Term	Count	%	PValue	Genes	List Total	Pop Hits	Pop Total	Fold Enrichment	Bonferroni	Benjamini	FDR
GOTERM_BP_FAT	GO:0044092~negative regulation of molecular function	7	1.76322	0.0627638	CAV1, GADD45G, PCSK9, HSPA1A, BIRC5, HSPA1B, NLRP3, ANGPTL4	290	132	13588	2.48474	1	0.623599	66.3
GOTERM_BP_FAT	GO:0043086~negative regulation of catalytic activity	6	1.51134	0.0642304	CAV1, GADD45G, PCSK9, HSPA1A, BIRC5, HSPA1B, ANGPTL4	290	101	13588	2.78348	1	0.62899	67.1741
GOTERM_BP_FAT	GO:0051346~negative regulation of hydrolase activity	3	0.755668	0.0787965	HSPA1A, BIRC5, HSPA1B, ANGPTL4	290	22	13588	6.38934	1	0.668548	74.7716
GOTERM_BP_FAT	GO:0051336~regulation of hydrolase activity	8	2.01511	0.123709	CAV1, AIFM3, PML, HSPA1A, BIRC5, HSPA1B, NLRP3, AGAP1, ANGPTL4	290	196	13588	1.91246	1	0.759196	89.0946
Annotation Cluster 41	Enrichment Score: 1.0528026237208514
Category	Term	Count	%	PValue	Genes	List Total	Pop Hits	Pop Total	Fold Enrichment	Bonferroni	Benjamini	FDR
GOTERM_BP_FAT	GO:0009952~anterior/posterior pattern formation	8	2.01511	0.0451416	SFRP2, DLL1, NR2F2, PCSK6, GLI3, LFNG, TCF7L1, MLL1	290	153	13588	2.44994	1	0.554524	53.9343
GOTERM_BP_FAT	GO:0003002~regionalization	9	2.267	0.0859889	SFRP2, PAX7, DLL1, NR2F2, PCSK6, GLI3, LFNG, TCF7L1, MLL1	290	214	13588	1.97054	1	0.684179	77.8808
GOTERM_BP_FAT	GO:0035282~segmentation	4	1.00756	0.107247	SFRP2, DLL1, PCSK6, TCF7L1	290	54	13588	3.47075	1	0.732652	85.0968
GOTERM_BP_FAT	GO:0007389~pattern specification process	10	2.51889	0.147702	STIL, SFRP2, PAX7, DLL1, NR2F2, PCSK6, GLI3, LFNG, TCF7L1, MLL1	290	284	13588	1.64983	1	0.797341	93.1557
Annotation Cluster 42	Enrichment Score: 1.0358317043090972
Category	Term	Count	%	PValue	Genes	List Total	Pop Hits	Pop Total	Fold Enrichment	Bonferroni	Benjamini	FDR
GOTERM_BP_FAT	GO:0043067~regulation of programmed cell death	21	5.28967	0.0165909	COL18A1, ZFP91-CNTF, STIL, AIFM3, MADD, MMP9, PML, CENPF, HSPA1A, BIRC5, HSPA1B, NLRP3, SOX9, GLI3, BRCA1, ALDH1A1, TRP53INP1, PCSK9, DLG5, EAF2, NEFL, ANGPTL4	290	560	13588	1.75707	1	0.342311	24.4767
GOTERM_BP_FAT	GO:0010941~regulation of cell death	21	5.28967	0.0175945	COL18A1, ZFP91-CNTF, STIL, AIFM3, MADD, MMP9, PML, CENPF, HSPA1A, BIRC5, HSPA1B, NLRP3, SOX9, GLI3, BRCA1, ALDH1A1, TRP53INP1, PCSK9, DLG5, EAF2, NEFL, ANGPTL4	290	563	13588	1.74771	1	0.342179	25.7596
GOTERM_BP_FAT	GO:0042981~regulation of apoptosis	20	5.03778	0.027393	COL18A1, STIL, AIFM3, MADD, MMP9, PML, CENPF, HSPA1A, BIRC5, HSPA1B, NLRP3, SOX9, GLI3, BRCA1, ALDH1A1, TRP53INP1, PCSK9, DLG5, EAF2, NEFL, ANGPTL4	290	553	13588	1.69458	1	0.42004	37.2534
GOTERM_BP_FAT	GO:0043065~positive regulation of apoptosis	9	2.267	0.15819	COL18A1, ALDH1A1, AIFM3, MMP9, PML, TRP53INP1, PCSK9, EAF2, BRCA1	290	248	13588	1.70039	1	0.815262	94.4397
GOTERM_BP_FAT	GO:0043068~positive regulation of programmed cell death	9	2.267	0.164296	COL18A1, ALDH1A1, AIFM3, MMP9, PML, TRP53INP1, PCSK9, EAF2, BRCA1	290	250	13588	1.68679	1	0.820717	95.079
GOTERM_BP_FAT	GO:0010942~positive regulation of cell death	9	2.267	0.16806	COL18A1, ALDH1A1, AIFM3, MMP9, PML, TRP53INP1, PCSK9, EAF2, BRCA1	290	252	13588	1.6734	1	0.824749	95.4381
GOTERM_BP_FAT	GO:0008629~induction of apoptosis by intracellular signals	3	0.755668	0.170256	PML, EAF2, BRCA1	290	35	13588	4.01616	1	0.827325	95.636
GOTERM_BP_FAT	GO:0006917~induction of apoptosis	6	1.51134	0.282896	AIFM3, PML, TRP53INP1, PCSK9, EAF2, BRCA1	290	167	13588	1.68342	1	0.925	99.6227
GOTERM_BP_FAT	GO:0012502~induction of programmed cell death	6	1.51134	0.282896	AIFM3, PML, TRP53INP1, PCSK9, EAF2, BRCA1	290	167	13588	1.68342	1	0.925	99.6227
Annotation Cluster 43	Enrichment Score: 1.0187955780428053
Category	Term	Count	%	PValue	Genes	List Total	Pop Hits	Pop Total	Fold Enrichment	Bonferroni	Benjamini	FDR
INTERPRO	IPR001849:Pleckstrin homology	10	2.51889	0.0563491	PLEKHG3, VEPH1, OSBP2, PLEKHA6, PLEKHG1, ARHGEF19, RTKN, AFAP1L2, ANLN, AGAP1	332	261	17763	2.04992	1	0.759298	58.0336
UP_SEQ_FEATURE	domain:PH	9	2.267	0.0759705	PLEKHG3, VEPH1, OSBP2, PLEKHA6, ARHGEF19, RTKN, ANLN, AGAP1, ECT2	351	202	16021	2.03364	1	0.950218	72.4445
INTERPRO	IPR011993:Pleckstrin homology-type	10	2.51889	0.0922637	PLEKHG3, VEPH1, OSBP2, PLEKHA6, PLEKHG1, TLN2, AFAP1L2, ANLN, FAM43A, AGAP1	332	289	17763	1.85132	1	0.848569	76.5244
SMART	SM00233:PH	10	2.51889	0.212939	PLEKHG3, VEPH1, OSBP2, PLEKHA6, PLEKHG1, ARHGEF19, RTKN, AFAP1L2, ANLN, AGAP1	232	261	9131	1.50796	1	0.944451	94.5976
Annotation Cluster 44	Enrichment Score: 1.0114911289165822
Category	Term	Count	%	PValue	Genes	List Total	Pop Hits	Pop Total	Fold Enrichment	Bonferroni	Benjamini	FDR
GOTERM_BP_FAT	GO:0007519~skeletal muscle tissue development	5	1.25945	0.0670821	CAV1, HLX, TNC, PAX7, NR2F2	290	72	13588	3.25383	1	0.635538	68.8129
GOTERM_BP_FAT	GO:0060538~skeletal muscle organ development	5	1.25945	0.0726561	CAV1, HLX, TNC, PAX7, NR2F2	290	74	13588	3.16589	1	0.646789	71.7965
GOTERM_BP_FAT	GO:0007517~muscle organ development	8	2.01511	0.0815687	ZFP91-CNTF, CAV1, HLX, TNC, PAX7, RARA, NR2F2, ZFHX3	290	176	13588	2.12978	1	0.678719	76.0157
GOTERM_BP_FAT	GO:0014706~striated muscle tissue development	6	1.51134	0.134243	CAV1, HLX, TNC, PAX7, RARA, NR2F2	290	127	13588	2.21363	1	0.771442	91.0976
GOTERM_BP_FAT	GO:0060537~muscle tissue development	6	1.51134	0.164153	CAV1, HLX, TNC, PAX7, RARA, NR2F2	290	136	13588	2.06714	1	0.822239	95.0649
Annotation Cluster 45	Enrichment Score: 0.9658722293910986
Category	Term	Count	%	PValue	Genes	List Total	Pop Hits	Pop Total	Fold Enrichment	Bonferroni	Benjamini	FDR
INTERPRO	IPR000719:Protein kinase, core	17	4.28212	0.022137	EGFR, FGFR4, TNIK, NEK2, PASK, CDK6, SYKB, AURKB, PBK, PLK1, PTK2B, BUB1, ROR1, DCLK2, HIPK4, BUB1B, MERTK	332	491	17763	1.85245	1	0.490652	28.4759
INTERPRO	IPR008266:Tyrosine protein kinase, active site	6	1.51134	0.0405826	EGFR, FGFR4, PTK2B, ROR1, SYKB, MERTK	332	101	17763	3.1784	1	0.68161	46.2181
UP_SEQ_FEATURE	domain:Protein kinase	17	4.28212	0.0590686	EGFR, FGFR4, TNIK, NEK2, PASK, CDK6, SYKB, AURKB, PBK, PLK1, PTK2B, BUB1, ROR1, DCLK2, HIPK4, BUB1B, MERTK	351	476	16021	1.63014	1	0.920783	62.9633
INTERPRO	IPR001245:Tyrosine protein kinase	6	1.51134	0.0824231	EGFR, FGFR4, PTK2B, ROR1, SYKB, MERTK	332	124	17763	2.58886	1	0.831733	72.4119
SP_PIR_KEYWORDS	tyrosine-protein kinase	6	1.51134	0.0864519	EGFR, FGFR4, PTK2B, ROR1, SYKB, MERTK	362	116	17854	2.55106	1	0.425249	70.0173
GOTERM_MF_FAT	GO:0004714~transmembrane receptor protein tyrosine kinase activity	4	1.00756	0.0973675	EGFR, FGFR4, ROR1, MERTK	262	56	13288	3.62268	1	0.639904	75.2017
SMART	SM00219:TyrKc	6	1.51134	0.205223	EGFR, FGFR4, PTK2B, ROR1, SYKB, MERTK	232	124	9131	1.90441	1	0.960634	93.9156
GOTERM_MF_FAT	GO:0004713~protein tyrosine kinase activity	6	1.51134	0.220888	EGFR, FGFR4, PTK2B, ROR1, SYKB, MERTK	262	164	13288	1.85552	1	0.84746	96.6544
GOTERM_BP_FAT	GO:0007167~enzyme linked receptor protein signaling pathway	9	2.267	0.224205	EGFR, FGFR4, SMAD9, KLB, PTK2B, LTBP4, ROR1, PML, SYKB	290	273	13588	1.54468	1	0.882513	98.5876
GOTERM_BP_FAT	GO:0007169~transmembrane receptor protein tyrosine kinase signaling pathway	5	1.25945	0.586381	EGFR, FGFR4, KLB, PTK2B, ROR1	290	192	13588	1.22019	1	0.99442	100
Annotation Cluster 46	Enrichment Score: 0.930629423003888
Category	Term	Count	%	PValue	Genes	List Total	Pop Hits	Pop Total	Fold Enrichment	Bonferroni	Benjamini	FDR
GOTERM_BP_FAT	GO:0008584~male gonad development	4	1.00756	0.0496031	SOX9, FANCA, LHX9, NR5A1	290	39	13588	4.80566	1	0.581822	57.4158
GOTERM_BP_FAT	GO:0008585~female gonad development	4	1.00756	0.102822	FANCA, LHX9, LFNG, NR5A1	290	53	13588	3.53624	1	0.724547	83.8077
GOTERM_BP_FAT	GO:0046546~development of primary male sexual characteristics	4	1.00756	0.102822	SOX9, FANCA, LHX9, NR5A1	290	53	13588	3.53624	1	0.724547	83.8077
GOTERM_BP_FAT	GO:0003006~reproductive developmental process	10	2.51889	0.110393	CSF1, TNC, EPOR, SOX9, FANCA, LHX9, TCF7L2, LFNG, NR5A1, CDC25B	290	264	13588	1.77482	1	0.740917	85.954
GOTERM_BP_FAT	GO:0008406~gonad development	5	1.25945	0.117808	SOX9, FANCA, LHX9, LFNG, NR5A1	290	88	13588	2.66223	1	0.752833	87.7946
GOTERM_BP_FAT	GO:0046661~male sex differentiation	4	1.00756	0.120952	SOX9, FANCA, LHX9, NR5A1	290	57	13588	3.28808	1	0.755503	88.5042
GOTERM_BP_FAT	GO:0046545~development of primary female sexual characteristics	4	1.00756	0.120952	FANCA, LHX9, LFNG, NR5A1	290	57	13588	3.28808	1	0.755503	88.5042
GOTERM_BP_FAT	GO:0048608~reproductive structure development	6	1.51134	0.143925	TNC, SOX9, FANCA, LHX9, LFNG, NR5A1	290	130	13588	2.16255	1	0.792235	92.6285
GOTERM_BP_FAT	GO:0007548~sex differentiation	6	1.51134	0.143925	SOX9, FANCA, LHX9, TCF7L2, LFNG, NR5A1	290	130	13588	2.16255	1	0.792235	92.6285
GOTERM_BP_FAT	GO:0046660~female sex differentiation	4	1.00756	0.155182	FANCA, LHX9, LFNG, NR5A1	290	64	13588	2.92845	1	0.810593	94.0968
GOTERM_BP_FAT	GO:0045137~development of primary sexual characteristics	5	1.25945	0.180694	SOX9, FANCA, LHX9, LFNG, NR5A1	290	104	13588	2.25265	1	0.843396	96.4711
Annotation Cluster 47	Enrichment Score: 0.9053584822969818
Category	Term	Count	%	PValue	Genes	List Total	Pop Hits	Pop Total	Fold Enrichment	Bonferroni	Benjamini	FDR
GOTERM_BP_FAT	GO:0048534~hemopoietic or lymphoid organ development	13	3.27456	0.0171929	PML, SOX4, SFPI1, GM13272, SYKB, CDK6, TACC3, CCNB2, GADD45G, TCF3, MLL1, ADD2, KIRREL3	290	281	13588	2.16768	1	0.343869	25.2488
GOTERM_BP_FAT	GO:0030097~hemopoiesis	12	3.02267	0.0185258	GADD45G, PML, SOX4, SYKB, CDK6, SFPI1, GM13272, TACC3, TCF3, ADD2, MLL1, KIRREL3	290	251	13588	2.24009	1	0.344801	26.9317
GOTERM_BP_FAT	GO:0002520~immune system development	13	3.27456	0.024126	PML, SOX4, SFPI1, GM13272, SYKB, CDK6, TACC3, CCNB2, GADD45G, TCF3, MLL1, ADD2, KIRREL3	290	295	13588	2.0648	1	0.391636	33.6214
GOTERM_BP_FAT	GO:0030098~lymphocyte differentiation	6	1.51134	0.0959631	GADD45G, SOX4, SYKB, SFPI1, GM13272, TCF3	290	114	13588	2.46606	1	0.717306	81.6004
GOTERM_BP_FAT	GO:0002521~leukocyte differentiation	6	1.51134	0.185442	GADD45G, SOX4, SYKB, SFPI1, GM13272, TCF3	290	142	13588	1.9798	1	0.850022	96.7991
GOTERM_BP_FAT	GO:0046649~lymphocyte activation	7	1.76322	0.220959	SLA2, GADD45G, SOX4, SYKB, SFPI1, GM13272, TCF3	290	191	13588	1.71721	1	0.880956	98.4851
GOTERM_BP_FAT	GO:0045321~leukocyte activation	7	1.76322	0.320023	SLA2, GADD45G, SOX4, SYKB, SFPI1, GM13272, TCF3	290	219	13588	1.49765	1	0.940895	99.8454
GOTERM_BP_FAT	GO:0001775~cell activation	7	1.76322	0.420984	SLA2, GADD45G, SOX4, SYKB, SFPI1, GM13272, TCF3	290	246	13588	1.33328	1	0.9739	99.9896
GOTERM_BP_FAT	GO:0042110~T cell activation	4	1.00756	0.449533	SLA2, GADD45G, SOX4, SYKB	290	116	13588	1.6157	1	0.979505	99.9955
GOTERM_BP_FAT	GO:0030217~T cell differentiation	3	0.755668	0.483028	GADD45G, SOX4, SYKB	290	76	13588	1.84955	1	0.98494	99.9984
Annotation Cluster 48	Enrichment Score: 0.8824835458371691
Category	Term	Count	%	PValue	Genes	List Total	Pop Hits	Pop Total	Fold Enrichment	Bonferroni	Benjamini	FDR
GOTERM_BP_FAT	GO:0021915~neural tube development	5	1.25945	0.100502	STIL, PAX7, TCFAP2A, GLI3, TCF7L2	290	83	13588	2.8226	1	0.721209	83.0905
GOTERM_BP_FAT	GO:0043009~chordate embryonic development	14	3.52645	0.115002	EGFR, STIL, TCFAP2A, DLL1, SOX8, TCF7L2, GLI3, BRCA1, CCNB2, NCAPG2, SFRP2, PAX7, NCOR2, MLL2	290	421	13588	1.55813	1	0.746319	87.1266
GOTERM_BP_FAT	GO:0009792~embryonic development ending in birth or egg hatching	14	3.52645	0.122345	EGFR, STIL, TCFAP2A, DLL1, SOX8, TCF7L2, GLI3, BRCA1, CCNB2, NCAPG2, SFRP2, PAX7, NCOR2, MLL2	290	425	13588	1.54346	1	0.75741	88.8062
GOTERM_BP_FAT	GO:0001701~in utero embryonic development	9	2.267	0.208737	EGFR, STIL, CCNB2, NCAPG2, DLL1, GLI3, SOX8, NCOR2, MLL2	290	267	13588	1.57939	1	0.871165	98.0329
Annotation Cluster 49	Enrichment Score: 0.8821672459134237
Category	Term	Count	%	PValue	Genes	List Total	Pop Hits	Pop Total	Fold Enrichment	Bonferroni	Benjamini	FDR
INTERPRO	IPR002073:3'5'-cyclic nucleotide phosphodiesterase	3	0.755668	0.0576039	PDE1B, PDE4A, PDE10A	332	21	17763	7.64329	1	0.754594	58.8613
INTERPRO	IPR003607:Metal-dependent phosphohydrolase, HD region	3	0.755668	0.0730231	PDE1B, PDE4A, PDE10A	332	24	17763	6.68788	1	0.80244	67.8641
GOTERM_MF_FAT	GO:0004114~3',5'-cyclic-nucleotide phosphodiesterase activity	3	0.755668	0.079945	PDE1B, PDE4A, PDE10A	262	24	13288	6.33969	1	0.622432	67.8309
GOTERM_MF_FAT	GO:0004112~cyclic-nucleotide phosphodiesterase activity	3	0.755668	0.0858081	PDE1B, PDE4A, PDE10A	262	25	13288	6.08611	1	0.602124	70.5119
UP_SEQ_FEATURE	metal ion-binding site:Divalent metal cation 1	3	0.755668	0.102776	PDE1B, PDE4A, PDE10A	351	25	16021	5.47726	1	0.972401	82.9534
UP_SEQ_FEATURE	metal ion-binding site:Divalent metal cation 2	3	0.755668	0.102776	PDE1B, PDE4A, PDE10A	351	25	16021	5.47726	1	0.972401	82.9534
SP_PIR_KEYWORDS	camp	3	0.755668	0.10932	PDE1B, PDE4A, PDE10A	362	28	17854	5.28433	1	0.480321	78.6105
SMART	SM00471:HDc	3	0.755668	0.122377	PDE1B, PDE4A, PDE10A	232	24	9131	4.91972	1	0.889871	79.6271
KEGG_PATHWAY	mmu00230:Purine metabolism	6	1.51134	0.159599	PDE1B, PDE4A, POLE, POLA1, PDE10A, PFAS	106	157	5738	2.06874	1	0.569713	85.3223
GOTERM_MF_FAT	GO:0008081~phosphoric diester hydrolase activity	3	0.755668	0.414845	PDE1B, PDE4A, PDE10A	262	72	13288	2.11323	1	0.951574	99.9321
UP_SEQ_FEATURE	active site:Proton donor	4	1.00756	0.73253	PDE1B, AKR1B3, PDE4A, PDE10A	351	173	16021	1.05535	1	1	100
Annotation Cluster 50	Enrichment Score: 0.8237336090605231
Category	Term	Count	%	PValue	Genes	List Total	Pop Hits	Pop Total	Fold Enrichment	Bonferroni	Benjamini	FDR
GOTERM_BP_FAT	GO:0009880~embryonic pattern specification	4	1.00756	0.0377713	STIL, DLL1, PCSK6, TCF7L1	290	35	13588	5.35488	1	0.49406	47.5903
GOTERM_BP_FAT	GO:0007368~determination of left/right symmetry	3	0.755668	0.232431	STIL, DLL1, PCSK6	290	43	13588	3.26897	1	0.890131	98.8189
GOTERM_BP_FAT	GO:0009799~determination of symmetry	3	0.755668	0.240328	STIL, DLL1, PCSK6	290	44	13588	3.19467	1	0.895653	99.0071
GOTERM_BP_FAT	GO:0009855~determination of bilateral symmetry	3	0.755668	0.240328	STIL, DLL1, PCSK6	290	44	13588	3.19467	1	0.895653	99.0071
Annotation Cluster 51	Enrichment Score: 0.8218037716825092
Category	Term	Count	%	PValue	Genes	List Total	Pop Hits	Pop Total	Fold Enrichment	Bonferroni	Benjamini	FDR
GOTERM_BP_FAT	GO:0032386~regulation of intracellular transport	4	1.00756	0.0595189	CENPF, NLRP3, TACC3, GLI3	290	42	13588	4.4624	1	0.613811	64.2878
GOTERM_BP_FAT	GO:0042306~regulation of protein import into nucleus	3	0.755668	0.0787965	NLRP3, TACC3, GLI3	290	22	13588	6.38934	1	0.668548	74.7716
GOTERM_BP_FAT	GO:0032880~regulation of protein localization	5	1.25945	0.125071	CENPF, CENPE, NLRP3, TACC3, GLI3	290	90	13588	2.60307	1	0.756461	89.3755
GOTERM_BP_FAT	GO:0033157~regulation of intracellular protein transport	3	0.755668	0.133105	NLRP3, TACC3, GLI3	290	30	13588	4.68552	1	0.77048	90.8991
GOTERM_BP_FAT	GO:0046822~regulation of nucleocytoplasmic transport	3	0.755668	0.170256	NLRP3, TACC3, GLI3	290	35	13588	4.01616	1	0.827325	95.636
GOTERM_BP_FAT	GO:0070201~regulation of establishment of protein localization	4	1.00756	0.192002	CENPF, NLRP3, TACC3, GLI3	290	71	13588	2.63973	1	0.857712	97.2052
GOTERM_BP_FAT	GO:0060341~regulation of cellular localization	6	1.51134	0.258495	CENPF, SYKB, CENPE, NLRP3, TACC3, GLI3	290	161	13588	1.74616	1	0.911287	99.3385
GOTERM_BP_FAT	GO:0051223~regulation of protein transport	3	0.755668	0.403827	NLRP3, TACC3, GLI3	290	65	13588	2.16255	1	0.970495	99.983
Annotation Cluster 52	Enrichment Score: 0.7970689774162503
Category	Term	Count	%	PValue	Genes	List Total	Pop Hits	Pop Total	Fold Enrichment	Bonferroni	Benjamini	FDR
GOTERM_BP_FAT	GO:0030900~forebrain development	8	2.01511	0.0660566	NOTCH3, EGFR, STIL, NR2F2, TACC3, GLI3, NCOR2, ASPM	290	167	13588	2.24456	1	0.63297	68.2326
GOTERM_BP_FAT	GO:0021537~telencephalon development	4	1.00756	0.197433	EGFR, TACC3, GLI3, NCOR2	290	72	13588	2.60307	1	0.861689	97.5042
GOTERM_BP_FAT	GO:0021543~pallium development	3	0.755668	0.311499	EGFR, TACC3, GLI3	290	53	13588	2.65218	1	0.938413	99.8094
Annotation Cluster 53	Enrichment Score: 0.7487282292554172
Category	Term	Count	%	PValue	Genes	List Total	Pop Hits	Pop Total	Fold Enrichment	Bonferroni	Benjamini	FDR
GOTERM_BP_FAT	GO:0000902~cell morphogenesis	14	3.52645	0.0149013	COL18A1, EGFR, CCDC99, MYO7A, L1CAM, SOX9, GLI3, ECT2, LLGL1, SYNE2, ANK3, NEFL, GAP43, CDH23	290	309	13588	2.12289	1	0.31744	22.2696
GOTERM_BP_FAT	GO:0032989~cellular component morphogenesis	15	3.77834	0.0182521	COL18A1, EGFR, CCDC99, MYO7A, L1CAM, SOX9, GLI3, ECT2, LLGL1, ACTG1, SYNE2, ANK3, NEFL, GAP43, CDH23	290	351	13588	2.00236	1	0.344514	26.5891
GOTERM_CC_FAT	GO:0042995~cell projection	19	4.78589	0.0184847	GPRIN1, SLC5A2, CROCC, TLN2, MYO7A, SLC12A5, L1CAM, DPYSL3, GLI3, SHANK2, CBX6, NPTXR, CEP250, CRMP1, ANK3, MERTK, NEFL, GAP43, NEFM, CDH23	230	575	12504	1.79642	0.991573	0.127565	21.5952
GOTERM_BP_FAT	GO:0000904~cell morphogenesis involved in differentiation	9	2.267	0.0828424	COL18A1, ANK3, MYO7A, L1CAM, SOX9, GLI3, NEFL, GAP43, CDH23	290	212	13588	1.98913	1	0.678689	76.5678
GOTERM_CC_FAT	GO:0045202~synapse	10	2.51889	0.132834	SEPT3, TLN2, ANK3, MYO7A, L1CAM, NLGN3, SHANK2, GAP43, NEFM, CDH23	230	319	12504	1.70424	1	0.511012	84.4084
GOTERM_CC_FAT	GO:0030424~axon	5	1.25945	0.133146	ANK3, L1CAM, NEFL, GAP43, NEFM	230	107	12504	2.54043	1	0.505115	84.4814
GOTERM_BP_FAT	GO:0030182~neuron differentiation	13	3.27456	0.144615	ZFP91-CNTF, GPRIN1, MYO7A, L1CAM, DLL1, GLI3, NOTCH3, ANK3, PAX7, PCSK9, NEFL, GAP43, CDH23	290	399	13588	1.52661	1	0.791904	92.7277
GOTERM_BP_FAT	GO:0048667~cell morphogenesis involved in neuron differentiation	7	1.76322	0.190489	ANK3, MYO7A, L1CAM, GLI3, NEFL, GAP43, CDH23	290	182	13588	1.80212	1	0.856828	97.116
GOTERM_BP_FAT	GO:0048666~neuron development	9	2.267	0.282905	GPRIN1, ZFP91-CNTF, ANK3, MYO7A, L1CAM, GLI3, NEFL, GAP43, CDH23	290	292	13588	1.44417	1	0.924076	99.6228
GOTERM_BP_FAT	GO:0007411~axon guidance	4	1.00756	0.346436	ANK3, L1CAM, GLI3, GAP43	290	98	13588	1.91246	1	0.951376	99.9205
GOTERM_BP_FAT	GO:0030030~cell projection organization	9	2.267	0.373446	GPRIN1, CROCC, ANK3, MYO7A, L1CAM, GLI3, NEFL, GAP43, CDH23	290	319	13588	1.32193	1	0.961329	99.9608
GOTERM_BP_FAT	GO:0007409~axonogenesis	5	1.25945	0.457863	ANK3, L1CAM, GLI3, NEFL, GAP43	290	163	13588	1.43728	1	0.981145	99.9965
GOTERM_BP_FAT	GO:0031175~neuron projection development	6	1.51134	0.491164	GPRIN1, ANK3, L1CAM, GLI3, NEFL, GAP43	290	218	13588	1.28959	1	0.986155	99.9988
GOTERM_BP_FAT	GO:0048812~neuron projection morphogenesis	5	1.25945	0.512133	ANK3, L1CAM, GLI3, NEFL, GAP43	290	176	13588	1.33111	1	0.988434	99.9994
GOTERM_BP_FAT	GO:0006928~cell motion	9	2.267	0.525378	EGFR, SYNE2, ANK3, CD34, L1CAM, ITGA3, NR2F2, GLI3, GAP43	290	367	13588	1.14904	1	0.989904	99.9996
GOTERM_BP_FAT	GO:0048858~cell projection morphogenesis	5	1.25945	0.626426	ANK3, L1CAM, GLI3, NEFL, GAP43	290	202	13588	1.15978	1	0.996174	100
GOTERM_BP_FAT	GO:0032990~cell part morphogenesis	5	1.25945	0.663932	ANK3, L1CAM, GLI3, NEFL, GAP43	290	212	13588	1.10507	1	0.997413	100
Annotation Cluster 54	Enrichment Score: 0.7305618352143318
Category	Term	Count	%	PValue	Genes	List Total	Pop Hits	Pop Total	Fold Enrichment	Bonferroni	Benjamini	FDR
INTERPRO	IPR003959:ATPase, AAA-type, core	4	1.00756	0.0540756	CDC6, FIGNL1, CHTF18, ATAD2	332	46	17763	4.65244	1	0.757708	56.4942
INTERPRO	IPR003593:ATPase, AAA+ type, core	5	1.25945	0.25655	CDC6, FIGNL1, CHTF18, ATAD2, MCM3	332	138	17763	1.93851	1	0.962214	98.8183
SMART	SM00382:AAA	5	1.25945	0.463597	CDC6, FIGNL1, CHTF18, ATAD2, MCM3	232	138	9131	1.42601	1	0.989712	99.9495
Annotation Cluster 55	Enrichment Score: 0.7238733223061112
Category	Term	Count	%	PValue	Genes	List Total	Pop Hits	Pop Total	Fold Enrichment	Bonferroni	Benjamini	FDR
GOTERM_MF_FAT	GO:0005083~small GTPase regulator activity	10	2.51889	0.0323416	GARNL3, PLEKHG3, PLEKHG1, TNIK, MADD, ARHGEF19, IQGAP3, MYO9B, AGAP1, ECT2	262	223	13288	2.27433	0.999986	0.338191	36.0779
GOTERM_MF_FAT	GO:0005088~Ras guanyl-nucleotide exchange factor activity	5	1.25945	0.0804985	PLEKHG3, PLEKHG1, MADD, ARHGEF19, ECT2	262	83	13288	3.05527	1	0.612615	68.0933
INTERPRO	IPR000219:Dbl homology (DH) domain	4	1.00756	0.120996	PLEKHG3, PLEKHG1, ARHGEF19, ECT2	332	65	17763	3.29249	1	0.888354	85.496
GOTERM_MF_FAT	GO:0005089~Rho guanyl-nucleotide exchange factor activity	4	1.00756	0.163319	PLEKHG3, PLEKHG1, ARHGEF19, ECT2	262	71	13288	2.85733	1	0.779355	91.1713
GOTERM_MF_FAT	GO:0005085~guanyl-nucleotide exchange factor activity	6	1.51134	0.163359	SH2D3C, PLEKHG3, PLEKHG1, MADD, ARHGEF19, ECT2	262	147	13288	2.0701	1	0.77116	91.177
GOTERM_BP_FAT	GO:0051056~regulation of small GTPase mediated signal transduction	8	2.01511	0.210456	GARNL3, PLEKHG3, PLEKHG1, CSF1, ARHGEF19, IQGAP3, AGAP1, ECT2	290	228	13588	1.64404	1	0.872188	98.1034
SMART	SM00325:RhoGEF	4	1.00756	0.226601	PLEKHG3, PLEKHG1, ARHGEF19, ECT2	232	65	9131	2.42202	1	0.944706	95.6359
INTERPRO	IPR001331:Guanine-nucleotide dissociation stimulator, CDC24, conserved site	3	0.755668	0.259613	PLEKHG3, ARHGEF19, ECT2	332	53	17763	3.02847	1	0.961879	98.8891
GOTERM_BP_FAT	GO:0035023~regulation of Rho protein signal transduction	4	1.00756	0.276513	PLEKHG3, PLEKHG1, ARHGEF19, ECT2	290	86	13588	2.17931	1	0.922537	99.5622
GOTERM_BP_FAT	GO:0046578~regulation of Ras protein signal transduction	6	1.51134	0.335815	PLEKHG3, PLEKHG1, CSF1, ARHGEF19, AGAP1, ECT2	290	181	13588	1.55321	1	0.94822	99.8958
UP_SEQ_FEATURE	domain:DH	3	0.755668	0.34682	PLEKHG3, ARHGEF19, ECT2	351	56	16021	2.44521	1	0.999208	99.9039
SP_PIR_KEYWORDS	guanine-nucleotide releasing factor	3	0.755668	0.614255	MADD, ARHGEF19, ECT2	362	102	17854	1.4506	1	0.953929	99.9997
Annotation Cluster 56	Enrichment Score: 0.7135426591103885
Category	Term	Count	%	PValue	Genes	List Total	Pop Hits	Pop Total	Fold Enrichment	Bonferroni	Benjamini	FDR
GOTERM_BP_FAT	GO:0045859~regulation of protein kinase activity	8	2.01511	0.101471	CAV1, MADD, CSF1, GADD45G, SYKB, CENPE, SFN, CDC25B	290	186	13588	2.01528	1	0.722189	83.3938
GOTERM_BP_FAT	GO:0043085~positive regulation of catalytic activity	10	2.51889	0.104791	CAV1, AIFM3, MADD, CSF1, GADD45G, PML, SYKB, CENPE, NLRP3, CDC25B	290	261	13588	1.79522	1	0.729076	84.3938
GOTERM_BP_FAT	GO:0043549~regulation of kinase activity	8	2.01511	0.114935	CAV1, MADD, CSF1, GADD45G, SYKB, CENPE, SFN, CDC25B	290	192	13588	1.9523	1	0.748506	87.11
GOTERM_BP_FAT	GO:0045860~positive regulation of protein kinase activity	6	1.51134	0.124867	MADD, CSF1, GADD45G, SYKB, CENPE, CDC25B	290	124	13588	2.26719	1	0.758098	89.3338
GOTERM_BP_FAT	GO:0051338~regulation of transferase activity	8	2.01511	0.130837	CAV1, MADD, CSF1, GADD45G, SYKB, CENPE, SFN, CDC25B	290	199	13588	1.88363	1	0.768545	90.4912
GOTERM_BP_FAT	GO:0033674~positive regulation of kinase activity	6	1.51134	0.143925	MADD, CSF1, GADD45G, SYKB, CENPE, CDC25B	290	130	13588	2.16255	1	0.792235	92.6285
GOTERM_BP_FAT	GO:0051347~positive regulation of transferase activity	6	1.51134	0.160705	MADD, CSF1, GADD45G, SYKB, CENPE, CDC25B	290	135	13588	2.08245	1	0.816897	94.712
GOTERM_BP_FAT	GO:0042325~regulation of phosphorylation	10	2.51889	0.165982	EGFR, ZFP91-CNTF, CAV1, MADD, CSF1, GADD45G, SYKB, CENPE, SFN, CDC25B	290	290	13588	1.6157	1	0.822356	95.2431
GOTERM_BP_FAT	GO:0019220~regulation of phosphate metabolic process	10	2.51889	0.193015	EGFR, ZFP91-CNTF, CAV1, MADD, CSF1, GADD45G, SYKB, CENPE, SFN, CDC25B	290	301	13588	1.55665	1	0.857786	97.2634
GOTERM_BP_FAT	GO:0051174~regulation of phosphorus metabolic process	10	2.51889	0.193015	EGFR, ZFP91-CNTF, CAV1, MADD, CSF1, GADD45G, SYKB, CENPE, SFN, CDC25B	290	301	13588	1.55665	1	0.857786	97.2634
GOTERM_BP_FAT	GO:0044093~positive regulation of molecular function	10	2.51889	0.205257	CAV1, AIFM3, MADD, CSF1, GADD45G, PML, SYKB, CENPE, NLRP3, CDC25B	290	306	13588	1.53121	1	0.867568	97.8826
GOTERM_BP_FAT	GO:0000165~MAPKKK cascade	4	1.00756	0.438347	CAV1, MADD, GADD45G, SYKB	290	114	13588	1.64404	1	0.977679	99.9937
GOTERM_BP_FAT	GO:0043405~regulation of MAP kinase activity	3	0.755668	0.536407	CAV1, MADD, SYKB	290	84	13588	1.6734	1	0.990789	99.9998
GOTERM_BP_FAT	GO:0007243~protein kinase cascade	5	1.25945	0.743164	CAV1, TNIK, MADD, GADD45G, SYKB	290	236	13588	0.992694	1	0.999188	100
Annotation Cluster 57	Enrichment Score: 0.7126753523936342
Category	Term	Count	%	PValue	Genes	List Total	Pop Hits	Pop Total	Fold Enrichment	Bonferroni	Benjamini	FDR
GOTERM_MF_FAT	GO:0043565~sequence-specific DNA binding	19	4.78589	0.0262156	TSHZ3, FOXM1, SFPI1, MCM2, SOX9, GLI3, DLX3, MEIS2, PAX7, HLX, RARA, NR2F2, TLX2, TCF3, ZFHX3, LHX9, FOSL1, NCOR2, NR5A1	262	556	13288	1.73315	0.999877	0.29275	30.3442
INTERPRO	IPR017970:Homeobox, conserved site	8	2.01511	0.121992	DLX3, TSHZ3, MEIS2, HLX, PAX7, LHX9, TLX2, ZFHX3	332	222	17763	1.92804	1	0.884258	85.74
INTERPRO	IPR001356:Homeobox	8	2.01511	0.196977	DLX3, TSHZ3, MEIS2, HLX, PAX7, LHX9, TLX2, ZFHX3	332	254	17763	1.68513	1	0.954705	96.253
COG_ONTOLOGY	Transcription	3	0.755668	0.20369	DLX3, HLX, ZFHX3	39	45	2040	3.48718	0.973859	0.703217	80.1596
INTERPRO	IPR012287:Homeodomain-related	8	2.01511	0.209853	DLX3, MEIS2, HLX, PAX7, LHX9, TLX2, ZFHX3, NCOR2	332	259	17763	1.6526	1	0.953205	97.0584
SP_PIR_KEYWORDS	Homeobox	8	2.01511	0.283637	DLX3, TSHZ3, MEIS2, HLX, PAX7, LHX9, TLX2, ZFHX3	362	263	17854	1.50024	1	0.748737	98.8248
SMART	SM00389:HOX	8	2.01511	0.469171	DLX3, TSHZ3, MEIS2, HLX, PAX7, LHX9, TLX2, ZFHX3	232	254	9131	1.23961	1	0.988433	99.9556
UP_SEQ_FEATURE	DNA-binding region:Homeobox	5	1.25945	0.555024	DLX3, HLX, PAX7, LHX9, TLX2	351	180	16021	1.26789	1	0.999985	99.9998
Annotation Cluster 58	Enrichment Score: 0.6651137870731524
Category	Term	Count	%	PValue	Genes	List Total	Pop Hits	Pop Total	Fold Enrichment	Bonferroni	Benjamini	FDR
INTERPRO	IPR003961:Fibronectin, type III	8	2.01511	0.0669857	CLCA4, TNC, L1CAM, D130043K22RIK, CNTFR, EPOR, MERTK, FN1	332	191	17763	2.24096	1	0.79508	64.584
INTERPRO	IPR008957:Fibronectin, type III-like fold	7	1.76322	0.137693	TNC, L1CAM, CNTFR, EPOR, TGM5, MERTK, FN1	332	187	17763	2.00279	1	0.898141	89.1157
UP_SEQ_FEATURE	domain:Fibronectin type-III 5	3	0.755668	0.201304	TNC, L1CAM, FN1	351	38	16021	3.60346	1	0.994888	97.4445
SMART	SM00060:FN3	8	2.01511	0.210869	CLCA4, TNC, L1CAM, D130043K22RIK, CNTFR, EPOR, MERTK, FN1	232	191	9131	1.64849	1	0.953981	94.4219
UP_SEQ_FEATURE	domain:Fibronectin type-III 2	5	1.25945	0.267436	TNC, L1CAM, CNTFR, MERTK, FN1	351	120	16021	1.90183	1	0.9983	99.3761
UP_SEQ_FEATURE	domain:Fibronectin type-III 1	5	1.25945	0.272277	TNC, L1CAM, CNTFR, MERTK, FN1	351	121	16021	1.88611	1	0.998357	99.44
UP_SEQ_FEATURE	domain:Fibronectin type-III 4	3	0.755668	0.34682	TNC, L1CAM, FN1	351	56	16021	2.44521	1	0.999208	99.9039
UP_SEQ_FEATURE	domain:Fibronectin type-III 3	3	0.755668	0.483057	TNC, L1CAM, FN1	351	74	16021	1.85043	1	0.999937	99.9979
Annotation Cluster 59	Enrichment Score: 0.6571841405779918
Category	Term	Count	%	PValue	Genes	List Total	Pop Hits	Pop Total	Fold Enrichment	Bonferroni	Benjamini	FDR
GOTERM_BP_FAT	GO:0048568~embryonic organ development	11	2.77078	0.0333843	ALDH1A1, EGFR, STIL, MYO7A, HLX, TCFAP2A, DLL1, GLI3, TCF7L2, MLL1, CDH23	290	241	13588	2.13862	1	0.462645	43.4333
GOTERM_BP_FAT	GO:0048562~embryonic organ morphogenesis	8	2.01511	0.0564839	ALDH1A1, MYO7A, HLX, TCFAP2A, DLL1, GLI3, TCF7L2, CDH23	290	161	13588	2.32821	1	0.604653	62.304
GOTERM_BP_FAT	GO:0042491~auditory receptor cell differentiation	3	0.755668	0.0787965	MYO7A, DLL1, CDH23	290	22	13588	6.38934	1	0.668548	74.7716
GOTERM_BP_FAT	GO:0060113~inner ear receptor cell differentiation	3	0.755668	0.133105	MYO7A, DLL1, CDH23	290	30	13588	4.68552	1	0.77048	90.8991
GOTERM_BP_FAT	GO:0042490~mechanoreceptor differentiation	3	0.755668	0.177885	MYO7A, DLL1, CDH23	290	36	13588	3.9046	1	0.840013	96.2625
GOTERM_BP_FAT	GO:0048598~embryonic morphogenesis	10	2.51889	0.352593	ALDH1A1, STIL, MYO7A, HLX, TCFAP2A, DLL1, GLI3, TLX2, TCF7L2, CDH23	290	359	13588	1.30516	1	0.953307	99.9321
GOTERM_BP_FAT	GO:0042472~inner ear morphogenesis	3	0.755668	0.418679	MYO7A, DLL1, CDH23	290	67	13588	2.09799	1	0.973989	99.9889
GOTERM_BP_FAT	GO:0042471~ear morphogenesis	3	0.755668	0.483028	MYO7A, DLL1, CDH23	290	76	13588	1.84955	1	0.98494	99.9984
GOTERM_BP_FAT	GO:0048839~inner ear development	3	0.755668	0.561644	MYO7A, DLL1, CDH23	290	88	13588	1.59734	1	0.993076	99.9999
GOTERM_BP_FAT	GO:0007423~sensory organ development	6	1.51134	0.641843	ALDH1A1, MEIS2, MYO7A, DLL1, GLI3, CDH23	290	257	13588	1.0939	1	0.996736	100
GOTERM_BP_FAT	GO:0043583~ear development	3	0.755668	0.652605	MYO7A, DLL1, CDH23	290	104	13588	1.35159	1	0.996959	100
Annotation Cluster 60	Enrichment Score: 0.652048303671971
Category	Term	Count	%	PValue	Genes	List Total	Pop Hits	Pop Total	Fold Enrichment	Bonferroni	Benjamini	FDR
KEGG_PATHWAY	mmu05412:Arrhythmogenic right ventricular cardiomyopathy (ARVC)	5	1.25945	0.0478613	ACTB, ACTG1, ITGA3, TCF7L2, TCF7L1	106	75	5738	3.60881	0.991411	0.327291	41.7973
KEGG_PATHWAY	mmu05410:Hypertrophic cardiomyopathy (HCM)	3	0.755668	0.457437	ACTB, ACTG1, ITGA3	106	84	5738	1.93329	1	0.834253	99.8826
KEGG_PATHWAY	mmu05414:Dilated cardiomyopathy	3	0.755668	0.505289	ACTB, ACTG1, ITGA3	106	92	5738	1.76518	1	0.849877	99.9576
Annotation Cluster 61	Enrichment Score: 0.6488914827255813
Category	Term	Count	%	PValue	Genes	List Total	Pop Hits	Pop Total	Fold Enrichment	Bonferroni	Benjamini	FDR
INTERPRO	IPR014778:Myb, DNA-binding	3	0.755668	0.138116	TRERF1, NCOR2, C79407	332	35	17763	4.58597	1	0.893504	89.1954
INTERPRO	IPR001005:SANT, DNA-binding	3	0.755668	0.231939	TRERF1, NCOR2, C79407	332	49	17763	3.27569	1	0.951027	98.0758
SMART	SM00717:SANT	3	0.755668	0.352946	TRERF1, NCOR2, C79407	232	49	9131	2.40966	1	0.974739	99.5036
Annotation Cluster 62	Enrichment Score: 0.6384529815321671
Category	Term	Count	%	PValue	Genes	List Total	Pop Hits	Pop Total	Fold Enrichment	Bonferroni	Benjamini	FDR
UP_SEQ_FEATURE	domain:Cadherin 6	3	0.755668	0.0521506	CDHR1, PCDH19, CDH23	351	17	16021	8.0548	1	0.907849	58.2619
UP_SEQ_FEATURE	domain:Cadherin 5	3	0.755668	0.193325	CDHR1, PCDH19, CDH23	351	37	16021	3.70085	1	0.995174	96.9945
GOTERM_BP_FAT	GO:0016337~cell-cell adhesion	8	2.01511	0.235643	CDHR1, FAT2, COLEC10, L1CAM, SOX9, PCDH19, CDH23, SCARF2	290	236	13588	1.58831	1	0.892689	98.8992
GOTERM_BP_FAT	GO:0007156~homophilic cell adhesion	5	1.25945	0.238271	CDHR1, FAT2, L1CAM, PCDH19, CDH23	290	117	13588	2.00236	1	0.894511	98.961
UP_SEQ_FEATURE	domain:Cadherin 4	3	0.755668	0.24978	CDHR1, PCDH19, CDH23	351	44	16021	3.11208	1	0.998142	99.0798
UP_SEQ_FEATURE	domain:Cadherin 3	3	0.755668	0.257914	CDHR1, PCDH19, CDH23	351	45	16021	3.04292	1	0.998368	99.2298
UP_SEQ_FEATURE	domain:Cadherin 1	3	0.755668	0.282321	CDHR1, PCDH19, CDH23	351	48	16021	2.85274	1	0.99816	99.5536
UP_SEQ_FEATURE	domain:Cadherin 2	3	0.755668	0.282321	CDHR1, PCDH19, CDH23	351	48	16021	2.85274	1	0.99816	99.5536
INTERPRO	IPR002126:Cadherin	4	1.00756	0.296111	CDHR1, FAT2, PCDH19, CDH23	332	102	17763	2.09816	1	0.973683	99.4788
SMART	SM00112:CA	4	1.00756	0.47932	CDHR1, FAT2, PCDH19, CDH23	232	102	9131	1.54344	1	0.987866	99.9649
Annotation Cluster 63	Enrichment Score: 0.6252877597650393
Category	Term	Count	%	PValue	Genes	List Total	Pop Hits	Pop Total	Fold Enrichment	Bonferroni	Benjamini	FDR
INTERPRO	IPR019748:FERM central domain	3	0.755668	0.204474	PTK2B, TLN2, MYO7A	332	45	17763	3.56687	1	0.951841	96.7439
INTERPRO	IPR019747:FERM conserved site	3	0.755668	0.21131	PTK2B, TLN2, MYO7A	332	46	17763	3.48933	1	0.948672	97.1385
INTERPRO	IPR000299:FERM domain	3	0.755668	0.21131	PTK2B, TLN2, MYO7A	332	46	17763	3.48933	1	0.948672	97.1385
INTERPRO	IPR019749:Band 4.1 domain	3	0.755668	0.231939	PTK2B, TLN2, MYO7A	332	49	17763	3.27569	1	0.951027	98.0758
SMART	SM00295:B41	3	0.755668	0.352946	PTK2B, TLN2, MYO7A	232	49	9131	2.40966	1	0.974739	99.5036
Annotation Cluster 64	Enrichment Score: 0.6177319246596077
Category	Term	Count	%	PValue	Genes	List Total	Pop Hits	Pop Total	Fold Enrichment	Bonferroni	Benjamini	FDR
GOTERM_MF_FAT	GO:0017048~Rho GTPase binding	3	0.755668	0.079945	RTKN, DIAP3, ECT2	262	24	13288	6.33969	1	0.622432	67.8309
GOTERM_MF_FAT	GO:0019899~enzyme binding	7	1.76322	0.296641	CCND1, CAV1, TPX2, RTKN, CENPE, DIAP3, ECT2	262	229	13288	1.55032	1	0.912357	99.1686
GOTERM_MF_FAT	GO:0017016~Ras GTPase binding	3	0.755668	0.308638	RTKN, DIAP3, ECT2	262	57	13288	2.66935	1	0.913997	99.3422
GOTERM_MF_FAT	GO:0031267~small GTPase binding	3	0.755668	0.323136	RTKN, DIAP3, ECT2	262	59	13288	2.57886	1	0.917615	99.507
GOTERM_MF_FAT	GO:0051020~GTPase binding	3	0.755668	0.344734	RTKN, DIAP3, ECT2	262	62	13288	2.45408	1	0.92613	99.683
Annotation Cluster 65	Enrichment Score: 0.6002558050992136
Category	Term	Count	%	PValue	Genes	List Total	Pop Hits	Pop Total	Fold Enrichment	Bonferroni	Benjamini	FDR
INTERPRO	IPR011511:Variant SH3	4	1.00756	0.0974404	SASH1, ARHGEF19, DLG5, SHANK2	332	59	17763	3.62732	1	0.848639	78.4508
INTERPRO	IPR001452:Src homology-3 domain	7	1.76322	0.201562	SASH1, MYO7A, SLA2, ARHGEF19, EFS, DLG5, SHANK2	332	211	17763	1.77498	1	0.952437	96.5608
UP_SEQ_FEATURE	domain:SH3	6	1.51134	0.284719	SASH1, MYO7A, SLA2, ARHGEF19, EFS, SHANK2	351	163	16021	1.68014	1	0.998107	99.5774
SP_PIR_KEYWORDS	sh3 domain	6	1.51134	0.396388	SASH1, MYO7A, SLA2, ARHGEF19, EFS, SHANK2	362	204	17854	1.4506	1	0.86178	99.88
SMART	SM00326:SH3	7	1.76322	0.449818	SASH1, MYO7A, SLA2, ARHGEF19, EFS, DLG5, SHANK2	232	211	9131	1.30571	1	0.989846	99.9312
Annotation Cluster 66	Enrichment Score: 0.5836507613720305
Category	Term	Count	%	PValue	Genes	List Total	Pop Hits	Pop Total	Fold Enrichment	Bonferroni	Benjamini	FDR
SP_PIR_KEYWORDS	Apoptosis	12	3.02267	0.0815673	CKAP2, AIFM3, MADD, LRDD, GADD45G, 4632434I11RIK, BUB1, BUB1B, TRP53INP1, RTKN, BIRC5, NLRP3	362	337	17854	1.75622	1	0.412714	67.8099
GOTERM_BP_FAT	GO:0006915~apoptosis	13	3.27456	0.287492	CKAP2, AIFM3, MADD, LRDD, 4632434I11RIK, PML, RTKN, BIRC5, GM13272, NLRP3, GADD45G, BUB1B, TRP53INP1	290	465	13588	1.30993	1	0.926856	99.6613
GOTERM_BP_FAT	GO:0012501~programmed cell death	13	3.27456	0.306373	CKAP2, AIFM3, MADD, LRDD, 4632434I11RIK, PML, RTKN, BIRC5, GM13272, NLRP3, GADD45G, BUB1B, TRP53INP1	290	473	13588	1.28777	1	0.93572	99.7842
GOTERM_BP_FAT	GO:0008219~cell death	13	3.27456	0.393188	CKAP2, AIFM3, MADD, LRDD, 4632434I11RIK, PML, RTKN, BIRC5, GM13272, NLRP3, GADD45G, BUB1B, TRP53INP1	290	507	13588	1.20141	1	0.968126	99.9771
GOTERM_BP_FAT	GO:0016265~death	13	3.27456	0.42732	CKAP2, AIFM3, MADD, LRDD, 4632434I11RIK, PML, RTKN, BIRC5, GM13272, NLRP3, GADD45G, BUB1B, TRP53INP1	290	519	13588	1.17364	1	0.975003	99.9913
Annotation Cluster 67	Enrichment Score: 0.5785888388472394
Category	Term	Count	%	PValue	Genes	List Total	Pop Hits	Pop Total	Fold Enrichment	Bonferroni	Benjamini	FDR
INTERPRO	IPR001628:Zinc finger, nuclear hormone receptor-type	3	0.755668	0.218169	RARA, NR2F2, NR5A1	332	47	17763	3.41509	1	0.951285	97.4893
INTERPRO	IPR001723:Steroid hormone receptor	3	0.755668	0.225046	RARA, NR2F2, NR5A1	332	48	17763	3.34394	1	0.953733	97.8004
INTERPRO	IPR000536:Nuclear hormone receptor, ligand-binding, core	3	0.755668	0.231939	RARA, NR2F2, NR5A1	332	49	17763	3.27569	1	0.951027	98.0758
INTERPRO	IPR008946:Nuclear hormone receptor, ligand-binding	3	0.755668	0.231939	RARA, NR2F2, NR5A1	332	49	17763	3.27569	1	0.951027	98.0758
GOTERM_MF_FAT	GO:0003707~steroid hormone receptor activity	3	0.755668	0.25024	RARA, NR2F2, NR5A1	262	49	13288	3.10516	1	0.86919	98.0164
INTERPRO	IPR013088:Zinc finger, NHR/GATA-type	3	0.755668	0.259613	RARA, NR2F2, NR5A1	332	53	17763	3.02847	1	0.961879	98.8891
UP_SEQ_FEATURE	DNA-binding region:Nuclear receptor	3	0.755668	0.266051	RARA, NR2F2, NR5A1	351	46	16021	2.97677	1	0.998405	99.3566
UP_SEQ_FEATURE	zinc finger region:NR C4-type	3	0.755668	0.266051	RARA, NR2F2, NR5A1	351	46	16021	2.97677	1	0.998405	99.3566
GOTERM_MF_FAT	GO:0004879~ligand-dependent nuclear receptor activity	3	0.755668	0.301365	RARA, NR2F2, NR5A1	262	56	13288	2.71701	1	0.912094	99.2415
SMART	SM00399:ZnF_C4	3	0.755668	0.334423	RARA, NR2F2, NR5A1	232	47	9131	2.5122	1	0.973246	99.2998
SMART	SM00430:HOLI	3	0.755668	0.352946	RARA, NR2F2, NR5A1	232	49	9131	2.40966	1	0.974739	99.5036
Annotation Cluster 68	Enrichment Score: 0.570506690106447
Category	Term	Count	%	PValue	Genes	List Total	Pop Hits	Pop Total	Fold Enrichment	Bonferroni	Benjamini	FDR
GOTERM_BP_FAT	GO:0006323~DNA packaging	10	2.51889	0.000296804	NCAPH, NCAPG2, A730008H23RIK, NUSAP1, H1FX, MCM2, ASF1B, SMC2, TOP2A, NCAPD2	290	101	13588	4.63913	0.383236	0.0177396	0.49687
GOTERM_CC_FAT	GO:0000785~chromatin	6	1.51134	0.183174	NPTXR, INCENP, POLA1, H1FX, ASF1B, TCF3, CBX6	230	165	12504	1.97692	1	0.603443	92.8515
GOTERM_BP_FAT	GO:0006333~chromatin assembly or disassembly	5	1.25945	0.202283	NPTXR, A730008H23RIK, H1FX, MCM2, ASF1B, CBX6	290	109	13588	2.14932	1	0.866085	97.7456
GOTERM_BP_FAT	GO:0006334~nucleosome assembly	4	1.00756	0.202902	A730008H23RIK, H1FX, MCM2, ASF1B	290	73	13588	2.56741	1	0.86554	97.7748
GOTERM_BP_FAT	GO:0031497~chromatin assembly	4	1.00756	0.213942	A730008H23RIK, H1FX, MCM2, ASF1B	290	75	13588	2.49894	1	0.875639	98.2391
GOTERM_BP_FAT	GO:0065004~protein-DNA complex assembly	4	1.00756	0.219509	A730008H23RIK, H1FX, MCM2, ASF1B	290	76	13588	2.46606	1	0.880392	98.4371
GOTERM_BP_FAT	GO:0034728~nucleosome organization	4	1.00756	0.219509	A730008H23RIK, H1FX, MCM2, ASF1B	290	76	13588	2.46606	1	0.880392	98.4371
GOTERM_BP_FAT	GO:0006325~chromatin organization	8	2.01511	0.500468	NPTXR, A730008H23RIK, RBL1, H1FX, MCM2, ASF1B, TCF3, CBX6, MLL1	290	315	13588	1.18997	1	0.987042	99.9991
GOTERM_BP_FAT	GO:0016568~chromatin modification	6	1.51134	0.566373	NPTXR, A730008H23RIK, RBL1, ASF1B, TCF3, CBX6, MLL1	290	236	13588	1.19123	1	0.993393	99.9999
GOTERM_BP_FAT	GO:0065003~macromolecular complex assembly	8	2.01511	0.582038	CAV1, SCUBE3, PTK2B, A730008H23RIK, PML, H1FX, MCM2, ASF1B	290	338	13588	1.109	1	0.994176	100
GOTERM_BP_FAT	GO:0043933~macromolecular complex subunit organization	8	2.01511	0.667961	CAV1, SCUBE3, PTK2B, A730008H23RIK, PML, H1FX, MCM2, ASF1B	290	367	13588	1.02137	1	0.997528	100
GOTERM_BP_FAT	GO:0034622~cellular macromolecular complex assembly	5	1.25945	0.681702	PTK2B, A730008H23RIK, H1FX, MCM2, ASF1B	290	217	13588	1.07961	1	0.997868	100
SP_PIR_KEYWORDS	chromatin regulator	4	1.00756	0.748668	NPTXR, RBL1, ASF1B, CBX6, MLL1	362	192	17854	1.02751	1	0.984124	100
GOTERM_BP_FAT	GO:0034621~cellular macromolecular complex subunit organization	5	1.25945	0.768961	PTK2B, A730008H23RIK, H1FX, MCM2, ASF1B	290	245	13588	0.956228	1	0.999393	100
GOTERM_BP_FAT	GO:0070271~protein complex biogenesis	4	1.00756	0.86511	CAV1, SCUBE3, PTK2B, PML	290	227	13588	0.825642	1	0.999941	100
GOTERM_BP_FAT	GO:0006461~protein complex assembly	4	1.00756	0.86511	CAV1, SCUBE3, PTK2B, PML	290	227	13588	0.825642	1	0.999941	100
Annotation Cluster 69	Enrichment Score: 0.5639573412283769
Category	Term	Count	%	PValue	Genes	List Total	Pop Hits	Pop Total	Fold Enrichment	Bonferroni	Benjamini	FDR
GOTERM_MF_FAT	GO:0003887~DNA-directed DNA polymerase activity	3	0.755668	0.11686	POLE, POLA1, ESCO2	262	30	13288	5.07176	1	0.689702	81.5769
GOTERM_MF_FAT	GO:0034061~DNA polymerase activity	3	0.755668	0.242938	POLE, POLA1, ESCO2	262	48	13288	3.16985	1	0.865661	97.7366
GOTERM_MF_FAT	GO:0016779~nucleotidyltransferase activity	3	0.755668	0.716088	POLE, POLA1, ESCO2	262	127	13288	1.19805	1	0.996086	100
Annotation Cluster 70	Enrichment Score: 0.5505116833996193
Category	Term	Count	%	PValue	Genes	List Total	Pop Hits	Pop Total	Fold Enrichment	Bonferroni	Benjamini	FDR
GOTERM_BP_FAT	GO:0001655~urogenital system development	6	1.51134	0.200167	TIMELESS, TNC, PCSK9, RARA, SOX9, GLI3	290	146	13588	1.92556	1	0.864379	97.6431
GOTERM_BP_FAT	GO:0001657~ureteric bud development	3	0.755668	0.224552	TIMELESS, RARA, GLI3	290	42	13588	3.3468	1	0.881654	98.5981
GOTERM_BP_FAT	GO:0001656~metanephros development	3	0.755668	0.350537	TIMELESS, RARA, GLI3	290	58	13588	2.42354	1	0.95288	99.9284
GOTERM_BP_FAT	GO:0001822~kidney development	4	1.00756	0.398576	TIMELESS, PCSK9, RARA, GLI3	290	107	13588	1.7516	1	0.969131	99.9803
Annotation Cluster 71	Enrichment Score: 0.5462445285809544
Category	Term	Count	%	PValue	Genes	List Total	Pop Hits	Pop Total	Fold Enrichment	Bonferroni	Benjamini	FDR
INTERPRO	IPR001092:Basic helix-loop-helix dimerisation region bHLH	5	1.25945	0.153221	MYCL1, HEY1, EBF3, TCF3, MXD3	332	111	17763	2.41005	1	0.90902	91.7083
INTERPRO	IPR011598:Helix-loop-helix DNA-binding	4	1.00756	0.2112	MYCL1, HEY1, TCF3, MXD3	332	85	17763	2.51779	1	0.951434	97.1325
SMART	SM00353:HLH	5	1.25945	0.309004	MYCL1, HEY1, EBF3, TCF3, MXD3	232	111	9131	1.77287	1	0.968893	98.8945
UP_SEQ_FEATURE	domain:Helix-loop-helix motif	4	1.00756	0.42681	MYCL1, HEY1, TCF3, MXD3	351	109	16021	1.675	1	0.999826	99.9886
UP_SEQ_FEATURE	DNA-binding region:Basic motif	5	1.25945	0.435076	MYCL1, HEY1, FOSL1, TCF3, MXD3	351	154	16021	1.48194	1	0.999846	99.991
Annotation Cluster 72	Enrichment Score: 0.5449372198398591
Category	Term	Count	%	PValue	Genes	List Total	Pop Hits	Pop Total	Fold Enrichment	Bonferroni	Benjamini	FDR
GOTERM_BP_FAT	GO:0001558~regulation of cell growth	5	1.25945	0.132519	NOV, PSRC1, PML, EAF2, SFN	290	92	13588	2.54648	1	0.771023	90.7953
GOTERM_BP_FAT	GO:0032535~regulation of cellular component size	6	1.51134	0.258495	PSRC1, PML, EAF2, SFN, NEFL, NEFM	290	161	13588	1.74616	1	0.911287	99.3385
GOTERM_BP_FAT	GO:0030308~negative regulation of cell growth	3	0.755668	0.264076	PSRC1, PML, EAF2	290	47	13588	2.99076	1	0.91552	99.4173
GOTERM_BP_FAT	GO:0040008~regulation of growth	8	2.01511	0.300416	NOV, HLX, CSF1, PSRC1, PML, EAF2, SFN, GAP43	290	256	13588	1.46422	1	0.933148	99.7509
GOTERM_BP_FAT	GO:0045792~negative regulation of cell size	3	0.755668	0.311499	PSRC1, PML, EAF2	290	53	13588	2.65218	1	0.938413	99.8094
GOTERM_BP_FAT	GO:0008361~regulation of cell size	4	1.00756	0.40431	PSRC1, PML, EAF2, SFN	290	108	13588	1.73538	1	0.970222	99.9832
GOTERM_BP_FAT	GO:0045926~negative regulation of growth	3	0.755668	0.447803	PSRC1, PML, EAF2	290	71	13588	1.9798	1	0.979405	99.9953
Annotation Cluster 73	Enrichment Score: 0.5162224880498808
Category	Term	Count	%	PValue	Genes	List Total	Pop Hits	Pop Total	Fold Enrichment	Bonferroni	Benjamini	FDR
GOTERM_MF_FAT	GO:0019900~kinase binding	4	1.00756	0.233588	CCND1, CAV1, TPX2, CENPE	262	85	13288	2.38671	1	0.859221	97.325
GOTERM_MF_FAT	GO:0019899~enzyme binding	7	1.76322	0.296641	CCND1, CAV1, TPX2, RTKN, CENPE, DIAP3, ECT2	262	229	13288	1.55032	1	0.912357	99.1686
GOTERM_MF_FAT	GO:0019901~protein kinase binding	3	0.755668	0.407992	CCND1, TPX2, CENPE	262	71	13288	2.143	1	0.950813	99.9204
Annotation Cluster 74	Enrichment Score: 0.48528361823050664
Category	Term	Count	%	PValue	Genes	List Total	Pop Hits	Pop Total	Fold Enrichment	Bonferroni	Benjamini	FDR
GOTERM_CC_FAT	GO:0016323~basolateral plasma membrane	7	1.76322	0.0451555	EGFR, CAV1, LIMS2, PTK2B, TLN2, ITGA3, AQP1	230	141	12504	2.69898	0.999993	0.256007	45.2564
GOTERM_CC_FAT	GO:0070161~anchoring junction	5	1.25945	0.188934	LIMS2, PTK2B, TLN2, PPL, DLG5	230	123	12504	2.20997	1	0.609564	93.4816
GOTERM_CC_FAT	GO:0005925~focal adhesion	3	0.755668	0.280549	LIMS2, PTK2B, TLN2	230	57	12504	2.86133	1	0.754602	98.6342
GOTERM_CC_FAT	GO:0005912~adherens junction	4	1.00756	0.307193	LIMS2, PTK2B, TLN2, DLG5	230	106	12504	2.05152	1	0.785664	99.165
GOTERM_CC_FAT	GO:0005924~cell-substrate adherens junction	3	0.755668	0.307727	LIMS2, PTK2B, TLN2	230	61	12504	2.6737	1	0.780971	99.1734
GOTERM_CC_FAT	GO:0030055~cell-substrate junction	3	0.755668	0.341401	LIMS2, PTK2B, TLN2	230	66	12504	2.47115	1	0.80696	99.5686
GOTERM_CC_FAT	GO:0030054~cell junction	8	2.01511	0.76274	SEPT3, LIMS2, PTK2B, TLN2, PPL, DLG5, SHANK2, GAP43	230	470	12504	0.925365	1	0.986868	100
SP_PIR_KEYWORDS	synapse	4	1.00756	0.808146	SEPT3, TLN2, SHANK2, GAP43	362	213	17854	0.926205	1	0.990602	100
SP_PIR_KEYWORDS	cell junction	6	1.51134	0.900969	SEPT3, LIMS2, TLN2, PPL, SHANK2, GAP43	362	392	17854	0.754905	1	0.998044	100
Annotation Cluster 75	Enrichment Score: 0.4788313449679138
Category	Term	Count	%	PValue	Genes	List Total	Pop Hits	Pop Total	Fold Enrichment	Bonferroni	Benjamini	FDR
KEGG_PATHWAY	mmu05223:Non-small cell lung cancer	3	0.755668	0.259775	EGFR, CCND1, CDK6	106	54	5738	3.00734	1	0.674443	96.383
KEGG_PATHWAY	mmu05214:Glioma	3	0.755668	0.327797	EGFR, CCND1, CDK6	106	64	5738	2.53744	1	0.735139	98.7516
KEGG_PATHWAY	mmu05218:Melanoma	3	0.755668	0.374505	EGFR, CCND1, CDK6	106	71	5738	2.28727	1	0.769656	99.4361
KEGG_PATHWAY	mmu05212:Pancreatic cancer	3	0.755668	0.381079	EGFR, CCND1, CDK6	106	72	5738	2.2555	1	0.766442	99.4982
Annotation Cluster 76	Enrichment Score: 0.4781220410397301
Category	Term	Count	%	PValue	Genes	List Total	Pop Hits	Pop Total	Fold Enrichment	Bonferroni	Benjamini	FDR
GOTERM_CC_FAT	GO:0034399~nuclear periphery	5	1.25945	0.0121935	LMNB1, LMNB2, POLA1, PML, CENPF	230	49	12504	5.54747	0.956749	0.0993973	14.7834
GOTERM_CC_FAT	GO:0005635~nuclear envelope	6	1.51134	0.149736	SYNE2, LMNB1, LMNB2, POLA1, MNS1, CENPF	230	153	12504	2.13197	1	0.543194	87.9379
GOTERM_CC_FAT	GO:0012505~endomembrane system	8	2.01511	0.864584	CAV1, SYNE2, LMNB1, LMNB2, POLA1, MNS1, CENPF, LFNG	230	535	12504	0.812938	1	0.997214	100
GOTERM_CC_FAT	GO:0031967~organelle envelope	7	1.76322	0.934596	AIFM3, SYNE2, LMNB1, LMNB2, POLA1, MNS1, CENPF	230	540	12504	0.704734	1	0.999572	100
GOTERM_CC_FAT	GO:0031975~envelope	7	1.76322	0.935996	AIFM3, SYNE2, LMNB1, LMNB2, POLA1, MNS1, CENPF	230	542	12504	0.702134	1	0.999562	100
GOTERM_CC_FAT	GO:0019866~organelle inner membrane	3	0.755668	0.979732	AIFM3, LMNB1, LMNB2	230	312	12504	0.522742	1	0.999973	100
Annotation Cluster 77	Enrichment Score: 0.47313387035174315
Category	Term	Count	%	PValue	Genes	List Total	Pop Hits	Pop Total	Fold Enrichment	Bonferroni	Benjamini	FDR
GOTERM_BP_FAT	GO:0050730~regulation of peptidyl-tyrosine phosphorylation	4	1.00756	0.102822	EGFR, ZFP91-CNTF, CAV1, SYKB	290	53	13588	3.53624	1	0.724547	83.8077
GOTERM_BP_FAT	GO:0042325~regulation of phosphorylation	10	2.51889	0.165982	EGFR, ZFP91-CNTF, CAV1, MADD, CSF1, GADD45G, SYKB, CENPE, SFN, CDC25B	290	290	13588	1.6157	1	0.822356	95.2431
GOTERM_BP_FAT	GO:0019220~regulation of phosphate metabolic process	10	2.51889	0.193015	EGFR, ZFP91-CNTF, CAV1, MADD, CSF1, GADD45G, SYKB, CENPE, SFN, CDC25B	290	301	13588	1.55665	1	0.857786	97.2634
GOTERM_BP_FAT	GO:0051174~regulation of phosphorus metabolic process	10	2.51889	0.193015	EGFR, ZFP91-CNTF, CAV1, MADD, CSF1, GADD45G, SYKB, CENPE, SFN, CDC25B	290	301	13588	1.55665	1	0.857786	97.2634
GOTERM_BP_FAT	GO:0031399~regulation of protein modification process	6	1.51134	0.27471	EGFR, ZFP91-CNTF, CAV1, PML, SYKB, MLL1	290	165	13588	1.70382	1	0.92294	99.5435
GOTERM_BP_FAT	GO:0001932~regulation of protein amino acid phosphorylation	4	1.00756	0.47709	EGFR, ZFP91-CNTF, CAV1, SYKB	290	121	13588	1.54893	1	0.984323	99.9981
GOTERM_BP_FAT	GO:0031401~positive regulation of protein modification process	3	0.755668	0.496727	ZFP91-CNTF, PML, SYKB	290	78	13588	1.80212	1	0.986867	99.999
GOTERM_BP_FAT	GO:0032268~regulation of cellular protein metabolic process	7	1.76322	0.547298	EGFR, ZFP91-CNTF, CAV1, PML, PCSK9, SYKB, MLL1	290	280	13588	1.17138	1	0.99174	99.9998
GOTERM_BP_FAT	GO:0032270~positive regulation of cellular protein metabolic process	3	0.755668	0.631364	ZFP91-CNTF, PML, SYKB	290	100	13588	1.40566	1	0.996381	100
GOTERM_BP_FAT	GO:0010627~regulation of protein kinase cascade	4	1.00756	0.644191	ZFP91-CNTF, CAV1, KLB, SYKB	290	155	13588	1.20917	1	0.996727	100
GOTERM_BP_FAT	GO:0051247~positive regulation of protein metabolic process	3	0.755668	0.677776	ZFP91-CNTF, PML, SYKB	290	109	13588	1.28959	1	0.997768	100
Annotation Cluster 78	Enrichment Score: 0.44714684466463483
Category	Term	Count	%	PValue	Genes	List Total	Pop Hits	Pop Total	Fold Enrichment	Bonferroni	Benjamini	FDR
GOTERM_BP_FAT	GO:0051346~negative regulation of hydrolase activity	3	0.755668	0.0787965	HSPA1A, BIRC5, HSPA1B, ANGPTL4	290	22	13588	6.38934	1	0.668548	74.7716
GOTERM_BP_FAT	GO:0043066~negative regulation of apoptosis	6	1.51134	0.577643	STIL, CENPF, HSPA1A, BIRC5, HSPA1B, NEFL, ANGPTL4	290	239	13588	1.17628	1	0.994031	99.9999
GOTERM_BP_FAT	GO:0043069~negative regulation of programmed cell death	6	1.51134	0.596079	STIL, CENPF, HSPA1A, BIRC5, HSPA1B, NEFL, ANGPTL4	290	244	13588	1.15218	1	0.994763	100
GOTERM_BP_FAT	GO:0060548~negative regulation of cell death	6	1.51134	0.599712	STIL, CENPF, HSPA1A, BIRC5, HSPA1B, NEFL, ANGPTL4	290	245	13588	1.14747	1	0.994841	100
Annotation Cluster 79	Enrichment Score: 0.4401107307128302
Category	Term	Count	%	PValue	Genes	List Total	Pop Hits	Pop Total	Fold Enrichment	Bonferroni	Benjamini	FDR
INTERPRO	IPR019781:WD40 repeat, subgroup	7	1.76322	0.274558	DYNC1I1, CORO2A, CDC20, TLE2, CHAF1B, WDR90, LLGL1	332	235	17763	1.59371	1	0.967689	99.1814
UP_SEQ_FEATURE	repeat:WD 6	6	1.51134	0.276305	DYNC1I1, CDC20, TLE2, CHAF1B, WDR90, LLGL1	351	161	16021	1.70101	1	0.998376	99.4885
UP_SEQ_FEATURE	repeat:WD 5	7	1.76322	0.280048	DYNC1I1, CORO2A, CDC20, TLE2, CHAF1B, WDR90, LLGL1	351	202	16021	1.58172	1	0.99822	99.53
UP_SEQ_FEATURE	repeat:WD 7	5	1.25945	0.286885	DYNC1I1, CDC20, CHAF1B, WDR90, LLGL1	351	124	16021	1.84048	1	0.998042	99.5978
INTERPRO	IPR015943:WD40/YVTN repeat-like	8	2.01511	0.341454	DYNC1I1, CORO2A, SEMA6B, CDC20, TLE2, CHAF1B, WDR90, LLGL1	332	305	17763	1.40336	1	0.98297	99.8077
UP_SEQ_FEATURE	repeat:WD 4	7	1.76322	0.346143	DYNC1I1, CORO2A, CDC20, TLE2, CHAF1B, WDR90, LLGL1	351	218	16021	1.46563	1	0.999266	99.9023
INTERPRO	IPR019775:WD40 repeat, conserved site	7	1.76322	0.348961	DYNC1I1, CORO2A, CDC20, TLE2, CHAF1B, WDR90, LLGL1	332	258	17763	1.45163	1	0.983819	99.838
INTERPRO	IPR001680:WD40 repeat	7	1.76322	0.352633	DYNC1I1, CORO2A, CDC20, TLE2, CHAF1B, WDR90, LLGL1	332	259	17763	1.44603	1	0.983732	99.8512
INTERPRO	IPR019782:WD40 repeat 2	6	1.51134	0.368565	CORO2A, CDC20, TLE2, CHAF1B, WDR90, LLGL1	332	214	17763	1.50008	1	0.98634	99.8975
UP_SEQ_FEATURE	repeat:WD 3	7	1.76322	0.388113	DYNC1I1, CORO2A, CDC20, TLE2, CHAF1B, WDR90, LLGL1	351	231	16021	1.38315	1	0.999602	99.9669
UP_SEQ_FEATURE	repeat:WD 2	7	1.76322	0.406922	DYNC1I1, CORO2A, CDC20, TLE2, CHAF1B, WDR90, LLGL1	351	235	16021	1.3596	1	0.999732	99.9801
UP_SEQ_FEATURE	repeat:WD 1	7	1.76322	0.406922	DYNC1I1, CORO2A, CDC20, TLE2, CHAF1B, WDR90, LLGL1	351	235	16021	1.3596	1	0.999732	99.9801
INTERPRO	IPR017986:WD40 repeat, region	6	1.51134	0.419781	DYNC1I1, CORO2A, CDC20, TLE2, CHAF1B, WDR90	332	228	17763	1.40797	1	0.991869	99.9711
SP_PIR_KEYWORDS	wd repeat	7	1.76322	0.440457	DYNC1I1, CORO2A, CDC20, TLE2, CHAF1B, WDR90, LLGL1	362	263	17854	1.31271	1	0.887921	99.9563
SMART	SM00320:WD40	7	1.76322	0.644571	DYNC1I1, CORO2A, CDC20, TLE2, CHAF1B, WDR90, LLGL1	232	259	9131	1.06372	1	0.998458	99.9997
Annotation Cluster 80	Enrichment Score: 0.43367729407872196
Category	Term	Count	%	PValue	Genes	List Total	Pop Hits	Pop Total	Fold Enrichment	Bonferroni	Benjamini	FDR
UP_SEQ_FEATURE	repeat:LRR 5	8	2.01511	0.156972	NFKBIL2, LRDD, CEP110, LRRC17, CENPE, LRRC55, NLRP3, PRELP	351	203	16021	1.79877	1	0.990816	93.8311
UP_SEQ_FEATURE	repeat:LRR 4	8	2.01511	0.207669	NFKBIL2, LRDD, CEP110, LRRC17, CENPE, LRRC55, NLRP3, PRELP	351	221	16021	1.65227	1	0.995329	97.7572
UP_SEQ_FEATURE	repeat:LRR 6	7	1.76322	0.218169	NFKBIL2, LRDD, CEP110, CENPE, LRRC55, NLRP3, PRELP	351	185	16021	1.72707	1	0.996206	98.1958
UP_SEQ_FEATURE	repeat:LRR 7	6	1.51134	0.259641	NFKBIL2, LRDD, CEP110, CENPE, NLRP3, PRELP	351	157	16021	1.74435	1	0.998275	99.2585
UP_SEQ_FEATURE	repeat:LRR 3	8	2.01511	0.287068	NFKBIL2, LRDD, CEP110, LRRC17, CENPE, LRRC55, NLRP3, PRELP	351	245	16021	1.49041	1	0.997872	99.5994
SP_PIR_KEYWORDS	leucine-rich repeat	8	2.01511	0.322165	NFKBIL2, LRDD, CEP110, LRRC17, CENPE, LRRC55, NLRP3, PRELP	362	275	17854	1.43478	1	0.791133	99.4373
INTERPRO	IPR001611:Leucine-rich repeat	6	1.51134	0.324068	LRDD, CEP110, LRRC17, LRRC55, NLRP3, PRELP	332	202	17763	1.5892	1	0.980443	99.7159
UP_SEQ_FEATURE	repeat:LRR 2	8	2.01511	0.361914	NFKBIL2, LRDD, CEP110, LRRC17, CENPE, LRRC55, NLRP3, PRELP	351	266	16021	1.37275	1	0.99941	99.9344
UP_SEQ_FEATURE	repeat:LRR 1	8	2.01511	0.361914	NFKBIL2, LRDD, CEP110, LRRC17, CENPE, LRRC55, NLRP3, PRELP	351	266	16021	1.37275	1	0.99941	99.9344
UP_SEQ_FEATURE	repeat:LRR 12	3	0.755668	0.517747	CEP110, CENPE, PRELP	351	79	16021	1.73331	1	0.999968	99.9993
UP_SEQ_FEATURE	repeat:LRR 11	3	0.755668	0.576175	CEP110, CENPE, PRELP	351	88	16021	1.55604	1	0.99999	99.9999
UP_SEQ_FEATURE	repeat:LRR 10	3	0.755668	0.661713	CEP110, CENPE, PRELP	351	103	16021	1.32943	1	0.999998	100
UP_SEQ_FEATURE	repeat:LRR 9	3	0.755668	0.74954	CEP110, CENPE, PRELP	351	122	16021	1.12239	1	1	100
UP_SEQ_FEATURE	repeat:LRR 8	3	0.755668	0.790883	CEP110, CENPE, PRELP	351	133	16021	1.02956	1	1	100
Annotation Cluster 81	Enrichment Score: 0.43169462221804294
Category	Term	Count	%	PValue	Genes	List Total	Pop Hits	Pop Total	Fold Enrichment	Bonferroni	Benjamini	FDR
GOTERM_MF_FAT	GO:0016702~oxidoreductase activity, acting on single donors with incorporation of molecular oxygen, incorporation of two atoms of oxygen	4	1.00756	0.149195	ALOXE3, HGD, LEPREL1, CDO1	262	68	13288	2.98339	1	0.772443	88.912
GOTERM_MF_FAT	GO:0016701~oxidoreductase activity, acting on single donors with incorporation of molecular oxygen	4	1.00756	0.153858	ALOXE3, HGD, LEPREL1, CDO1	262	69	13288	2.94015	1	0.765948	89.7112
SP_PIR_KEYWORDS	dioxygenase	4	1.00756	0.173447	ALOXE3, HGD, LEPREL1, CDO1	362	71	17854	2.77862	1	0.612961	92.0952
SP_PIR_KEYWORDS	oxidoreductase	13	3.27456	0.489662	AIFM3, HSD17B2, ALOXE3, IL4I1, HGD, CDO1, ALDH1A1, AKR1B3, CH25H, LEPREL1, LOXL2, RDH16, GFOD2	362	572	17854	1.12092	1	0.912977	99.9872
GOTERM_BP_FAT	GO:0055114~oxidation reduction	13	3.27456	0.773256	AIFM3, HSD17B2, ALOXE3, IL4I1, HGD, CDO1, ALDH1A1, AKR1B3, CH25H, LEPREL1, LOXL2, RDH16, GFOD2	290	672	13588	0.906424	1	0.999422	100
SP_PIR_KEYWORDS	iron	6	1.51134	0.780636	AIFM3, ALOXE3, CH25H, HGD, LEPREL1, CDO1	362	321	17854	0.921877	1	0.988438	100
GOTERM_MF_FAT	GO:0005506~iron ion binding	6	1.51134	0.808027	AIFM3, ALOXE3, CH25H, HGD, LEPREL1, CDO1	262	343	13288	0.887188	1	0.998912	100
Annotation Cluster 82	Enrichment Score: 0.3998539418682236
Category	Term	Count	%	PValue	Genes	List Total	Pop Hits	Pop Total	Fold Enrichment	Bonferroni	Benjamini	FDR
SP_PIR_KEYWORDS	zinc-finger	31	7.80856	0.13803	TSHZ3, GLIS3, PML, POLA1, MYO9B, ANAPC11, MCM10, GLI3, TRIM11, ZFP36L2, NEURL1B, RARA, AGAP1, NR2F2, MLL1, ZFP91-CNTF, ZFP423, NEIL3, MEX3B, ZFP704, POLE, MCM2, RACGAP1, TRERF1, ESCO2, BRCA1, UHRF1, EBF3, HIVEP3, ZFHX3, NR5A1	362	1204	17854	1.26988	1	0.547961	86.1759
GOTERM_MF_FAT	GO:0043169~cation binding	80	20.1511	0.378489	SLC5A2, ALOXE3, FIGNL1, LTBP4, MMP9, AURKB, MCM10, GLI3, CBX6, CD97, CH25H, RARA, NEURL1B, LOXL2, NR2F2, AGAP1, MLL1, MLL2, CDH23, ZFP366, ZFP423, ADAM11, AIFM3, SCUBE3, NEIL3, CDHR1, LIG1, POLE, COLEC10, PDE10A, DLL1, MCM2, CDO1, TRERF1, ESCO2, MCTP1, ADAMTS9, UHRF1, PITPNM2, NPTXR, LEPREL1, ADD2, GLIS3, TSHZ3, LIMS2, CABP2, NEK2, CD248, POLA1, KCNA4, PML, MST1, MYO9B, ANAPC11, ZFP493, TRIM11, Z…	262	3885	13288	1.04438	1	0.940903	99.8457
GOTERM_MF_FAT	GO:0046872~metal ion binding	79	19.8992	0.394525	SLC5A2, ALOXE3, FIGNL1, LTBP4, MMP9, AURKB, MCM10, GLI3, CBX6, CD97, CH25H, RARA, NEURL1B, LOXL2, NR2F2, AGAP1, MLL1, MLL2, CDH23, ZFP366, ZFP423, ADAM11, AIFM3, SCUBE3, NEIL3, CDHR1, LIG1, POLE, COLEC10, PDE10A, DLL1, MCM2, CDO1, TRERF1, ESCO2, MCTP1, ADAMTS9, UHRF1, PITPNM2, NPTXR, LEPREL1, ADD2, GLIS3, TSHZ3, LIMS2, CABP2, NEK2, CD248, KCNA4, POLA1, PML, MST1, MYO9B, ANAPC11, ZFP493, TRIM11, Z…	262	3850	13288	1.0407	1	0.946741	99.8919
SP_PIR_KEYWORDS	metal-binding	57	14.3577	0.418716	ALOXE3, FIGNL1, MMP9, AURKB, MCM10, GLI3, CBX6, CH25H, PDE4A, NEURL1B, RARA, LOXL2, NR2F2, AGAP1, MLL1, MLL2, ZFP423, AIFM3, LIG1, NEIL3, POLE, PDE10A, MCM2, CDO1, TRERF1, ESCO2, PITPNM2, UHRF1, NPTXR, LEPREL1, GLIS3, TSHZ3, LIMS2, NEK2, PML, POLA1, MYO9B, ANAPC11, ZFP493, TRIM11, ZFP36L2, PDE1B, TGM5, LHX9, COL18A1, ZFP91-CNTF, MEX3B, AGBL4, ZFP704, HGD, BIRC5, RACGAP1, BRCA1, SULF2, EBF3, HIVEP…	362	2682	17854	1.0482	1	0.877382	99.9274
GOTERM_MF_FAT	GO:0043167~ion binding	80	20.1511	0.429764	SLC5A2, ALOXE3, FIGNL1, LTBP4, MMP9, AURKB, MCM10, GLI3, CBX6, CD97, CH25H, RARA, NEURL1B, LOXL2, NR2F2, AGAP1, MLL1, MLL2, CDH23, ZFP366, ZFP423, ADAM11, AIFM3, SCUBE3, NEIL3, CDHR1, LIG1, POLE, COLEC10, PDE10A, DLL1, MCM2, CDO1, TRERF1, ESCO2, MCTP1, ADAMTS9, UHRF1, PITPNM2, NPTXR, LEPREL1, ADD2, GLIS3, TSHZ3, LIMS2, CABP2, NEK2, CD248, POLA1, KCNA4, PML, MST1, MYO9B, ANAPC11, ZFP493, TRIM11, Z…	262	3934	13288	1.03137	1	0.955913	99.9522
GOTERM_MF_FAT	GO:0008270~zinc ion binding	43	10.8312	0.481999	TSHZ3, GLIS3, LIMS2, MMP9, PML, POLA1, MYO9B, ANAPC11, MCM10, GLI3, ZFP493, TRIM11, ZFP36L2, RARA, NEURL1B, AGAP1, NR2F2, LHX9, MLL1, MLL2, COL18A1, ZFP91-CNTF, ZFP366, ZFP423, ADAM11, ZFP704, AGBL4, NEIL3, MEX3B, POLE, BIRC5, PDE10A, MCM2, RACGAP1, TRERF1, ESCO2, BRCA1, ADAMTS9, UHRF1, EBF3, HIVEP3, ZFHX3, NR5A1	262	2105	13288	1.03604	1	0.970972	99.9871
SP_PIR_KEYWORDS	zinc	39	9.82368	0.535053	TSHZ3, GLIS3, LIMS2, MMP9, PML, POLA1, MYO9B, ANAPC11, MCM10, GLI3, ZFP493, TRIM11, ZFP36L2, NEURL1B, RARA, AGAP1, NR2F2, LHX9, MLL1, MLL2, COL18A1, ZFP91-CNTF, ZFP423, ZFP704, AGBL4, NEIL3, MEX3B, POLE, BIRC5, MCM2, RACGAP1, TRERF1, ESCO2, BRCA1, UHRF1, EBF3, HIVEP3, ZFHX3, NR5A1	362	1886	17854	1.01988	1	0.931465	99.9963
GOTERM_MF_FAT	GO:0046914~transition metal ion binding	50	12.5945	0.661416	ALOXE3, MMP9, MCM10, GLI3, CH25H, NEURL1B, RARA, LOXL2, NR2F2, AGAP1, MLL1, MLL2, ZFP366, ZFP423, ADAM11, AIFM3, NEIL3, POLE, PDE10A, MCM2, CDO1, TRERF1, ESCO2, UHRF1, ADAMTS9, LEPREL1, TSHZ3, GLIS3, LIMS2, POLA1, PML, MYO9B, ANAPC11, TRIM11, ZFP493, ZFP36L2, LHX9, COL18A1, ZFP91-CNTF, MEX3B, AGBL4, ZFP704, HGD, BIRC5, RACGAP1, BRCA1, EBF3, HIVEP3, ZFHX3, NR5A1	262	2608	13288	0.972346	1	0.993897	100
Annotation Cluster 83	Enrichment Score: 0.3970266156101186
Category	Term	Count	%	PValue	Genes	List Total	Pop Hits	Pop Total	Fold Enrichment	Bonferroni	Benjamini	FDR
GOTERM_BP_FAT	GO:0001570~vasculogenesis	3	0.755668	0.232431	CAV1, HEY1, FOXM1	290	43	13588	3.26897	1	0.890131	98.8189
GOTERM_BP_FAT	GO:0001568~blood vessel development	7	1.76322	0.413541	COL18A1, DLX3, CAV1, HEY1, FOXM1, COL3A1, NR2F2	290	244	13588	1.34421	1	0.972811	99.9871
GOTERM_BP_FAT	GO:0001944~vasculature development	7	1.76322	0.439793	COL18A1, DLX3, CAV1, HEY1, FOXM1, COL3A1, NR2F2	290	250	13588	1.31194	1	0.977714	99.994
GOTERM_BP_FAT	GO:0048514~blood vessel morphogenesis	5	1.25945	0.610705	COL18A1, CAV1, HEY1, FOXM1, NR2F2	290	198	13588	1.18321	1	0.99552	100
Annotation Cluster 84	Enrichment Score: 0.3795635961272755
Category	Term	Count	%	PValue	Genes	List Total	Pop Hits	Pop Total	Fold Enrichment	Bonferroni	Benjamini	FDR
GOTERM_BP_FAT	GO:0009967~positive regulation of signal transduction	6	1.51134	0.303558	ZFP91-CNTF, KLB, CSF1, SOX4, SYKB, L1CAM	290	172	13588	1.63448	1	0.934564	99.769
GOTERM_BP_FAT	GO:0010647~positive regulation of cell communication	6	1.51134	0.37158	ZFP91-CNTF, KLB, CSF1, SOX4, SYKB, L1CAM	290	189	13588	1.48747	1	0.961064	99.9588
GOTERM_BP_FAT	GO:0010627~regulation of protein kinase cascade	4	1.00756	0.644191	ZFP91-CNTF, CAV1, KLB, SYKB	290	155	13588	1.20917	1	0.996727	100
Annotation Cluster 85	Enrichment Score: 0.3657063436409267
Category	Term	Count	%	PValue	Genes	List Total	Pop Hits	Pop Total	Fold Enrichment	Bonferroni	Benjamini	FDR
GOTERM_BP_FAT	GO:0009063~cellular amino acid catabolic process	3	0.755668	0.319355	HDC, HGD, CDO1	290	54	13588	2.60307	1	0.941223	99.8428
GOTERM_BP_FAT	GO:0009310~amine catabolic process	3	0.755668	0.403827	HDC, HGD, CDO1	290	65	13588	2.16255	1	0.970495	99.983
GOTERM_BP_FAT	GO:0016054~organic acid catabolic process	3	0.755668	0.516836	HDC, HGD, CDO1	290	81	13588	1.73538	1	0.988921	99.9995
GOTERM_BP_FAT	GO:0046395~carboxylic acid catabolic process	3	0.755668	0.516836	HDC, HGD, CDO1	290	81	13588	1.73538	1	0.988921	99.9995
Annotation Cluster 86	Enrichment Score: 0.3364797039644994
Category	Term	Count	%	PValue	Genes	List Total	Pop Hits	Pop Total	Fold Enrichment	Bonferroni	Benjamini	FDR
UP_SEQ_FEATURE	repeat:5	4	1.00756	0.278155	APC2, PSRC1, HIVEP3, HMMR	351	84	16021	2.17352	1	0.998298	99.5094
UP_SEQ_FEATURE	repeat:4	4	1.00756	0.379785	APC2, PSRC1, HIVEP3, HMMR	351	101	16021	1.80768	1	0.999551	99.9587
UP_SEQ_FEATURE	repeat:3	4	1.00756	0.483708	APC2, PSRC1, HIVEP3, HMMR	351	119	16021	1.53425	1	0.999932	99.9979
UP_SEQ_FEATURE	repeat:1	4	1.00756	0.630972	APC2, PSRC1, HIVEP3, HMMR	351	148	16021	1.23362	1	0.999996	100
UP_SEQ_FEATURE	repeat:2	4	1.00756	0.644441	APC2, PSRC1, HIVEP3, HMMR	351	151	16021	1.20911	1	0.999997	100
Annotation Cluster 87	Enrichment Score: 0.32066027213113174
Category	Term	Count	%	PValue	Genes	List Total	Pop Hits	Pop Total	Fold Enrichment	Bonferroni	Benjamini	FDR
GOTERM_BP_FAT	GO:0006633~fatty acid biosynthetic process	4	1.00756	0.247754	ALOXE3, CH25H, SYKB, BRCA1	290	81	13588	2.31384	1	0.90261	99.158
GOTERM_BP_FAT	GO:0008610~lipid biosynthetic process	8	2.01511	0.396485	ALDH1A1, ALOXE3, HSD17B2, CH25H, SYKB, RDH16, FABP5, BRCA1	290	285	13588	1.31523	1	0.968847	99.9791
GOTERM_BP_FAT	GO:0016053~organic acid biosynthetic process	4	1.00756	0.580126	ALOXE3, CH25H, SYKB, BRCA1	290	141	13588	1.32922	1	0.994127	100
GOTERM_BP_FAT	GO:0046394~carboxylic acid biosynthetic process	4	1.00756	0.580126	ALOXE3, CH25H, SYKB, BRCA1	290	141	13588	1.32922	1	0.994127	100
GOTERM_BP_FAT	GO:0006631~fatty acid metabolic process	4	1.00756	0.754062	ALOXE3, CH25H, SYKB, BRCA1	290	184	13588	1.01859	1	0.999289	100
Annotation Cluster 88	Enrichment Score: 0.3037671618073898
Category	Term	Count	%	PValue	Genes	List Total	Pop Hits	Pop Total	Fold Enrichment	Bonferroni	Benjamini	FDR
INTERPRO	IPR013761:Sterile alpha motif-type	3	0.755668	0.389221	SASH1, SAMD12, SHANK2	332	72	17763	2.22929	1	0.989326	99.9377
INTERPRO	IPR001660:Sterile alpha motif SAM	3	0.755668	0.484234	SASH1, SAMD12, SHANK2	332	87	17763	1.84493	1	0.99557	99.995
SMART	SM00454:SAM	3	0.755668	0.650798	SASH1, SAMD12, SHANK2	232	87	9131	1.35716	1	0.998254	99.9997
Annotation Cluster 89	Enrichment Score: 0.2892221664541545
Category	Term	Count	%	PValue	Genes	List Total	Pop Hits	Pop Total	Fold Enrichment	Bonferroni	Benjamini	FDR
UP_SEQ_FEATURE	compositionally biased region:Poly-Gly	7	1.76322	0.314028	ZFP36L2, CDCA8, MEX3B, KCNA4, DOS, ZFHX3, MLL1	351	211	16021	1.51425	1	0.998478	99.7864
UP_SEQ_FEATURE	compositionally biased region:Poly-Pro	8	2.01511	0.603762	ZFP36L2, HIPK4, DOS, SOX9, SHANK2, ZFHX3, NCOR2, MLL1	351	336	16021	1.08676	1	0.999993	100
UP_SEQ_FEATURE	compositionally biased region:Poly-Ala	6	1.51134	0.715319	ZFP36L2, KCNA4, DOS, ZFHX3, BRCA1, NCOR2	351	273	16021	1.00316	1	1	100
Annotation Cluster 90	Enrichment Score: 0.27590345059466365
Category	Term	Count	%	PValue	Genes	List Total	Pop Hits	Pop Total	Fold Enrichment	Bonferroni	Benjamini	FDR
GOTERM_CC_FAT	GO:0000267~cell fraction	13	3.27456	0.409729	ACTB, CAV1, SEPT3, PML, EPHX1, ITGA3, L1CAM, STX1B, PITPNM2, CCNB2, ANK3, RDH16, PLEC	230	596	12504	1.18582	1	0.85055	99.8966
GOTERM_CC_FAT	GO:0005626~insoluble fraction	11	2.77078	0.502627	SEPT3, CAV1, CCNB2, ANK3, PML, EPHX1, L1CAM, ITGA3, RDH16, STX1B, PLEC	230	528	12504	1.13261	1	0.910734	99.9889
GOTERM_CC_FAT	GO:0005624~membrane fraction	9	2.267	0.722018	SEPT3, CAV1, CCNB2, ANK3, EPHX1, L1CAM, ITGA3, RDH16, STX1B	230	510	12504	0.959386	1	0.982509	100
Annotation Cluster 91	Enrichment Score: 0.27142189868084404
Category	Term	Count	%	PValue	Genes	List Total	Pop Hits	Pop Total	Fold Enrichment	Bonferroni	Benjamini	FDR
INTERPRO	IPR019787:Zinc finger, PHD-finger	3	0.755668	0.447282	UHRF1, MLL1, MLL2	332	81	17763	1.98159	1	0.993098	99.986
INTERPRO	IPR001965:Zinc finger, PHD-type	3	0.755668	0.508005	UHRF1, MLL1, MLL2	332	91	17763	1.76384	1	0.996769	99.9976
SMART	SM00249:PHD	3	0.755668	0.67497	UHRF1, MLL1, MLL2	232	91	9131	1.29751	1	0.99822	99.9999
Annotation Cluster 92	Enrichment Score: 0.2649550237864745
Category	Term	Count	%	PValue	Genes	List Total	Pop Hits	Pop Total	Fold Enrichment	Bonferroni	Benjamini	FDR
GOTERM_BP_FAT	GO:0009416~response to light stimulus	4	1.00756	0.346436	PDE1B, ARRB1, PML, NLGN3	290	98	13588	1.91246	1	0.951376	99.9205
GOTERM_BP_FAT	GO:0009314~response to radiation	4	1.00756	0.589708	PDE1B, ARRB1, PML, NLGN3	290	143	13588	1.31063	1	0.994577	100
GOTERM_BP_FAT	GO:0009628~response to abiotic stimulus	5	1.25945	0.785009	PDE1B, ARRB1, PML, HSPA1A, NLGN3, HSPA1B	290	251	13588	0.93337	1	0.999547	100
Annotation Cluster 93	Enrichment Score: 0.2560410725850478
Category	Term	Count	%	PValue	Genes	List Total	Pop Hits	Pop Total	Fold Enrichment	Bonferroni	Benjamini	FDR
UP_SEQ_FEATURE	zinc finger region:C2H2-type 5	7	1.76322	0.224694	ZFP91-CNTF, TSHZ3, ZFP423, GLIS3, HIVEP3, GLI3, ZFHX3	351	187	16021	1.70859	1	0.996534	98.4264
UP_SEQ_FEATURE	zinc finger region:C2H2-type 4	7	1.76322	0.295003	ZFP91-CNTF, TSHZ3, ZFP423, GLIS3, HIVEP3, GLI3, ZFHX3	351	206	16021	1.55101	1	0.998104	99.6663
UP_SEQ_FEATURE	zinc finger region:C2H2-type 1	7	1.76322	0.480104	ZFP91-CNTF, TSHZ3, GLIS3, HIVEP3, TRERF1, GLI3, ZFHX3	351	254	16021	1.2579	1	0.999939	99.9977
UP_SEQ_FEATURE	zinc finger region:C2H2-type 2	7	1.76322	0.489413	ZFP91-CNTF, TSHZ3, ZFP423, HIVEP3, TRERF1, GLI3, ZFHX3	351	259	16021	1.23362	1	0.999935	99.9983
UP_SEQ_FEATURE	zinc finger region:C2H2-type 3	6	1.51134	0.647741	ZFP91-CNTF, ZFP423, GLIS3, TRERF1, GLI3, ZFHX3	351	252	16021	1.08676	1	0.999997	100
INTERPRO	IPR007087:Zinc finger, C2H2-type	12	3.02267	0.72791	ZFP366, ZFP91-CNTF, TSHZ3, ZFP423, GLIS3, ZFP704, HIVEP3, PCSK6, TRERF1, GLI3, ZFHX3, ZFP493	332	681	17763	0.942784	1	0.999916	100
INTERPRO	IPR015880:Zinc finger, C2H2-like	11	2.77078	0.813554	ZFP366, ZFP91-CNTF, TSHZ3, ZFP423, GLIS3, ZFP704, HIVEP3, TRERF1, GLI3, ZFHX3, ZFP493	332	676	17763	0.870611	1	0.999991	100
INTERPRO	IPR013087:Zinc finger, C2H2-type/integrase, DNA-binding	8	2.01511	0.847282	ZFP366, ZFP91-CNTF, ZFP423, GLIS3, HIVEP3, GLI3, ZFHX3, ZFP493	332	514	17763	0.832732	1	0.999997	100
SMART	SM00355:ZnF_C2H2	11	2.77078	0.980188	ZFP366, ZFP91-CNTF, TSHZ3, ZFP423, GLIS3, ZFP704, HIVEP3, TRERF1, GLI3, ZFHX3, ZFP493	232	676	9131	0.640437	1	1	100
Annotation Cluster 94	Enrichment Score: 0.23397437581778152
Category	Term	Count	%	PValue	Genes	List Total	Pop Hits	Pop Total	Fold Enrichment	Bonferroni	Benjamini	FDR
INTERPRO	IPR002110:Ankyrin	6	1.51134	0.400145	NOTCH3, NFKBIL2, NRARP, ANK3, TANC2, AGAP1	332	223	17763	1.43954	1	0.990358	99.9525
SP_PIR_KEYWORDS	ank repeat	6	1.51134	0.467115	NOTCH3, NFKBIL2, NRARP, ANK3, TANC2, AGAP1	362	222	17854	1.33298	1	0.901059	99.9772
UP_SEQ_FEATURE	repeat:ANK 1	5	1.25945	0.603233	NOTCH3, NFKBIL2, NRARP, TANC2, AGAP1	351	191	16021	1.19487	1	0.999993	100
UP_SEQ_FEATURE	repeat:ANK 2	5	1.25945	0.603233	NOTCH3, NFKBIL2, NRARP, TANC2, AGAP1	351	191	16021	1.19487	1	0.999993	100
SMART	SM00248:ANK	6	1.51134	0.670286	NOTCH3, NFKBIL2, NRARP, ANK3, TANC2, AGAP1	232	223	9131	1.05895	1	0.998444	99.9999
UP_SEQ_FEATURE	repeat:ANK 3	3	0.755668	0.865529	NOTCH3, NFKBIL2, TANC2	351	159	16021	0.861205	1	1	100
Annotation Cluster 95	Enrichment Score: 0.23308253374589458
Category	Term	Count	%	PValue	Genes	List Total	Pop Hits	Pop Total	Fold Enrichment	Bonferroni	Benjamini	FDR
GOTERM_BP_FAT	GO:0035295~tube development	8	2.01511	0.327701	STIL, FGFR4, TIMELESS, CSF1, TCFAP2A, PML, RARA, GLI3	290	264	13588	1.41985	1	0.944903	99.8722
GOTERM_BP_FAT	GO:0030324~lung development	3	0.755668	0.687422	FGFR4, TIMELESS, GLI3	290	111	13588	1.26636	1	0.998026	100
GOTERM_BP_FAT	GO:0030323~respiratory tube development	3	0.755668	0.69683	FGFR4, TIMELESS, GLI3	290	113	13588	1.24394	1	0.998288	100
GOTERM_BP_FAT	GO:0060541~respiratory system development	3	0.755668	0.744461	FGFR4, TIMELESS, GLI3	290	124	13588	1.13359	1	0.999191	100
Annotation Cluster 96	Enrichment Score: 0.23215658598680983
Category	Term	Count	%	PValue	Genes	List Total	Pop Hits	Pop Total	Fold Enrichment	Bonferroni	Benjamini	FDR
UP_SEQ_FEATURE	repeat:TPR 2	4	1.00756	0.543013	NFKBIL2, TANC2, LEPREL1, ERCC6L	351	130	16021	1.40443	1	0.999983	99.9997
UP_SEQ_FEATURE	repeat:TPR 1	4	1.00756	0.543013	NFKBIL2, TANC2, LEPREL1, ERCC6L	351	130	16021	1.40443	1	0.999983	99.9997
SP_PIR_KEYWORDS	tpr repeat	4	1.00756	0.545428	NFKBIL2, TANC2, LEPREL1, ERCC6L	362	141	17854	1.39916	1	0.932473	99.9973
UP_SEQ_FEATURE	repeat:TPR 3	3	0.755668	0.73285	NFKBIL2, TANC2, LEPREL1	351	118	16021	1.16044	1	1	100
Annotation Cluster 97	Enrichment Score: 0.21682670260284914
Category	Term	Count	%	PValue	Genes	List Total	Pop Hits	Pop Total	Fold Enrichment	Bonferroni	Benjamini	FDR
GOTERM_BP_FAT	GO:0034504~protein localization in nucleus	3	0.755668	0.373604	SYNE2, PML, NR5A1	290	61	13588	2.30435	1	0.960859	99.961
GOTERM_BP_FAT	GO:0033365~protein localization in organelle	3	0.755668	0.61478	SYNE2, PML, NR5A1	290	97	13588	1.44913	1	0.9957	100
GOTERM_BP_FAT	GO:0034613~cellular protein localization	6	1.51134	0.766242	CCDC99, SYNE2, AKAP12, PML, STX1B, NR5A1	290	299	13588	0.940238	1	0.999385	100
GOTERM_BP_FAT	GO:0070727~cellular macromolecule localization	6	1.51134	0.771251	CCDC99, SYNE2, AKAP12, PML, STX1B, NR5A1	290	301	13588	0.93399	1	0.99941	100
Annotation Cluster 98	Enrichment Score: 0.1970134930927937
Category	Term	Count	%	PValue	Genes	List Total	Pop Hits	Pop Total	Fold Enrichment	Bonferroni	Benjamini	FDR
INTERPRO	IPR016186:C-type lectin-like	4	1.00756	0.422761	COL18A1, CLEC3B, CD248, COLEC10	332	127	17763	1.68513	1	0.991186	99.9733
INTERPRO	IPR018378:C-type lectin, conserved site	3	0.755668	0.580164	CLEC3B, CD248, COLEC10	332	104	17763	1.54336	1	0.999025	99.9998
UP_SEQ_FEATURE	domain:C-type lectin	3	0.755668	0.588437	CLEC3B, CD248, COLEC10	351	90	16021	1.52146	1	0.999991	99.9999
GOTERM_MF_FAT	GO:0030246~carbohydrate binding	7	1.76322	0.594122	CLEC3B, CD248, COLEC10, PTN, L1CAM, FN1, HMMR	262	317	13288	1.11995	1	0.989562	99.9995
INTERPRO	IPR001304:C-type lectin	3	0.755668	0.648863	CLEC3B, CD248, COLEC10	332	118	17763	1.36025	1	0.999624	100
GOTERM_MF_FAT	GO:0005529~sugar binding	4	1.00756	0.693935	CLEC3B, CD248, COLEC10, L1CAM	262	181	13288	1.12083	1	0.99559	100
SMART	SM00034:CLECT	3	0.755668	0.80438	CLEC3B, CD248, COLEC10	232	118	9131	1.00062	1	0.999699	100
SP_PIR_KEYWORDS	Lectin	3	0.755668	0.854548	CLEC3B, CD248, COLEC10	362	167	17854	0.885996	1	0.994995	100
Annotation Cluster 99	Enrichment Score: 0.19445620306936998
Category	Term	Count	%	PValue	Genes	List Total	Pop Hits	Pop Total	Fold Enrichment	Bonferroni	Benjamini	FDR
INTERPRO	IPR000832:GPCR, family 2, secretin-like	3	0.755668	0.197663	CD97, GIPR, GLP2R	332	44	17763	3.64793	1	0.952255	96.3006
INTERPRO	IPR017983:GPCR, family 2, secretin-like, conserved site	3	0.755668	0.204474	CD97, GIPR, GLP2R	332	45	17763	3.56687	1	0.951841	96.7439
INTERPRO	IPR017981:GPCR, family 2-like	3	0.755668	0.294237	CD97, GIPR, GLP2R	332	58	17763	2.7674	1	0.974454	99.4577
KEGG_PATHWAY	mmu04080:Neuroactive ligand-receptor interaction	3	0.755668	0.955383	C3AR1, GIPR, GLP2R	106	260	5738	0.624601	1	0.999101	100
PIR_SUPERFAMILY	PIRSF800006:rhodopsin-like G protein-coupled receptors	3	0.755668	1	C3AR1, GPR162, MRGPRF	134	1200	8136	0.151791	1	1	100
SP_PIR_KEYWORDS	g-protein coupled receptor	6	1.51134	1	CD97, C3AR1, GPR162, GIPR, MRGPRF, GLP2R	362	1411	17854	0.209725	1	1	100
SP_PIR_KEYWORDS	transducer	6	1.51134	1	CD97, C3AR1, GPR162, GIPR, MRGPRF, GLP2R	362	1467	17854	0.20172	1	1	100
INTERPRO	IPR000276:7TM GPCR, rhodopsin-like	3	0.755668	1	C3AR1, GPR162, MRGPRF	332	1458	17763	0.110089	1	1	100
GOTERM_BP_FAT	GO:0007186~G-protein coupled receptor protein signaling pathway	8	2.01511	1	CD97, C3AR1, GPR162, GIPR, SYKB, MRGPRF, GLP2R, APLN	290	1877	13588	0.199702	1	1	100
INTERPRO	IPR017452:GPCR, rhodopsin-like superfamily	3	0.755668	1	C3AR1, GPR162, MRGPRF	332	1575	17763	0.10191	1	1	100
Annotation Cluster 100	Enrichment Score: 0.1933162781216311
Category	Term	Count	%	PValue	Genes	List Total	Pop Hits	Pop Total	Fold Enrichment	Bonferroni	Benjamini	FDR
UP_SEQ_FEATURE	domain:Ig-like C2-type	4	1.00756	0.367886	ROR1, CNTFR, CD200R3, CD200R2	351	99	16021	1.8442	1	0.999445	99.9437
INTERPRO	IPR003598:Immunoglobulin subtype 2	5	1.25945	0.462811	FGFR4, ROR1, L1CAM, CNTFR, KIRREL3	332	187	17763	1.43056	1	0.9942	99.9909
UP_SEQ_FEATURE	domain:Ig-like C2-type 1	4	1.00756	0.543013	FGFR4, L1CAM, MERTK, KIRREL3	351	130	16021	1.40443	1	0.999983	99.9997
UP_SEQ_FEATURE	domain:Ig-like C2-type 2	4	1.00756	0.548209	FGFR4, L1CAM, MERTK, KIRREL3	351	131	16021	1.39371	1	0.999984	99.9998
UP_SEQ_FEATURE	domain:Ig-like C2-type 3	3	0.755668	0.569944	FGFR4, L1CAM, KIRREL3	351	87	16021	1.57393	1	0.99999	99.9999
INTERPRO	IPR013151:Immunoglobulin	4	1.00756	0.647742	FGFR4, L1CAM, CNTFR, MERTK	332	178	17763	1.20231	1	0.999648	100
INTERPRO	IPR013098:Immunoglobulin I-set	3	0.755668	0.688136	ROR1, L1CAM, KIRREL3	332	127	17763	1.26385	1	0.99983	100
INTERPRO	IPR003599:Immunoglobulin subtype	6	1.51134	0.696632	2210010C17RIK, L1CAM, MERTK, SECTM1A, CD200R2, KIRREL3	332	313	17763	1.02562	1	0.999847	100
SMART	SM00408:IGc2	5	1.25945	0.701361	FGFR4, ROR1, L1CAM, CNTFR, KIRREL3	232	187	9131	1.05235	1	0.998624	100
SP_PIR_KEYWORDS	Immunoglobulin domain	8	2.01511	0.795502	FGFR4, ROR1, L1CAM, CNTFR, MERTK, CD200R3, CD200R2, KIRREL3	362	443	17854	0.890663	1	0.989692	100
INTERPRO	IPR007110:Immunoglobulin-like	10	2.51889	0.797041	FGFR4, 2210010C17RIK, LOC547349, ROR1, L1CAM, CNTFR, MERTK, CD200R3, CD200R2, KIRREL3	332	604	17763	0.885811	1	0.999985	100
INTERPRO	IPR013783:Immunoglobulin-like fold	10	2.51889	0.852251	FGFR4, 2210010C17RIK, LOC547349, ROR1, L1CAM, CNTFR, TGM5, MERTK, CD200R2, KIRREL3	332	644	17763	0.830792	1	0.999998	100
SMART	SM00409:IG	6	1.51134	0.902552	2210010C17RIK, L1CAM, MERTK, SECTM1A, CD200R2, KIRREL3	232	313	9131	0.754462	1	0.999982	100
Annotation Cluster 101	Enrichment Score: 0.1789700706064478
Category	Term	Count	%	PValue	Genes	List Total	Pop Hits	Pop Total	Fold Enrichment	Bonferroni	Benjamini	FDR
GOTERM_BP_FAT	GO:0051249~regulation of lymphocyte activation	4	1.00756	0.594447	HLX, CENPF, SYKB, TCF3	290	144	13588	1.30153	1	0.994739	100
GOTERM_BP_FAT	GO:0051251~positive regulation of lymphocyte activation	3	0.755668	0.597632	HLX, SYKB, TCF3	290	94	13588	1.49538	1	0.994782	100
GOTERM_BP_FAT	GO:0002696~positive regulation of leukocyte activation	3	0.755668	0.625898	HLX, SYKB, TCF3	290	99	13588	1.41985	1	0.996217	100
GOTERM_BP_FAT	GO:0050867~positive regulation of cell activation	3	0.755668	0.636767	HLX, SYKB, TCF3	290	101	13588	1.39174	1	0.996604	100
GOTERM_BP_FAT	GO:0002694~regulation of leukocyte activation	4	1.00756	0.639851	HLX, CENPF, SYKB, TCF3	290	154	13588	1.21702	1	0.996698	100
GOTERM_BP_FAT	GO:0050865~regulation of cell activation	4	1.00756	0.648494	HLX, CENPF, SYKB, TCF3	290	156	13588	1.20141	1	0.996819	100
GOTERM_BP_FAT	GO:0050863~regulation of T cell activation	3	0.755668	0.672863	HLX, CENPF, SYKB	290	108	13588	1.30153	1	0.997627	100
GOTERM_BP_FAT	GO:0002684~positive regulation of immune system process	3	0.755668	0.936043	HLX, SYKB, TCF3	290	206	13588	0.682357	1	0.999997	100
Annotation Cluster 102	Enrichment Score: 0.17884342085820698
Category	Term	Count	%	PValue	Genes	List Total	Pop Hits	Pop Total	Fold Enrichment	Bonferroni	Benjamini	FDR
GOTERM_BP_FAT	GO:0007611~learning or memory	4	1.00756	0.293929	PDE1B, PTN, ITGA3, NLGN3	290	89	13588	2.10585	1	0.930061	99.7091
GOTERM_BP_FAT	GO:0007612~learning	3	0.755668	0.342783	PDE1B, PTN, NLGN3	290	57	13588	2.46606	1	0.950068	99.9127
GOTERM_BP_FAT	GO:0050953~sensory perception of light stimulus	3	0.755668	0.642108	CDHR1, MYO7A, CDH23	290	102	13588	1.37809	1	0.996685	100
GOTERM_BP_FAT	GO:0007610~behavior	7	1.76322	0.865418	C3AR1, PDE1B, PTN, ITGA3, NLGN3, CDH23, CCL6	290	405	13588	0.809842	1	0.99994	100
GOTERM_BP_FAT	GO:0050877~neurological system process	11	2.77078	1	PDE1B, ARRB1, CDHR1, MYO7A, SLC12A5, PTN, ITGA3, NLGN3, STX1B, NEFL, CDH23	290	1681	13588	0.306607	1	1	100
GOTERM_BP_FAT	GO:0050890~cognition	8	2.01511	1	PDE1B, ARRB1, CDHR1, MYO7A, PTN, ITGA3, NLGN3, CDH23	290	1480	13588	0.253271	1	1	100
GOTERM_BP_FAT	GO:0007600~sensory perception	4	1.00756	1	ARRB1, CDHR1, MYO7A, CDH23	290	1402	13588	0.133681	1	1	100
Annotation Cluster 103	Enrichment Score: 0.1762173134799303
Category	Term	Count	%	PValue	Genes	List Total	Pop Hits	Pop Total	Fold Enrichment	Bonferroni	Benjamini	FDR
INTERPRO	IPR000980:SH2 motif	3	0.755668	0.615686	SH2D3C, SLA2, SYKB	332	111	17763	1.44603	1	0.999372	99.9999
SP_PIR_KEYWORDS	SH2 domain	3	0.755668	0.619568	SH2D3C, SLA2, SYKB	362	103	17854	1.43652	1	0.954427	99.9997
SMART	SM00252:SH2	3	0.755668	0.776068	SH2D3C, SLA2, SYKB	232	111	9131	1.06372	1	0.99953	100
Annotation Cluster 104	Enrichment Score: 0.17309414604366669
Category	Term	Count	%	PValue	Genes	List Total	Pop Hits	Pop Total	Fold Enrichment	Bonferroni	Benjamini	FDR
GOTERM_MF_FAT	GO:0030246~carbohydrate binding	7	1.76322	0.594122	CLEC3B, CD248, COLEC10, PTN, L1CAM, FN1, HMMR	262	317	13288	1.11995	1	0.989562	99.9995
GOTERM_MF_FAT	GO:0005539~glycosaminoglycan binding	3	0.755668	0.659069	PTN, FN1, HMMR	262	114	13288	1.33467	1	0.99413	100
GOTERM_MF_FAT	GO:0030247~polysaccharide binding	3	0.755668	0.720126	PTN, FN1, HMMR	262	128	13288	1.18869	1	0.996052	100
GOTERM_MF_FAT	GO:0001871~pattern binding	3	0.755668	0.720126	PTN, FN1, HMMR	262	128	13288	1.18869	1	0.996052	100
Annotation Cluster 105	Enrichment Score: 0.16911668861777943
Category	Term	Count	%	PValue	Genes	List Total	Pop Hits	Pop Total	Fold Enrichment	Bonferroni	Benjamini	FDR
UP_SEQ_FEATURE	zinc finger region:RING-type	7	1.76322	0.188223	UHRF1, MEX3B, PML, NEURL1B, ANAPC11, BRCA1, TRIM11	351	176	16021	1.81538	1	0.994901	96.669
KEGG_PATHWAY	mmu04120:Ubiquitin mediated proteolysis	5	1.25945	0.237603	PML, CDC20, ANAPC11, UBE2C, BRCA1	106	136	5738	1.99015	1	0.65097	94.9905
INTERPRO	IPR001841:Zinc finger, RING-type	7	1.76322	0.441901	UHRF1, MEX3B, PML, NEURL1B, ANAPC11, BRCA1, TRIM11	332	286	17763	1.30951	1	0.992969	99.9839
SP_PIR_KEYWORDS	ligase	7	1.76322	0.535945	UHRF1, LIG1, NEURL1B, UBE2C, BRCA1, PFAS, TRIM11	362	290	17854	1.19049	1	0.929738	99.9964
INTERPRO	IPR018957:Zinc finger, C3HC4 RING-type	5	1.25945	0.585393	UHRF1, MEX3B, PML, BRCA1, TRIM11	332	219	17763	1.22153	1	0.99904	99.9998
INTERPRO	IPR017907:Zinc finger, RING-type, conserved site	5	1.25945	0.699962	UHRF1, MEX3B, PML, BRCA1, TRIM11	332	254	17763	1.05321	1	0.999845	100
SMART	SM00184:RING	7	1.76322	0.735966	UHRF1, MEX3B, PML, NEURL1B, ANAPC11, BRCA1, TRIM11	232	286	9131	0.963302	1	0.999118	100
GOTERM_BP_FAT	GO:0044265~cellular macromolecule catabolic process	10	2.51889	0.90569	ZFP36L2, DNA2, UHRF1, PCSK9, CDC20, NEURL1B, ANAPC11, UBE2C, BRCA1, TRIM11	290	609	13588	0.769379	1	0.999986	100
SP_PIR_KEYWORDS	ubl conjugation pathway	7	1.76322	0.929122	UHRF1, CDC20, NEURL1B, ANAPC11, UBE2C, BRCA1, TRIM11	362	484	17854	0.713312	1	0.998978	100
GOTERM_BP_FAT	GO:0009057~macromolecule catabolic process	10	2.51889	0.941577	ZFP36L2, DNA2, UHRF1, PCSK9, CDC20, NEURL1B, ANAPC11, UBE2C, BRCA1, TRIM11	290	654	13588	0.71644	1	0.999998	100
GOTERM_BP_FAT	GO:0044257~cellular protein catabolic process	8	2.01511	0.942639	UHRF1, PCSK9, CDC20, NEURL1B, ANAPC11, UBE2C, BRCA1, TRIM11	290	537	13588	0.698029	1	0.999998	100
GOTERM_BP_FAT	GO:0030163~protein catabolic process	8	2.01511	0.954496	UHRF1, PCSK9, CDC20, NEURL1B, ANAPC11, UBE2C, BRCA1, TRIM11	290	556	13588	0.674175	1	0.999999	100
GOTERM_BP_FAT	GO:0006508~proteolysis	16	4.03023	0.959775	ADAM11, MCPT1, MMP9, AGBL4, MST1, CDC20, ESPL1, ANAPC11, UBE2C, BRCA1, TRIM11, UHRF1, ADAMTS9, PCSK9, NEURL1B, PCSK6	290	1034	13588	0.725032	1	1	100
GOTERM_BP_FAT	GO:0019941~modification-dependent protein catabolic process	7	1.76322	0.96203	UHRF1, CDC20, NEURL1B, ANAPC11, UBE2C, BRCA1, TRIM11	290	508	13588	0.645642	1	1	100
GOTERM_BP_FAT	GO:0043632~modification-dependent macromolecule catabolic process	7	1.76322	0.96203	UHRF1, CDC20, NEURL1B, ANAPC11, UBE2C, BRCA1, TRIM11	290	508	13588	0.645642	1	1	100
GOTERM_BP_FAT	GO:0051603~proteolysis involved in cellular protein catabolic process	7	1.76322	0.973215	UHRF1, CDC20, NEURL1B, ANAPC11, UBE2C, BRCA1, TRIM11	290	534	13588	0.614206	1	1	100
Annotation Cluster 106	Enrichment Score: 0.1480248021653504
Category	Term	Count	%	PValue	Genes	List Total	Pop Hits	Pop Total	Fold Enrichment	Bonferroni	Benjamini	FDR
GOTERM_BP_FAT	GO:0007267~cell-cell signaling	8	2.01511	0.42043	FGFR4, LTBP4, DLGAP5, TNC, SLC12A5, SYKB, NLGN3, STX1B	290	290	13588	1.29256	1	0.974123	99.9894
GOTERM_BP_FAT	GO:0007268~synaptic transmission	3	0.755668	0.895517	SLC12A5, NLGN3, STX1B	290	178	13588	0.789694	1	0.999978	100
GOTERM_BP_FAT	GO:0019226~transmission of nerve impulse	3	0.755668	0.95534	SLC12A5, NLGN3, STX1B	290	226	13588	0.621971	1	0.999999	100
Annotation Cluster 107	Enrichment Score: 0.13849748204596496
Category	Term	Count	%	PValue	Genes	List Total	Pop Hits	Pop Total	Fold Enrichment	Bonferroni	Benjamini	FDR
INTERPRO	IPR005225:Small GTP-binding protein	4	1.00756	0.592494	REM1, EEF2, AGAP1, ARL4C	332	164	17763	1.30495	1	0.99909	99.9999
GOTERM_BP_FAT	GO:0007264~small GTPase mediated signal transduction	6	1.51134	0.645228	SH2D3C, IQGAP3, REM1, RTKN, AGAP1, ARL4C	290	258	13588	1.08966	1	0.996717	100
GOTERM_MF_FAT	GO:0019001~guanyl nucleotide binding	7	1.76322	0.721798	SEPT3, REM1, RTKN, PDE10A, EEF2, AGAP1, ARL4C	262	363	13288	0.978025	1	0.995873	100
GOTERM_MF_FAT	GO:0032561~guanyl ribonucleotide binding	7	1.76322	0.721798	SEPT3, REM1, RTKN, PDE10A, EEF2, AGAP1, ARL4C	262	363	13288	0.978025	1	0.995873	100
SP_PIR_KEYWORDS	gtp-binding	6	1.51134	0.76182	SEPT3, REM1, RTKN, EEF2, AGAP1, ARL4C	362	313	17854	0.94544	1	0.985888	100
GOTERM_MF_FAT	GO:0005525~GTP binding	6	1.51134	0.829093	SEPT3, REM1, RTKN, EEF2, AGAP1, ARL4C	262	354	13288	0.85962	1	0.999055	100
UP_SEQ_FEATURE	nucleotide phosphate-binding region:GTP	5	1.25945	0.852774	SEPT3, REM1, EEF2, AGAP1, ARL4C	351	274	16021	0.832917	1	1	100
Annotation Cluster 108	Enrichment Score: 0.13367300560344095
Category	Term	Count	%	PValue	Genes	List Total	Pop Hits	Pop Total	Fold Enrichment	Bonferroni	Benjamini	FDR
GOTERM_BP_FAT	GO:0006928~cell motion	9	2.267	0.525378	EGFR, SYNE2, ANK3, CD34, L1CAM, ITGA3, NR2F2, GLI3, GAP43	290	367	13588	1.14904	1	0.989904	99.9996
GOTERM_BP_FAT	GO:0016477~cell migration	5	1.25945	0.754888	EGFR, SYNE2, CD34, ITGA3, NR2F2	290	240	13588	0.976149	1	0.999285	100
GOTERM_BP_FAT	GO:0048870~cell motility	5	1.25945	0.857979	EGFR, SYNE2, CD34, ITGA3, NR2F2	290	284	13588	0.824915	1	0.99993	100
GOTERM_BP_FAT	GO:0051674~localization of cell	5	1.25945	0.857979	EGFR, SYNE2, CD34, ITGA3, NR2F2	290	284	13588	0.824915	1	0.99993	100
Annotation Cluster 109	Enrichment Score: 0.12718565756891095
Category	Term	Count	%	PValue	Genes	List Total	Pop Hits	Pop Total	Fold Enrichment	Bonferroni	Benjamini	FDR
SP_PIR_KEYWORDS	glycoprotein	80	20.1511	0.22301	NXPH3, SLC5A2, GPR162, PEAR1, LTBP4, MMP9, IL4I1, L1CAM, AQP1, SLC7A4, CBX6, SDC3, CD97, NOV, CH25H, CHST12, STRA6, GLP2R, LOXL2, CD200R3, CD200R2, KIRREL3, CDH23, EGFR, INA, ADAM11, SCUBE3, MCPT1, CDHR1, COLEC10, KRT13, MRGPRF, DLL1, PRELP, NPTXR, CD34, SERPINF2, GIPR, ROR1, SERPINB2, LEPREL1, C3AR1, FGFR4, TNC, CD248, CSF1, COL3A1, KCNA4, MST1, CNTFR, SCARF2, HMMR, B3GNT8, COL27A1, PCSK9, D1300…	362	3600	17854	1.09601	1	0.686241	96.5316
GOTERM_CC_FAT	GO:0005886~plasma membrane	56	14.1058	0.41491	GPRIN1, SLC5A2, GPR162, SEPT3, PEAR1, TLN2, MYO7A, L1CAM, AQP1, CBX6, CD97, VEPH1, STRA6, GLP2R, DLG5, CD200R3, CD200R2, KIRREL3, CDH23, EGFR, SLA2, CDHR1, DLL1, MRGPRF, NPTXR, CD34, GIPR, ROR1, GAP43, ADD2, C3AR1, CAV1, LIMS2, CABP2, APC2, CD248, CSF1, KCNA4, CNTFR, MDC1, PTK2B, LOC547349, PPL, D130043K22RIK, FN1, LY6C1, TCIRG1, KLB, SLC12A5, ITGA3, SYKB, LY6I, SECTM1A, SHANK2, PCDH19, NOTCH3, E…	230	2906	12504	1.04764	1	0.851287	99.9078
SP_PIR_KEYWORDS	cell membrane	37	9.3199	0.423802	GPRIN1, C3AR1, CAV1, GPR162, LIMS2, PEAR1, APC2, CABP2, TLN2, CSF1, CNTFR, L1CAM, CD97, VEPH1, PTK2B, PPL, STRA6, D130043K22RIK, GLP2R, KIRREL3, CDH23, LY6C1, KLB, SLA2, CDHR1, SLC12A5, MRGPRF, LY6I, SECTM1A, SHANK2, PCDH19, NOTCH3, ARRB1, GIPR, EPOR, GAP43, ADD2	362	1713	17854	1.0653	1	0.878152	99.9354
UP_SEQ_FEATURE	glycosylation site:N-linked (GlcNAc...)	71	17.8841	0.773315	NXPH3, SLC5A2, GPR162, PEAR1, MMP9, LTBP4, IL4I1, L1CAM, AQP1, SLC7A4, CBX6, CD97, NOV, CH25H, CHST12, STRA6, GLP2R, LOXL2, CD200R3, CD200R2, KIRREL3, CDH23, EGFR, ADAM11, SCUBE3, MCPT1, CDHR1, COLEC10, MRGPRF, DLL1, PRELP, NPTXR, CD34, SERPINF2, GIPR, ROR1, SERPINB2, LEPREL1, C3AR1, FGFR4, TNC, CSF1, KCNA4, MST1, CNTFR, SCARF2, HMMR, B3GNT8, COL27A1, PCSK9, D130043K22RIK, LFNG, THBS3, FN1, ANGPT…	351	3444	16021	0.940974	1	1	100
UP_SEQ_FEATURE	topological domain:Extracellular	36	9.06801	0.982957	C3AR1, SLC5A2, FGFR4, GPR162, CSF1, CD248, L1CAM, AQP1, CBX6, SDC3, SCARF2, CD97, STRA6, D130043K22RIK, GLP2R, CD200R3, CD200R2, KIRREL3, CDH23, EGFR, ADAM11, KLB, CDHR1, NLGN3, DLL1, ITGA3, MRGPRF, SECTM1A, PCDH19, NOTCH3, SEMA6B, NPTXR, CD34, GIPR, ROR1, EPOR, MERTK	351	2174	16021	0.755832	1	1	100
UP_SEQ_FEATURE	topological domain:Cytoplasmic	42	10.5793	0.99873	C3AR1, SLC5A2, FGFR4, GPR162, CAV1, CD248, CSF1, L1CAM, AQP1, CBX6, SDC3, SCARF2, CD97, B3GNT8, CHST12, STRA6, D130043K22RIK, GLP2R, LFNG, CD200R3, CD200R2, KIRREL3, CDH23, EGFR, ADAM11, KLB, CDHR1, SLC12A5, MRGPRF, NLGN3, DLL1, ITGA3, SECTM1A, STX1B, PCDH19, NOTCH3, SEMA6B, NPTXR, CD34, GIPR, ROR1, EPOR, MERTK	351	2780	16021	0.689584	1	1	100
SP_PIR_KEYWORDS	membrane	78	19.6474	0.999983	GPRIN1, SLC5A2, GPR162, PEAR1, TLN2, L1CAM, AQP1, SLC7A4, CBX6, SDC3, CD97, TMEM54, VEPH1, CH25H, CHST12, STRA6, GLP2R, LRRC55, CD200R3, CD200R2, KIRREL3, CDH23, EGFR, OSBP2, ADAM11, MADD, CDHR1, SLA2, MRGPRF, DLL1, STX1B, SH2D3C, PITPNM2, NPTXR, CD34, ARRB1, GIPR, ROR1, DOS, BC017612, ADD2, GAP43, C3AR1, FGFR4, CAV1, LIMS2, LMNB1, CABP2, HSD17B2, APC2, LMNB2, CD248, CSF1, KCNA4, CNTFR, SCARF2, B…	362	5507	17854	0.698564	1	1	100
UP_SEQ_FEATURE	transmembrane region	55	13.8539	0.999999	SLC5A2, GPR162, PEAR1, L1CAM, AQP1, SLC7A4, CBX6, SDC3, CD97, TMEM54, CH25H, CHST12, STRA6, LRRC55, GLP2R, CD200R3, CD200R2, KIRREL3, CDH23, EGFR, ADAM11, MADD, CDHR1, DLL1, MRGPRF, STX1B, NPTXR, CD34, GIPR, ROR1, DOS, BC017612, C3AR1, FGFR4, CAV1, HSD17B2, CSF1, CD248, KCNA4, SCARF2, B3GNT8, HRCT1, D130043K22RIK, LFNG, KLB, 4930590J08RIK, SLC12A5, EPHX1, NLGN3, ITGA3, SECTM1A, PCDH19, NOTCH3, SE…	351	4113	16021	0.610361	1	1	100
SP_PIR_KEYWORDS	receptor	23	5.79345	0.999999	EGFR, C3AR1, FGFR4, GPR162, CDHR1, CNTFR, ITGA3, MRGPRF, CBX6, SCARF2, HMMR, NOTCH3, CD97, NPTXR, GIPR, ROR1, EPOR, RARA, STRA6, GLP2R, MERTK, NR2F2, CD200R2, NR5A1	362	2465	17854	0.460191	1	1	100
SP_PIR_KEYWORDS	transmembrane	57	14.3577	1	SLC5A2, GPR162, PEAR1, L1CAM, AQP1, SLC7A4, CBX6, SDC3, CD97, TMEM54, CH25H, CHST12, STRA6, GLP2R, LRRC55, CD200R3, CD200R2, KIRREL3, CDH23, EGFR, ADAM11, MADD, CDHR1, DLL1, MRGPRF, STX1B, NPTXR, CD34, GIPR, ROR1, DOS, BC017612, C3AR1, FGFR4, CAV1, HSD17B2, CD248, CSF1, KCNA4, SCARF2, B3GNT8, LOC547349, FAT2, HRCT1, D130043K22RIK, LFNG, KLB, 4930590J08RIK, SLC12A5, EPHX1, ITGA3, NLGN3, SECTM1A, P…	362	5237	17854	0.536808	1	1	100
GOTERM_CC_FAT	GO:0031224~intrinsic to membrane	63	15.869	1	GPRIN1, SLC5A2, GPR162, PEAR1, L1CAM, AQP1, SLC7A4, CBX6, SDC3, CD97, TMEM54, CH25H, CHST12, STRA6, GLP2R, LRRC55, CD200R3, CD200R2, KIRREL3, CDH23, EGFR, ADAM11, MADD, CDHR1, MRGPRF, DLL1, STX1B, MCTP1, NPTXR, CD34, GIPR, ROR1, DOS, BC017612, C3AR1, FGFR4, CAV1, HSD17B2, CD248, CSF1, KCNA4, CNTFR, SCARF2, B3GNT8, LOC547349, HRCT1, D130043K22RIK, LFNG, LY6C1, KLB, 4930590J08RIK, SLC12A5, EPHX1, I…	230	5914	12504	0.579136	1	1	100
GOTERM_CC_FAT	GO:0016021~integral to membrane	59	14.8615	1	SLC5A2, GPR162, PEAR1, L1CAM, AQP1, SLC7A4, CBX6, SDC3, CD97, TMEM54, CH25H, CHST12, STRA6, GLP2R, LRRC55, CD200R3, CD200R2, KIRREL3, CDH23, EGFR, ADAM11, MADD, CDHR1, DLL1, MRGPRF, STX1B, MCTP1, NPTXR, CD34, GIPR, ROR1, DOS, BC017612, C3AR1, FGFR4, CAV1, HSD17B2, CD248, CSF1, KCNA4, SCARF2, B3GNT8, LOC547349, HRCT1, D130043K22RIK, LFNG, KLB, 4930590J08RIK, SLC12A5, EPHX1, ITGA3, NLGN3, SECTM1A, …	230	5709	12504	0.561841	1	1	100
Annotation Cluster 110	Enrichment Score: 0.12549284049915663
Category	Term	Count	%	PValue	Genes	List Total	Pop Hits	Pop Total	Fold Enrichment	Bonferroni	Benjamini	FDR
GOTERM_MF_FAT	GO:0004252~serine-type endopeptidase activity	5	1.25945	0.510472	MCPT1, SERPINB2, MST1, PCSK9, PCSK6	262	189	13288	1.34173	1	0.975897	99.994
GOTERM_MF_FAT	GO:0008236~serine-type peptidase activity	5	1.25945	0.601808	MCPT1, SERPINB2, MST1, PCSK9, PCSK6	262	212	13288	1.19617	1	0.989155	99.9996
GOTERM_MF_FAT	GO:0017171~serine hydrolase activity	5	1.25945	0.605525	MCPT1, SERPINB2, MST1, PCSK9, PCSK6	262	213	13288	1.19055	1	0.988944	99.9997
GOTERM_MF_FAT	GO:0008237~metallopeptidase activity	4	1.00756	0.714833	ADAMTS9, ADAM11, MMP9, AGBL4	262	187	13288	1.08487	1	0.996289	100
GOTERM_MF_FAT	GO:0004175~endopeptidase activity	8	2.01511	0.7251	ADAMTS9, ADAM11, MCPT1, MMP9, SERPINB2, MST1, PCSK9, PCSK6	262	421	13288	0.963754	1	0.995504	100
SP_PIR_KEYWORDS	metalloprotease	3	0.755668	0.797865	ADAM11, MMP9, AGBL4	362	146	17854	1.01343	1	0.989576	100
GOTERM_MF_FAT	GO:0070011~peptidase activity, acting on L-amino acid peptides	10	2.51889	0.8432	ADAMTS9, ADAM11, MCPT1, MMP9, AGBL4, SERPINB2, MST1, PCSK9, ESPL1, PCSK6	262	603	13288	0.841087	1	0.999268	100
SP_PIR_KEYWORDS	Serine protease	3	0.755668	0.847446	MCPT1, PCSK9, PCSK6	362	164	17854	0.902203	1	0.994566	100
GOTERM_MF_FAT	GO:0008233~peptidase activity	10	2.51889	0.875392	ADAMTS9, ADAM11, MCPT1, MMP9, AGBL4, SERPINB2, MST1, PCSK9, ESPL1, PCSK6	262	629	13288	0.80632	1	0.999608	100
SP_PIR_KEYWORDS	zymogen	3	0.755668	0.913546	MCPT1, MMP9, PCSK9	362	199	17854	0.743524	1	0.99856	100
SP_PIR_KEYWORDS	Protease	7	1.76322	0.947345	ADAM11, MCPT1, MMP9, AGBL4, PCSK9, ESPL1, PCSK6	362	509	17854	0.678277	1	0.999496	100
Annotation Cluster 111	Enrichment Score: 0.12071818479896651
Category	Term	Count	%	PValue	Genes	List Total	Pop Hits	Pop Total	Fold Enrichment	Bonferroni	Benjamini	FDR
SP_PIR_KEYWORDS	protease inhibitor	3	0.755668	0.650266	SERPINF2, SERPINB2, BIRC5	362	109	17854	1.35744	1	0.962592	99.9999
GOTERM_MF_FAT	GO:0004857~enzyme inhibitor activity	5	1.25945	0.706837	SERPINF2, SERPINB2, RTKN, BIRC5, ANGPTL4	262	243	13288	1.04357	1	0.996098	100
GOTERM_MF_FAT	GO:0004866~endopeptidase inhibitor activity	3	0.755668	0.828427	SERPINF2, SERPINB2, BIRC5	262	161	13288	0.945048	1	0.999115	100
GOTERM_MF_FAT	GO:0030414~peptidase inhibitor activity	3	0.755668	0.863897	SERPINF2, SERPINB2, BIRC5	262	176	13288	0.864504	1	0.999539	100
Annotation Cluster 112	Enrichment Score: 0.11093765636121025
Category	Term	Count	%	PValue	Genes	List Total	Pop Hits	Pop Total	Fold Enrichment	Bonferroni	Benjamini	FDR
GOTERM_BP_FAT	GO:0009150~purine ribonucleotide metabolic process	3	0.755668	0.723657	TCIRG1, FIGNL1, PFAS	290	119	13588	1.18122	1	0.998908	100
GOTERM_BP_FAT	GO:0009259~ribonucleotide metabolic process	3	0.755668	0.748458	TCIRG1, FIGNL1, PFAS	290	125	13588	1.12452	1	0.999237	100
GOTERM_BP_FAT	GO:0006163~purine nucleotide metabolic process	3	0.755668	0.857999	TCIRG1, FIGNL1, PFAS	290	160	13588	0.878534	1	0.999928	100
Annotation Cluster 113	Enrichment Score: 0.09914422660437541
Category	Term	Count	%	PValue	Genes	List Total	Pop Hits	Pop Total	Fold Enrichment	Bonferroni	Benjamini	FDR
SP_PIR_KEYWORDS	gpi-anchor	3	0.755668	0.718389	LY6C1, CNTFR, LY6I	362	124	17854	1.19324	1	0.978525	100
GOTERM_CC_FAT	GO:0031225~anchored to membrane	4	1.00756	0.734745	GPRIN1, LY6C1, CNTFR, LY6I	230	207	12504	1.05054	1	0.983313	100
UP_SEQ_FEATURE	propeptide:Removed in mature form	3	0.755668	0.955149	LY6C1, CNTFR, LY6I	351	220	16021	0.622416	1	1	100
Annotation Cluster 114	Enrichment Score: 0.05801388360190508
Category	Term	Count	%	PValue	Genes	List Total	Pop Hits	Pop Total	Fold Enrichment	Bonferroni	Benjamini	FDR
GOTERM_BP_FAT	GO:0042391~regulation of membrane potential	3	0.755668	0.723657	CAV1, AIFM3, NLGN3	290	119	13588	1.18122	1	0.998908	100
GOTERM_BP_FAT	GO:0042592~homeostatic process	11	2.77078	0.801176	CAV1, CCNB2, AIFM3, CSF1, PCSK9, HSPA1A, SFPI1, NLGN3, EPOR, HSPA1B, 2700094K13RIK, NCOR2	290	584	13588	0.882546	1	0.999678	100
GOTERM_BP_FAT	GO:0048878~chemical homeostasis	6	1.51134	0.891805	CAV1, AIFM3, PCSK9, NLGN3, EPOR, NCOR2	290	365	13588	0.770222	1	0.999975	100
GOTERM_BP_FAT	GO:0006873~cellular ion homeostasis	4	1.00756	0.919017	CAV1, AIFM3, NLGN3, EPOR	290	261	13588	0.718087	1	0.999992	100
GOTERM_BP_FAT	GO:0055082~cellular chemical homeostasis	4	1.00756	0.927329	CAV1, AIFM3, NLGN3, EPOR	290	268	13588	0.699331	1	0.999995	100
GOTERM_BP_FAT	GO:0019725~cellular homeostasis	5	1.25945	0.936739	CAV1, AIFM3, NLGN3, EPOR, 2700094K13RIK	290	343	13588	0.68302	1	0.999997	100
GOTERM_BP_FAT	GO:0050801~ion homeostasis	4	1.00756	0.951033	CAV1, AIFM3, NLGN3, EPOR	290	293	13588	0.639661	1	0.999999	100
Annotation Cluster 115	Enrichment Score: 0.040675525421377284
Category	Term	Count	%	PValue	Genes	List Total	Pop Hits	Pop Total	Fold Enrichment	Bonferroni	Benjamini	FDR
GOTERM_BP_FAT	GO:0016044~membrane organization	5	1.25945	0.83429	CAV1, SYNE2, MYO7A, ITGA3, MERTK	290	272	13588	0.861308	1	0.999863	100
GOTERM_BP_FAT	GO:0010324~membrane invagination	3	0.755668	0.912163	CAV1, MYO7A, MERTK	290	188	13588	0.747689	1	0.999989	100
GOTERM_BP_FAT	GO:0006897~endocytosis	3	0.755668	0.912163	CAV1, MYO7A, MERTK	290	188	13588	0.747689	1	0.999989	100
GOTERM_BP_FAT	GO:0016192~vesicle-mediated transport	5	1.25945	0.990459	CAV1, MYO7A, MERTK, STX1B, LLGL1	290	466	13588	0.502738	1	1	100
Annotation Cluster 116	Enrichment Score: 0.03583985506877185
Category	Term	Count	%	PValue	Genes	List Total	Pop Hits	Pop Total	Fold Enrichment	Bonferroni	Benjamini	FDR
GOTERM_BP_FAT	GO:0008104~protein localization	15	3.77834	0.736363	CAV1, CCDC99, TLN2, SGOL2, AKAP12, PML, NUF2, CENPE, TACC3, NLRP3, STX1B, SYNE2, AGAP1, KIF20A, NR5A1	290	753	13588	0.93337	1	0.99911	100
GOTERM_BP_FAT	GO:0006886~intracellular protein transport	3	0.755668	0.982253	AKAP12, PML, STX1B	290	276	13588	0.509295	1	1	100
GOTERM_BP_FAT	GO:0045184~establishment of protein localization	7	1.76322	0.99541	AKAP12, PML, CENPE, NLRP3, AGAP1, STX1B, KIF20A	290	656	13588	0.499979	1	1	100
GOTERM_BP_FAT	GO:0015031~protein transport	6	1.51134	0.998443	AKAP12, PML, NLRP3, AGAP1, STX1B, KIF20A	290	651	13588	0.431845	1	1	100
Annotation Cluster 117	Enrichment Score: 0.031702370590847115
Category	Term	Count	%	PValue	Genes	List Total	Pop Hits	Pop Total	Fold Enrichment	Bonferroni	Benjamini	FDR
GOTERM_BP_FAT	GO:0048609~reproductive process in a multicellular organism	7	1.76322	0.871365	CCND1, CAV1, HSPA1A, HSPA1B, RACGAP1, LFNG, NR5A1, CDC25B	290	409	13588	0.801922	1	0.999949	100
GOTERM_BP_FAT	GO:0032504~multicellular organism reproduction	7	1.76322	0.871365	CCND1, CAV1, HSPA1A, HSPA1B, RACGAP1, LFNG, NR5A1, CDC25B	290	409	13588	0.801922	1	0.999949	100
GOTERM_BP_FAT	GO:0019953~sexual reproduction	4	1.00756	0.989697	HSPA1A, ITGA3, HSPA1B, RACGAP1, CDC25B	290	386	13588	0.485546	1	1	100
GOTERM_BP_FAT	GO:0007276~gamete generation	3	0.755668	0.993776	HSPA1A, HSPA1B, RACGAP1, CDC25B	290	331	13588	0.424669	1	1	100
Annotation Cluster 118	Enrichment Score: 0.010621642352999786
Category	Term	Count	%	PValue	Genes	List Total	Pop Hits	Pop Total	Fold Enrichment	Bonferroni	Benjamini	FDR
GOTERM_MF_FAT	GO:0031420~alkali metal ion binding	3	0.755668	0.915524	SLC5A2, SLC12A5, KCNA4	262	206	13288	0.738605	1	0.999889	100
GOTERM_BP_FAT	GO:0015672~monovalent inorganic cation transport	4	1.00756	0.958322	TCIRG1, SLC5A2, SLC12A5, KCNA4	290	303	13588	0.61855	1	0.999999	100
GOTERM_BP_FAT	GO:0055085~transmembrane transport	6	1.51134	0.969742	TCIRG1, SLC5A2, SLC12A5, KCNA4, AQP1, SLC7A4	290	460	13588	0.611154	1	1	100
GOTERM_BP_FAT	GO:0006812~cation transport	5	1.25945	0.995762	TCIRG1, SLC5A2, CAV1, SLC12A5, KCNA4	290	515	13588	0.454905	1	1	100
GOTERM_BP_FAT	GO:0030001~metal ion transport	4	1.00756	0.996179	SLC5A2, CAV1, SLC12A5, KCNA4	290	442	13588	0.424029	1	1	100
SP_PIR_KEYWORDS	ion transport	4	1.00756	0.998987	SLC5A2, SLC12A5, KCNA4, RACGAP1	362	543	17854	0.363318	1	1	100
GOTERM_BP_FAT	GO:0006811~ion transport	6	1.51134	0.999444	TCIRG1, SLC5A2, CAV1, SLC12A5, KCNA4, RACGAP1	290	712	13588	0.394847	1	1	100
Annotation Cluster 119	Enrichment Score: 0.0065879700785338455
Category	Term	Count	%	PValue	Genes	List Total	Pop Hits	Pop Total	Fold Enrichment	Bonferroni	Benjamini	FDR
[truncated: 4 more rows]
