# Supplementary material for: Malat1 regulates myogenic differentiation and muscle regeneration through modulating MyoD transcriptional activity
Source: Cell Discov. 2017 Mar 14;3:17002–. doi: 10.1038/celldisc.2017.2 (PMC5348715; doi:10.1038/celldisc.2017.2)
Supplement: Supplementary Table S2 [file celldisc20172-s3.xls]

## Sheet: Sheet1
Table S2. List of predicted miRNAs that may target Malat1
Name	Score	Energy (kCal/Mol)
mmu-miR-133a*	146	-20.34
mmu-miR-134	166	-23.19
mmu-miR-149	477	-76.26
mmu-miR-149*	312	-53.91
mmu-miR-150	176	-34.19
mmu-miR-181a	163	-21.2
mmu-miR-188-5p	164	-22.51
mmu-miR-194-1*	144	-22.54
mmu-miR-204*	153	-25.66
mmu-miR-122	164	-21.01
mmu-miR-294*	162	-20.3
mmu-miR-298	162	-29.64
mmu-miR-301a*	155	-21.05
mmu-miR-106b*	161	-26.52
mmu-miR-130b*	162	-21.05
mmu-miR-21*	160	-27.73
mmu-miR-329*	156	-21.21
mmu-miR-345-5p	155	-22.75
mmu-miR-346	158	-23.95
mmu-miR-350	156	-20.17
mmu-miR-351*	156	-20.69
mmu-miR-135b	167	-20.3
mmu-miR-28*	164	-24.94
mmu-miR-200c*	168	-22.95
mmu-miR-320*	160	-27.5
mmu-miR-320	156	-21.27
mmu-miR-211*	163	-22.64
mmu-miR-199b*	161	-20.16
mmu-miR-448-5p	153	-22.1
mmu-miR-429*	163	-20.46
mmu-miR-532-3p	160	-22.31
mmu-miR-483*	155	-23.55
mmu-miR-485	307	-43.95
mmu-miR-1224*	171	-30.78
mmu-miR-301b*	147	-20.87
mmu-miR-667*	153	-22.55
mmu-miR-670	160	-21.03
mmu-miR-670*	158	-22.22
mmu-miR-3058*	159	-24.82
mmu-miR-3106*	157	-20.5
mmu-miR-674	165	-26.66
mmu-miR-423-5p	147	-22.01
mmu-miR-679-3p	166	-21.6
mmu-miR-491	156	-22.21
mmu-miR-700*	321	-42.79
mmu-miR-702	324	-51.63
mmu-miR-706	168	-21.75
mmu-miR-718	157	-24.44
mmu-miR-490-3p	160	-20.78
mmu-miR-743b-3p	179	-21.35
mmu-miR-105	161	-23.66
mmu-miR-504*	154	-21.12
mmu-miR-509-5p	155	-21.96
mmu-miR-598	152	-20.93
mmu-miR-1897-3p	161	-25.75
mmu-miR-1903	166	-24.39
mmu-miR-1906	158	-20.48
mmu-miR-1904	164	-20.15
mmu-miR-1907	161	-21.6
mmu-miR-1894-3p	163	-29.98
mmu-miR-1927	151	-25.32
mmu-miR-1934	149	-20.34
mmu-miR-1935	306	-43.37
mmu-miR-1962	161	-25.9
mmu-miR-1982.1	153	-24.92
mmu-miR-767	175	-27.57
mmu-miR-3057-3p	157	-24.7
mmu-miR-3064-5p	164	-25.31
mmu-miR-3069-5p	150	-20.49
mmu-miR-3080-3p	159	-26.95
mmu-miR-3083	164	-23.97
mmu-miR-3085-3p	151	-20.93
mmu-miR-3087	165	-20.31
mmu-miR-3092*	495	-72
mmu-miR-3103	158	-23.86
mmu-miR-3110	160	-26.8
mmu-miR-1912*	158	-20.94
mmu-miR-3470b	195	-45.92
mmu-miR-5102	162	-21.13
mmu-miR-5127	168	-31.38
mmu-miR-5129	155	-20.72
mmu-miR-5135	149	-21.45
