# Supplementary material for: Malat1 regulates myogenic differentiation and muscle regeneration through modulating MyoD transcriptional activity
Source: Cell Discov. 2017 Mar 14;3:17002–. doi: 10.1038/celldisc.2017.2 (PMC5348715; doi:10.1038/celldisc.2017.2)
Supplement: Supplementary Table S3 [file celldisc20172-s4.xls]

## Sheet: Table S2.
Table S3. List of qRT-PCR primers, ChIP-PCR primers, siRNA oligos and oligos for cloning.
qRT-PCR primers
Name	Sequence ( 5’-3’)
Malat1 For	TTTGCATTGGACTTGAGCTG
Malat1 Rev	TGGCTCCTCAGTCCTTCCTA
Xist For	GCCTCTGATTTAGCCAGCAC
Xist rev	GCAACCCCAGCAATAGTCAT
GAPDH For	AGAACATCATCCCTGCATCC
GAPDH Rev	GGTCCTCAGTGTAGCCCAAG
Myogenin For	ATGGTGCCCAGTGAATGCAA
Myogenin Rev	ACCCAGCCTGACAGACAATC
α-Actin For	CACCAGGGTGTCATGGTAGG
α-Actin Rev	TGGTACGGCCGGAAGCATAG
Troponin For	CCTGAAGAGTGTGATGCTCCA
Troponin Rev	CCCGTTCCTTCTCAGTGTCTT
MHC IIb For	TCGTTTGCCAGTAAGGGTCT
MHC IIb Rev	TGCATCTTTGCTCTGAATGG
Suv39h1 For	CAGGTAGCTGTTGGCTGTGA
Suv39h1 Rev	AGTGCGGAAGATGCAGAGAT
ChIP-PCR primers
Name	Sequence ( 5’-3’)
Myogenin For	GAATCACATGTAATCCACTGGA
Myogenin Rev	TCACACCAACTGCTGGGTG
Troponin For	CAAGCCAAAGGAGCAAGAGT
Troponin Rev	GCTCTACCCGCAACTCAGAC
MHC IIb For	CACCCAAGCCGGGAGAAAC
MHC IIb Rev	GAGGAAGGACAGGACAGAGGC
MCK For	ACCTAGCCCACCTCTCCCTA
MCK Rev	AGAGCGAGCTTCTCCTCCAT
p21 For	TAACGCGCGCCGGTTCTA
p21 Rev	CTGCGCCTGACTCCAATTCC
CCND3 For	TCTGCTTGCCTCTGTCTTCA
CCND3 Rev	GACCCATGTCAGATGACTCA
siRNA oligos
Name	Sequence ( 5’-3’)
siMalat1 sense	GUGAAUGAGUGAUAAGUAAdTdT
siMalat1 antisense	UUACUUAUCACUCAUUCACdTdT
siMalat1 sense#2	GAGAUAACAUGAAGGCUUAdTdT
siMalat1 antisense#2	UAAGCCUUCAUGUUAUCUCdTdT
siAgo2 sense	UGAGGCACUUACCAUCCAUdTdT
siAgo2 antisense	AUGGAUGGUAAGUGCCUCAdTdT
oligos for cloning
Name	Sequence ( 5’-3’)
shRNAi-Malat1 top	GATCCGGTGAATGAGTGATAAGTAATTCAAGAGATTACTTATCACTCATTCACCTTTTTTG
shRNAi-Malat1 bottom	AATTCAAAAAAGGTGAATGAGTGATAAGTAATCTCTTGAATTACTTATCACTCATTCACCG
WT miR-181a-Malat1 binding site top	CAAAGACCTGTAGAGCTGTTGAATGTTTGCAGCTGGCA
WT miR-181a-Malat1 binding site bottom	AGCTTGCCAGCTGCAAACATTCAACAGCTCTACAGGTCTTTGAGCT
Mut miR-181a-Malat1 binding site top	CAAAGACCTGTAGAGCTGCCTGCGACTTGCAGCTGGCA
Mut miR-181a-Malat1 binding site bottom	AGCTTGCCAGCTGCAAGTCGCAGGCAGCTCTACAGGTCTTTGAGCT
